# Supplementary material for: Genotypic analyses of IncHI2 plasmids from enteric bacteria
Source: Sci Rep. 2024 Apr 29;14:9802. doi: 10.1038/s41598-024-59870-2 (PMC11058233; doi:10.1038/s41598-024-59870-2)
Supplement: Supplementary file 2 — Supplementary Information 2. [file 41598_2024_59870_MOESM2_ESM.xlsx]

## Sheet: Table S1
Table S1: Detailed information on the plasmids characterized in the study including source strain, size, plasmid sequence type and source demographic data
GenBank Accession #	Bacterial Host Species	Plasmid Description	Size in Bases	Year Isolated	Country Isolated	Source Category	Plasmid Sequence Type
NZ_KY270851.1	Citrobacter freundii	Citrobacter freundii strain 112298 plasmid p112298-catA, complete sequence	263363	2013	China	Human	1
NZ_MF083142.1	Citrobacter freundii	Citrobacter freundii strain D36-1 plasmid pD36-1, complete sequence	188310	NA	China	NA	14
NZ_MF344582.1	Citrobacter freundii	Citrobacter freundii strain 525011 plasmid p525011-HI2, complete sequence	354045	NA	China	NA	NT_1
NZ_OK649970.1	Citrobacter freundii	Citrobacter freundii strain Cf.1 plasmid pCf.1_2, complete sequence	261511	2020	China	Animal	NT_1
NZ_CP089439.1	Citrobacter portucalensis	Citrobacter portucalensis strain GD21SC92T plasmid pHN21SC92-2, complete sequen	231384	2021	China	Environmental	1_NT
NZ_KY978628.1	Cronobacter sakazakii	Cronobacter sakazakii strain 505108 plasmid p505108-MDR, complete sequence	312880	2016	China	Human	1
NZ_AP019383.1	Enterobacter asburiae	Enterobacter asburiae strain NUH13_ECL030 plasmid pNUH13_ECL030_1, complete seq	326600	2013	Japan	Human	2
NZ_AP019387.1	Enterobacter asburiae	Enterobacter asburiae strain NUH15_ECL032 plasmid pNUH15_ECL032_1, complete seq	275327	2015	Japan	Human	2
NZ_AP019388.1	Enterobacter asburiae	Enterobacter asburiae strain NUH15_ECL035 plasmid pNUH15_ECL035_1, complete seq	319046	2015	Japan	Human	2
NZ_AP024500.1	Enterobacter asburiae	Enterobacter asburiae strain En30 plasmid pEN30L, complete sequence	284167	2015	Japan	Animal	1
NZ_CP080108.1	Enterobacter asburiae	Enterobacter asburiae strain WW-19C plasmid pWW19C-IncHI2, complete sequence	332184	2018	Argentina	Environmental	1
NZ_CP083831.1	Enterobacter asburiae	Enterobacter asburiae strain AR2284-yvys plasmid pAR2284_1, complete sequence	373545	2019	China	Human	1
NZ_CP083843.1	Enterobacter asburiae	Enterobacter asburiae strain 16773-yvys plasmid p16773_1, complete sequence	274805	2016	China	Human	1
NZ_CP103752.1	Enterobacter asburiae	Enterobacter asburiae strain 2497 plasmid pMB2617_1, complete sequence	246522	2016	USA	Human	1
NZ_KY863418.1	Enterobacter asburiae	Enterobacter asburiae strain AMA 497 plasmid pOXA436, complete sequence	314137	2014	Denmark	Human	1
NZ_OL331019.1	Enterobacter asburiae	Enterobacter asburiae strain GENC405 plasmid pGENC405, complete sequence	308992	2019	Mexico	Human	1
NZ_CP077207.1	Enterobacter bugandensis	Enterobacter bugandensis strain FDAARGOS 1427 plasmid unnamed1, complete sequen	298988	NA	Germany	NA	1
NZ_CP083621.1	Enterobacter bugandensis	Enterobacter bugandensis strain FDAARGOS_1520 plasmid unnamed, complete sequenc	298988	NA	Germany	NA	1
NZ_CP083642.1	Enterobacter bugandensis	Enterobacter bugandensis strain FDAARGOS_1497 plasmid unnamed, complete sequenc	298988	NA	Germany	NA	1
NZ_CP083644.1	Enterobacter bugandensis	Enterobacter bugandensis strain FDAARGOS_1496 plasmid unnamed, complete sequenc	298988	NA	Germany	NA	1
NZ_CP082281.1	Enterobacter cancerogenus	Enterobacter cancerogenus strain HAEC1 plasmid unnamed1, complete sequence	327672	2019	China	Animal	1
NC_012555.1	Enterobacter cloacae	Enterobacter cloacae plasmid pEC-IMP, complete sequence	318782	NA	Taiwan	Human	1
NC_012556.1	Enterobacter cloacae	Enterobacter cloacae plasmid pEC-IMPQ, complete sequence	324503	NA	Taiwan	Human	1
NZ_AP019382.1	Enterobacter cloacae	Enterobacter cloacae strain NUH12_ECL006 plasmid pNUH12_ECL006_1, complete sequ	323818	2012	Japan	Human	2
NZ_AP019384.1	Enterobacter cloacae	Enterobacter cloacae subsp. cloacae strain NUH14_ECL028 plasmid pNUH14_ECL028_1	251286	2014	Japan	Human	1_NT
NZ_AP022134.1	Enterobacter cloacae	Enterobacter cloacae strain WP5-S18-ESBL-01 plasmid pWP5-S18-ESBL-01_1, complet	272100	2018	Japan	Environmental	2
NZ_AP022520.1	Enterobacter cloacae	Enterobacter cloacae strain STN0717-73 plasmid pSTN0717-73-1, complete sequence	266476	2018	Japan	Environmental	2
NZ_CM008909.1	Enterobacter cloacae	Enterobacter cloacae strain 20ES plasmid p20ES-288, whole genome shotgun sequen	282693	2013	Romania	Human	1
NZ_CP008825.1	Enterobacter cloacae	Enterobacter cloacae ECNIH2 plasmid pKPC-272, complete sequence	282439	2012	USA	Environmental	1
NZ_CP020529.1	Enterobacter cloacae	Enterobacter cloacae strain 174 plasmid unnamed1, complete sequence	400064	2015	USA	Human	1
NZ_CP029717.1	Enterobacter cloacae	Enterobacter cloacae complex sp. strain AR_0154 plasmid unnamed4, complete sequ	315949	NA	USA	NA	1
NZ_CP035634.1	Enterobacter cloacae	Enterobacter cloacae strain EN3600 plasmid unnamed2, complete sequence	289962	2015	China	Human	1
NZ_CP052871.1	Enterobacter cloacae	Enterobacter cloacae strain 3849 plasmid p3846_IncHI2_mcr, complete sequence	293138	2017	Italy	Human	1
NZ_CP053569.1	Enterobacter cloacae	Enterobacter cloacae strain MY490 plasmid pMY490-mcr-9, complete sequence	381054	2019	China	NA	16
NZ_CP082148.1	Enterobacter cloacae	Enterobacter cloacae complex sp. strain ECL42 plasmid unnamed1, complete sequen	338256	2016	China	Human	1
NZ_CP091482.1	Enterobacter cloacae	Enterobacter cloacae complex sp. ECL414 plasmid unnamed1, complete sequence	294412	2021	China	Human	1
NZ_CP091487.1	Enterobacter cloacae	Enterobacter cloacae complex sp. ECL411 plasmid unnamed1, complete sequence	316592	2020	China	Human	1
NZ_CP091493.1	Enterobacter cloacae	Enterobacter cloacae complex sp. ECL405 plasmid unnamed1, complete sequence	362923	2021	China	Human	1
NZ_CP091497.1	Enterobacter cloacae	Enterobacter cloacae complex sp. ECL404 plasmid unnamed1, complete sequence	319000	2020	China	Human	1
NZ_CP093915.1	Enterobacter cloacae	Enterobacter cloacae strain SD21 plasmid pSD21_266kb, complete sequence	266158	2021	China	Human	2
NZ_KP975077.1	Enterobacter cloacae	Enterobacter cloacae strain MRSN17626 plasmid pMRVIM0813, complete sequence	311662	NA	USA	Human	1
NZ_KY270852.1	Enterobacter cloacae	Enterobacter cloacae strain T5282 plasmid pT5282-mphA, complete sequence	282423	2012	China	Human	1
NZ_MF344580.1	Enterobacter cloacae	Enterobacter cloacae strain 30860 plasmid p30860-HI2, complete sequence	249241	NA	China	NA	1
NZ_MF344583.1	Enterobacter cloacae	Enterobacter cloacae strain N1863 plasmid pN1863-HI2, complete sequence	349834	NA	China	NA	NT_1
NZ_MH399264.1	Enterobacter cloacae	Enterobacter cloacae strain RJ702 plasmid pIMP26, complete sequence	329420	2013	China	Human	1
NZ_MH829594.1	Enterobacter cloacae	Enterobacter cloacae strain EC62 plasmid pIMP-4-EC62, complete sequence	314351	NA	China	Animal	1
NZ_MK413720.1	Enterobacter cloacae	Enterobacter cloacae strain 12949 plasmid p12949-HI2, complete sequence	304702	2013	China	NA	NT_1
NZ_MK736669.1	Enterobacter cloacae	Enterobacter cloacae strain EclC2185 plasmid pEclC2185CTXM15, complete sequence	305912	2012	France	NA	1
NZ_MN937241.1	Enterobacter cloacae	Enterobacter cloacae strain BSI034 plasmid pBSI034-MCR9, complete sequence	278517	2013	China	NA	1_NT
NZ_MZ156799.1	Enterobacter cloacae	Enterobacter cloacae complex sp. strain ECL68 plasmid pNDM-068001, complete seq	444489	2019	China	Human	1
NZ_MZ156802.1	Enterobacter cloacae	Enterobacter cloacae complex sp. strain ECL78 plasmid pMCR-078001, complete seq	342942	2018	China	Human	NT_1
NZ_OL331020.1	Enterobacter cloacae	Enterobacter cloacae strain GENC414 plasmid pGENC414, complete sequence	349057	2019	Mexico	Human	1
NZ_OL331021.1	Enterobacter cloacae	Enterobacter cloacae subsp. cloacae strain GENC423 plasmid pGENC423, complete s	297001	2019	Mexico	Human	1
NZ_OW967389.1	Enterobacter cloacae	Enterobacter cloacae isolate 114 plasmid P1, complete sequence	213001	2018	Spain	Human	1
NZ_OW968418.1	Enterobacter cloacae	Enterobacter cloacae isolate 764 plasmid P1, complete sequence	281280	2018	Spain	Human	1
NZ_AP018352.1	Enterobacter hormaechei	Enterobacter hormaechei strain TUM11043 plasmid pMTY11043_IncHI2, complete sequ	368940	2007	Japan	Human	2
NZ_AP022511.1	Enterobacter hormaechei	Enterobacter hormaechei strain STN0717-64 plasmid pSTN0717-64-1, complete seque	292755	2018	Japan	Environmental	2
NZ_AP025765.1	Enterobacter hormaechei	Enterobacter hormaechei strain FUJ80001 plasmid pFJMB80001_1, complete sequence	369315	2016	Japan	Human	1
NZ_AP025768.1	Enterobacter hormaechei	Enterobacter hormaechei strain FUJ80002 plasmid pFJMB80002_1, complete sequence	369315	2016	Japan	Human	1
NZ_AP025773.1	Enterobacter hormaechei	Enterobacter hormaechei strain FUJ80004 plasmid pFJMB80004_1, complete sequence	366446	2016	Japan	Human	1
NZ_AP025775.1	Enterobacter hormaechei	Enterobacter hormaechei strain FUJ80005 plasmid pFJMB80005_1, complete sequence	368394	2016	Japan	Human	1
NZ_AP025778.1	Enterobacter hormaechei	Enterobacter hormaechei strain FUJ80007 plasmid pFJMB80007_1, complete sequence	369681	2016	Japan	Human	1
NZ_AP025781.1	Enterobacter hormaechei	Enterobacter hormaechei strain FUJ80008 plasmid pFJMB80008_1, complete sequence	366446	2016	Japan	Human	1
NZ_AP025783.1	Enterobacter hormaechei	Enterobacter hormaechei strain FUJ80011 plasmid pFJMB80011_1, complete sequence	369119	2016	Japan	Human	1
NZ_AP025785.1	Enterobacter hormaechei	Enterobacter hormaechei strain FUJ80012 plasmid pFJMB80012_1, complete sequence	369656	2016	Japan	Human	1
NZ_AP025788.1	Enterobacter hormaechei	Enterobacter hormaechei strain FUJ80013 plasmid pFJMB80013_1, complete sequence	366427	2016	Japan	Human	1
NZ_AP025791.1	Enterobacter hormaechei	Enterobacter hormaechei strain FUJ80014 plasmid pFJMB80014_1, complete sequence	366443	2016	Japan	Human	1
NZ_AP025793.1	Enterobacter hormaechei	Enterobacter hormaechei strain FUJ80017 plasmid pFJMB80017_1, complete sequence	368905	2016	Japan	Human	1
NZ_AP025796.1	Enterobacter hormaechei	Enterobacter hormaechei strain FUJ80019 plasmid pFJMB80019_1, complete sequence	366446	2016	Japan	Human	1
NZ_AP025798.1	Enterobacter hormaechei	Enterobacter hormaechei strain FUJ80022 plasmid pFJMB80022_1, complete sequence	366446	2016	Japan	Human	1
NZ_AP025800.1	Enterobacter hormaechei	Enterobacter hormaechei strain FUJ80023 plasmid pFJMB80023_1, complete sequence	368921	2015	Japan	Human	1
NZ_AP025802.1	Enterobacter hormaechei	Enterobacter hormaechei strain FUJ80024 plasmid pFJMB80024_1, complete sequence	371011	2015	Japan	Human	1
NZ_AP025805.1	Enterobacter hormaechei	Enterobacter hormaechei strain FUJ80053 plasmid pFJMB80053_1, complete sequence	370206	2016	Japan	Human	1_NT
NZ_AP025808.1	Enterobacter hormaechei	Enterobacter hormaechei strain FUJ80056 plasmid pFJMB80056_1, complete sequence	371011	2015	Japan	Human	1
NZ_AP025811.1	Enterobacter hormaechei	Enterobacter hormaechei strain FUJ80060 plasmid pFJMB80060_1, complete sequence	370259	2015	Japan	Human	1
NZ_AP025813.1	Enterobacter hormaechei	Enterobacter hormaechei strain FUJ80062 plasmid pFJMB80062_1, complete sequence	368488	2015	Japan	Human	1
NZ_AP025816.1	Enterobacter hormaechei	Enterobacter hormaechei strain FUJ80064 plasmid pFJMB80064_1, complete sequence	371011	2014	Japan	Human	1
NZ_AP025819.1	Enterobacter hormaechei	Enterobacter hormaechei strain FUJ80065 plasmid pFJMB80065_1, complete sequence	369673	2014	Japan	Human	1
NZ_AP025822.1	Enterobacter hormaechei	Enterobacter hormaechei strain FUJ80066 plasmid pFJMB80066_1, complete sequence	365536	2014	Japan	Human	1
NZ_AP025828.1	Enterobacter hormaechei	Enterobacter hormaechei strain FUJ80149 plasmid pFJMB80149_1, complete sequence	370120	2019	Japan	Human	1
NZ_AP025831.1	Enterobacter hormaechei	Enterobacter hormaechei strain FUJ80169 plasmid pFJMB80169_1, complete sequence	371458	2018	Japan	Human	1
NZ_AP025834.1	Enterobacter hormaechei	Enterobacter hormaechei strain FUJ80181 plasmid pFJMB80181_1, complete sequence	314238	2018	Japan	Human	1_NT
NZ_AP025837.1	Enterobacter hormaechei	Enterobacter hormaechei strain FUJ80199 plasmid pFJMB80199_1, complete sequence	373995	2019	Japan	Human	1
NZ_AP025840.1	Enterobacter hormaechei	Enterobacter hormaechei strain FUJ80299 plasmid pFJMB80299_1, complete sequence	372780	2019	Japan	Human	1
NZ_AP025843.1	Enterobacter hormaechei	Enterobacter hormaechei strain FUJ80379 plasmid pFJMB80379_1, complete sequence	366634	2020	Japan	Human	1
NZ_AP025848.1	Enterobacter hormaechei	Enterobacter hormaechei strain FUJ80063 plasmid pFJMB80063_1, complete sequence	366678	2015	Japan	Human	1
NZ_AP025852.1	Enterobacter hormaechei	Enterobacter hormaechei strain FUJ80068 plasmid pFJMB80068_1, complete sequence	366678	2014	Japan	Human	1
NZ_AP025856.1	Enterobacter hormaechei	Enterobacter hormaechei strain FUJ80144 plasmid pFJMB80144_1, complete sequence	356500	2019	Japan	Human	1
NZ_AP025860.1	Enterobacter hormaechei	Enterobacter hormaechei strain FUJ80145 plasmid pFJMB80145_1, complete sequence	366190	2019	Japan	Human	1
NZ_AP025864.1	Enterobacter hormaechei	Enterobacter hormaechei strain FUJ80146 plasmid pFJMB80146_1, complete sequence	357953	2019	Japan	Human	1
NZ_AP025868.1	Enterobacter hormaechei	Enterobacter hormaechei strain FUJ80151 plasmid pFJMB80151_1, complete sequence	353133	2019	Japan	Human	1
NZ_AP025872.1	Enterobacter hormaechei	Enterobacter hormaechei strain FUJ80152 plasmid pFJMB80152_1, complete sequence	360179	2019	Japan	Human	1
NZ_AP025876.1	Enterobacter hormaechei	Enterobacter hormaechei strain FUJ80153 plasmid pFJMB80153_1, complete sequence	377359	2019	Japan	Human	1
NZ_AP025880.1	Enterobacter hormaechei	Enterobacter hormaechei strain FUJ80156 plasmid pFJMB80156_1, complete sequence	376245	2018	Japan	Human	1
NZ_AP025884.1	Enterobacter hormaechei	Enterobacter hormaechei strain FUJ80158 plasmid pFJMB80158_1, complete sequence	357920	2018	Japan	Human	1
NZ_AP025888.1	Enterobacter hormaechei	Enterobacter hormaechei strain FUJ80178 plasmid pFJMB80178_1, complete sequence	363269	2018	Japan	Human	1
NZ_AP025892.1	Enterobacter hormaechei	Enterobacter hormaechei strain FUJ80182 plasmid pFJMB80182_1, complete sequence	340703	2018	Japan	Human	1
NZ_AP025896.1	Enterobacter hormaechei	Enterobacter hormaechei strain FUJ80191 plasmid pFJMB80191_1, complete sequence	370561	2019	Japan	Human	1
NZ_AP025900.1	Enterobacter hormaechei	Enterobacter hormaechei strain FUJ80334 plasmid pFJMB80334_1, complete sequence	378453	2019	Japan	Human	1
NZ_AP025904.1	Enterobacter hormaechei	Enterobacter hormaechei strain FUJ80374 plasmid pFJMB80374_1, complete sequence	367582	2018	Japan	Human	1
NZ_AP025908.1	Enterobacter hormaechei	Enterobacter hormaechei strain FUJ80375 plasmid pFJMB80375_1, complete sequence	363272	2020	Japan	Human	1
NZ_AP025912.1	Enterobacter hormaechei	Enterobacter hormaechei strain FUJ80376 plasmid pFJMB80376_1, complete sequence	377359	2020	Japan	Human	NT_1
NZ_AP025916.1	Enterobacter hormaechei	Enterobacter hormaechei strain FUJ80377 plasmid pFJMB80377_1, complete sequence	367018	2020	Japan	Human	1
NZ_AP025920.1	Enterobacter hormaechei	Enterobacter hormaechei strain FUJ80378 plasmid pFJMB80378_1, complete sequence	372129	2020	Japan	Human	1
NZ_AP025924.1	Enterobacter hormaechei	Enterobacter hormaechei strain FUJ80380 plasmid pFJMB80380_1, complete sequence	351318	2020	Japan	Human	1
NZ_AP025928.1	Enterobacter hormaechei	Enterobacter hormaechei strain FUJ80381 plasmid pFJMB80381_1, complete sequence	378133	2020	Japan	Human	NT_1
NZ_AP025932.1	Enterobacter hormaechei	Enterobacter hormaechei strain FUJ80382 plasmid pFJMB80382_1, complete sequence	367527	2020	Japan	Human	1
NZ_CM008898.1	Enterobacter hormaechei	Enterobacter hormaechei strain 22ES plasmid p22ES-287, whole genome shotgun seq	286650	2013	Romania	Human	1_NT
NZ_CP008899.1	Enterobacter hormaechei	Enterobacter hormaechei subsp. hoffmannii ECNIH3 plasmid pENT-8a4, complete seq	255013	2011	USA	Human	1
NZ_CP008906.1	Enterobacter hormaechei	Enterobacter hormaechei subsp. hoffmannii ECR091 plasmid pENT-08e, complete seq	176943	2012	USA	Human	1
NZ_CP012170.1	Enterobacter hormaechei	Enterobacter hormaechei subsp. steigerwaltii strain 34977 plasmid p34977-263.13	263138	2009	USA	Human	1
NZ_CP022533.1	Enterobacter hormaechei	Enterobacter hormaechei strain MS7884A plasmid pMS7884A, complete sequence	330060	2015	Australia	Human	1
NZ_CP023570.1	Enterobacter hormaechei	Enterobacter hormaechei strain BW plasmid unnamed2, complete sequence	291254	2013	USA	Human	1_NT
NZ_CP024910.1	Enterobacter hormaechei	Enterobacter hormaechei subsp. xiangfangensis strain OSUKPC4_L plasmid pOSUKPC4	351806	2016	USA	Human	1
NZ_CP027112.1	Enterobacter hormaechei	Enterobacter hormaechei strain BW plasmid unnamed1, complete sequence	291244	2014	USA	Human	1_NT
NZ_CP027144.1	Enterobacter hormaechei	Enterobacter hormaechei subsp. hoffmannii strain AR_0365 plasmid unnamed1, comp	328871	NA	USA	NA	1
NZ_CP028537.1	Enterobacter hormaechei	Enterobacter hormaechei strain SCEH020042 plasmid pQnrB4_020042, complete seque	328828	2016	China	Human	14
NZ_CP029248.1	Enterobacter hormaechei	Enterobacter hormaechei subsp. xiangfangensis strain OSUVMCKPC4-2 plasmid pOSUE	354256	2016	USA	Animal	1
NZ_CP030080.1	Enterobacter hormaechei	Enterobacter hormaechei strain 20710 plasmid pIMP-20710, complete sequence	286652	2011	China	Human	NT_1
NZ_CP031567.1	Enterobacter hormaechei	Enterobacter hormaechei strain 2013_1a plasmid pIncHI2-1301491, complete sequen	159840	2013	USA	Human	1_NT
NZ_CP031575.1	Enterobacter hormaechei	Enterobacter hormaechei strain A1 plasmid pIncHI2-1502264, complete sequence	309444	2015	USA	Human	1
NZ_CP031724.1	Enterobacter hormaechei	Enterobacter hormaechei strain WCHEH020038 plasmid pCTXM9_020038, complete sequ	296580	2016	China	Human	1
NZ_CP032842.1	Enterobacter hormaechei	Enterobacter hormaechei strain C15117 plasmid pSPRC-Echo1, complete sequence	339920	2007	Australia	Environmental	1
NZ_CP033103.1	Enterobacter hormaechei	Enterobacter hormaechei strain L51 plasmid pEHZJ1, complete sequence	343918	2016	China	Human	1
NZ_CP039390.1	Enterobacter hormaechei	Enterobacter hormaechei strain cre64 plasmid unnamed2, complete sequence	337017	2018	China	NA	1
NZ_CP041734.1	Enterobacter hormaechei	Enterobacter hormaechei subsp. steigerwaltii strain ME-1 plasmid pME-1a, comple	276520	2018	USA	Human	1
NZ_CP042489.1	Enterobacter hormaechei	Enterobacter hormaechei strain C15 plasmid pC15_001, complete sequence	340181	2009	Australia	Human	1
NZ_CP042552.1	Enterobacter hormaechei	Enterobacter hormaechei strain C45 plasmid pC45_001, complete sequence	288659	2013	Australia	Human	1
NZ_CP043767.1	Enterobacter hormaechei	Enterobacter hormaechei strain EB_P9_L5_03.19 plasmid pIMPIncH12_331kb, complet	331049	2019	England	Human	1
NZ_CP043855.1	Enterobacter hormaechei	Enterobacter hormaechei strain EB_P6_L3_02.19 plasmid unnamed2, complete sequen	270269	2019	England	Human	1_NT
NZ_CP047722.1	Enterobacter hormaechei	Enterobacter hormaechei strain Eho-11 plasmid pEcl11-1, complete sequence	309783	2016	Canada	Human	1
NZ_CP047730.1	Enterobacter hormaechei	Enterobacter hormaechei strain Eho-6 plasmid pEcl6-1, complete sequence	310659	2014	Canada	Human	1
NZ_CP047737.1	Enterobacter hormaechei	Enterobacter hormaechei strain Eho-5 plasmid pEcl5-1, complete sequence	310486	2012	Canada	Human	1
NZ_CP047741.1	Enterobacter hormaechei	Enterobacter hormaechei strain Eho-4 plasmid pEcl4-1, complete sequence	344276	2012	Canada	Human	1
NZ_CP047750.1	Enterobacter hormaechei	Enterobacter hormaechei strain Eho-3 plasmid pEcl3-1, complete sequence	325397	2011	Canada	Human	1
NZ_CP048697.1	Enterobacter hormaechei	Enterobacter hormaechei strain Eho-E4 plasmid pEclE4-1, complete sequence	331873	2015	Canada	Environmental	1
NZ_CP048704.1	Enterobacter hormaechei	Enterobacter hormaechei strain Eho-10 plasmid pEcl10-1, complete sequence	287352	2016	Canada	Human	1
NZ_CP049022.1	Enterobacter hormaechei	Enterobacter hormaechei strain Eho-E3 plasmid pEclE3-1, complete sequence	331872	2015	Canada	Environmental	1
NZ_CP049047.1	Enterobacter hormaechei	Enterobacter hormaechei strain Y233 plasmid pIHI2-233, complete sequence	322325	2007	China	Human	1
NZ_CP049189.1	Enterobacter hormaechei	Enterobacter hormaechei strain Y323 plasmid pIHI2-323, complete sequence	394232	2007	China	Human	1
NZ_CP049193.1	Enterobacter hormaechei	Enterobacter hormaechei strain Y2152 plasmid pIHI2-2152, complete sequence	303394	2007	China	Human	1
NZ_CP050312.1	Enterobacter hormaechei	Enterobacter hormaechei strain CM18-216 plasmid pCM18-216, complete sequence	288096	2018	Australia	Environmental	1
NZ_CP050507.1	Enterobacter hormaechei	Enterobacter hormaechei strain CM18-242-2 plasmid pCM18-242-2, complete sequenc	288061	2018	Australia	Environmental	1
NZ_CP051135.1	Enterobacter hormaechei	Enterobacter hormaechei strain AMS-38 plasmid pAMS-38c, complete sequence	281030	2015	Egypt	Human	1
NZ_CP053191.1	Enterobacter hormaechei	Enterobacter hormaechei strain EGYMCRVIM plasmid pMS-37a, complete sequence	270915	2017	Egypt	Food	1
NZ_CP053645.1	Enterobacter hormaechei	Enterobacter hormaechei strain Eh65 plasmid pEh65_2, complete sequence	295898	2017	China	Human	1
NZ_CP053693.1	Enterobacter hormaechei	Enterobacter hormaechei strain Eh27 plasmid pEh27_2, complete sequence	274120	2013	China	Human	1
NZ_CP059413.1	Enterobacter hormaechei	Enterobacter hormaechei strain ENCL48212 plasmid p48212_MCR, complete sequence	302551	2019	Czech Republic	Human	1
NZ_CP059421.1	Enterobacter hormaechei	Enterobacter hormaechei strain ENCL48880 plasmid p48880_mcr, complete sequence	262616	2019	Czech Republic	Human	1
NZ_CP059425.1	Enterobacter hormaechei	Enterobacter hormaechei strain ENCL49790 plasmid p49790_MCR, complete sequence	302836	2019	Czech Republic	Human	1
NZ_CP059712.1	Enterobacter hormaechei	Enterobacter hormaechei strain ZHH plasmid pZHH-1, complete sequence	287277	2019	China	Human	1
NZ_CP061493.1	Enterobacter hormaechei	Enterobacter hormaechei subsp. xiangfangensis strain GENC284 plasmid pGENC284,	304958	2018	Mexico	Human	1
NZ_CP061494.1	Enterobacter hormaechei	Enterobacter hormaechei subsp. xiangfangensis strain GENC253 plasmid pGENC253,	306188	2018	Mexico	Human	1
NZ_CP061495.1	Enterobacter hormaechei	Enterobacter hormaechei subsp. xiangfangensis strain GENC200 plasmid pGENC200,	291493	2018	Mexico	Human	1
NZ_CP061496.1	Enterobacter hormaechei	Enterobacter hormaechei subsp. steigerwaltii strain GENC174 plasmid pGENC174, c	316332	2018	Mexico	Human	1
NZ_CP061746.1	Enterobacter hormaechei	Enterobacter hormaechei strain NJGLYY90-CR plasmid pECL-90-2, complete sequence	348891	NA	China	Human	1_NT
NZ_CP063225.1	Enterobacter hormaechei	Enterobacter hormaechei subsp. steigerwaltii strain BD-50-Eh plasmid pBD-50-Eh_	336282	2018	Switzerland	Human	1
NZ_CP064657.1	Enterobacter hormaechei	Enterobacter hormaechei strain 3804 plasmid p3804_mcr, complete sequence	267745	2019	China	Human	NT_1
NZ_CP065940.1	Enterobacter hormaechei	Enterobacter hormaechei strain MSB1_8J plasmid unnamed1, complete sequence	307080	2014	Australia	Human	1
NZ_CP066095.1	Enterobacter hormaechei	Enterobacter hormaechei strain Eho-E1 plasmid pEhoE1-1, complete sequence	331870	2015	Canada	Environmental	1
NZ_CP066102.1	Enterobacter hormaechei	Enterobacter hormaechei strain Eho-8 plasmid pEho8-1, complete sequence	307472	2015	Canada	Human	1
NZ_CP066109.1	Enterobacter hormaechei	Enterobacter hormaechei strain Eho-7 plasmid pEho7-1, complete sequence	303895	2014	Canada	Human	1
NZ_CP066554.1	Enterobacter hormaechei	Enterobacter hormaechei subsp. xiangfangensis strain OSUCZKPC4-140 plasmid pOSU	266565	2016	USA	Environmental	1_NT
NZ_CP068288.1	Enterobacter hormaechei	Enterobacter hormaechei strain 1575 plasmid p1575-1, complete sequence	342447	2018	China	Human	1
NZ_CP070530.1	Enterobacter hormaechei	Enterobacter hormaechei strain EC48293 plasmid p48293_KPC, complete sequence	278187	2019	Czech Republic	Human	1
NZ_CP071010.1	Enterobacter hormaechei	Enterobacter hormaechei strain RIVM_C034192 plasmid pRIVM_C034192_1, complete s	337179	2020	Netherlands	Human	1_NT
NZ_CP071012.1	Enterobacter hormaechei	Enterobacter hormaechei strain RIVM_C034177 plasmid pRIVM_C034177_1, complete s	316077	2020	Netherlands	Human	1
NZ_CP071014.1	Enterobacter hormaechei	Enterobacter hormaechei strain RIVM_C033144 plasmid pRIVM_C033144_1, complete s	316077	2020	Netherlands	Human	1
NZ_CP071016.1	Enterobacter hormaechei	Enterobacter hormaechei strain RIVM_C019181 plasmid pRIVM_C019181_1, complete s	316079	2019	Netherlands	Human	1
NZ_CP071018.1	Enterobacter hormaechei	Enterobacter hormaechei strain RIVM_C019072 plasmid pRIVM_C019072_1, complete s	315229	2019	Netherlands	Human	1
NZ_CP071020.1	Enterobacter hormaechei	Enterobacter hormaechei strain RIVM_C017834 plasmid pRIVM_C017834_1, complete s	316079	2018	Netherlands	Human	1
NZ_CP071022.1	Enterobacter hormaechei	Enterobacter hormaechei strain RIVM_C017238 plasmid pRIVM_C017238_1, complete s	316079	2018	Netherlands	Human	1
NZ_CP071024.1	Enterobacter hormaechei	Enterobacter hormaechei strain RIVM_C012369 plasmid pRIVM_C012369_1, complete s	316078	2016	Netherlands	Human	1
NZ_CP071832.1	Enterobacter hormaechei	Enterobacter hormaechei strain P7538 plasmid pIncHI2_P7538, complete sequence	313905	2018	France	Human	1
NZ_CP073772.1	Enterobacter hormaechei	Enterobacter hormaechei strain SH19PTE2 plasmid pYUSHP2-1, complete sequence	194047	2019	China	Animal	1_NT
NZ_CP078057.1	Enterobacter hormaechei	Enterobacter hormaechei strain EH_316 plasmid pEH_316-2, complete sequence	278685	2016	Pakistan	Environmental	1
NZ_CP079936.1	Enterobacter hormaechei	Enterobacter hormaechei strain G17 plasmid pG17-1, complete sequence	264084	2021	China	Animal	2
NZ_CP080471.1	Enterobacter hormaechei	Enterobacter hormaechei strain ECC59 plasmid pECC59-1, complete sequence	272385	2017	China	Human	1
NZ_CP083850.1	Enterobacter hormaechei	Enterobacter hormaechei subsp. steigerwaltii strain 14269-yvys plasmid p14269_1	283626	2014	China	Human	1
NZ_CP085755.1	Enterobacter hormaechei	Enterobacter hormaechei strain 57816CZ plasmid p57816CZ_MCR_9, complete sequenc	289297	2020	Czech Republic	Human	1_NT
NZ_CP085773.1	Enterobacter hormaechei	Enterobacter hormaechei strain 49589CZ plasmid p49589CZ_VIM, complete sequence	294454	2019	Czech Republic	Human	1
NZ_CP085778.1	Enterobacter hormaechei	Enterobacter hormaechei strain 48947CZ plasmid p48947CZ_IncHI2, complete sequen	343120	2019	Czech Republic	Human	1
NZ_CP088223.1	Enterobacter hormaechei	Enterobacter hormaechei strain Eh60 plasmid pEh60-2, complete sequence	277693	2017	China	Human	1
NZ_CP097343.1	Enterobacter hormaechei	Enterobacter hormaechei subsp. xiangfangensis strain va18651 plasmid p1_va18651	307415	2018	Germany	Human	1
NZ_CP098779.1	Enterobacter hormaechei	Enterobacter hormaechei strain YQ13422hy plasmid pYQ13422-1, complete sequence	295136	2017	China	Human	1
NZ_CP103578.1	Enterobacter hormaechei	Enterobacter hormaechei strain 4285 plasmid pMB8072_1, complete sequence	517560	2019	USA	Human	1_NT
NZ_CP104468.1	Enterobacter hormaechei	Enterobacter hormaechei strain 80014967 plasmid pE80014967-1, complete sequence	206102	2021	China	Human
NZ_CP110355.1	Enterobacter hormaechei	Enterobacter hormaechei strain ECC2783 plasmid pECC2783_a, complete sequence	286232	2017	China	Human	NT_1
NZ_JAAAXS010000002.1	Enterobacter hormaechei	Enterobacter hormaechei strain Eho-9 plasmid pEcl9-1, whole genome shotgun sequ	307473	2015	Canada	Human	1
NZ_JACEHD010000005.1	Enterobacter hormaechei	Enterobacter hormaechei strain ENCL48946 plasmid p48946_MCR, whole genome shotg	297470	2019	Czech Republic	Human	1
NZ_JAFIQG010000004.1	Enterobacter hormaechei	Enterobacter hormaechei strain EC49583 plasmid p49583_IncHI2, whole genome shot	262885	2019	Czech Republic	Human	1
NZ_LC511997.1	Enterobacter hormaechei	Enterobacter hormaechei subsp. xiangfangensis strain MY460 plasmid pMY460-rmtE,	345906	2016	Myanmar	Human	1
NZ_LC532224.1	Enterobacter hormaechei	Enterobacter hormaechei subsp. xiangfangensis strain A2483 plasmid pA2483mcr-9,	288696	2018	Japan	Human	1
NZ_LC532226.1	Enterobacter hormaechei	Enterobacter hormaechei subsp. xiangfangensis strain A2504 plasmid pA2504mcr-9,	276927	2018	Japan	Human	1
NZ_LC570844.1	Enterobacter hormaechei	Enterobacter hormaechei strain MH17-539M plasmid pMH17-539M-mcr9, complete sequ	289254	2017	Vietnam	Human	1
NZ_LC570845.1	Enterobacter hormaechei	Enterobacter hormaechei strain NIHE14-1904 plasmid pNIHE14-1904-mcr9, complete	373052	2014	Vietnam	Human	1
NZ_LC589173.1	Enterobacter hormaechei	Enterobacter hormaechei subsp. xiangfangensis strain NE_JUE7 plasmid pNE_JUE7,	360770	2017	Japan	Human	1
NZ_LC589174.1	Enterobacter hormaechei	Enterobacter hormaechei subsp. xiangfangensis strain NE_JUE15 plasmid pNE_JUE15	317612	2014	Japan	Human	1
NZ_LC590026.1	Enterobacter hormaechei	Enterobacter hormaechei subsp. xiangfangensis strain NE_JUE26 plasmid pNE_JUE26	372260	2016	Japan	Human	1
NZ_MK933279.1	Enterobacter hormaechei	Enterobacter hormaechei strain SCNJ07 plasmid pMCR-SCNJ07, complete sequence	285587	2018	China	Human	1
NZ_MZ750395.1	Enterobacter hormaechei	Enterobacter hormaechei subsp. steigerwaltii strain NMI7926_17 plasmid p7926H,	338262	2017	Poland	Human	1
NZ_MZ855470.1	Enterobacter hormaechei	Enterobacter hormaechei subsp. steigerwaltii strain NMI7994_17 plasmid p7994H,	276427	2017	Poland	Human	1
NZ_OL331018.1	Enterobacter hormaechei	Enterobacter hormaechei subsp. steigerwaltii strain GENC213 plasmid pGENC213, c	330805	2018	Mexico	Human	1
NZ_CP042579.1	Enterobacter kobei	Enterobacter kobei strain C16 plasmid pC16_001, complete sequence	275807	2009	Australia	Human	1
NZ_CP083858.1	Enterobacter kobei	Enterobacter kobei strain 12379-yvys plasmid p12379_1, complete sequence	248708	2012	China	Human	1
NZ_CP083863.1	Enterobacter kobei	Enterobacter kobei strain 11743-yvys plasmid p11743_1, complete sequence	276053	2011	China	Human	1_NT
NZ_CP110879.1	Enterobacter kobei	Enterobacter kobei strain SCLZS19 plasmid pCTX-M_SCLZS19, complete sequence	282472	NA	China	NA	1
NZ_CP094843.1	Enterobacter ludwigii	Enterobacter ludwigii strain Sb-9 plasmid pEL-ars2, complete sequence	210249	2019	China	Environmental	1
NZ_AP023448.1	Enterobacter roggenkampii	Enterobacter roggenkampii strain OIPH-N260 plasmid pN260-1, complete sequence	272108	2019	Japan	Human	1
NZ_CP083854.1	Enterobacter roggenkampii	Enterobacter roggenkampii strain 12795-yvys plasmid p12795_1, complete sequence	297683	2012	China	Human	1
NZ_CP095166.1	Enterobacter roggenkampii	Enterobacter roggenkampii strain K475-2 plasmid pK475-2_309k, complete sequence	309997	2019	China	Animal	2
NZ_CP024813.1	Enterobacter sp.	Enterobacter sp. CRENT-193 plasmid pCRENT-193_1, complete sequence	298989	2013	South Korea	Human	1
NZ_CP072971.1	Enterobacter sp.	Enterobacter sp. BWH 37 plasmid unnamed1, complete sequence	342015	NA	USA	Human	1
NZ_CP091320.1	Enterobacter sp.	Enterobacter sp. JH25 plasmid pDR25-1, complete sequence	275976	2018	China	Human	1
NZ_LN830952.1	Enterobacter sp.	Enterobacter sp. 247 strain 247 BMC plasmid pEB247, complete sequence	298984	NA	Tanzania	Human	1
NZ_CP070297.1	Escherichia albertii	Escherichia albertii strain Sample 165 plasmid pESA136_1, complete sequence	266043	2018	China	Animal	2
NC_009838.1	Escherichia coli	Escherichia coli APEC O1 plasmid pAPEC-O1-R, complete sequence	241387	NA	NA	Animal	2
NZ_AP022541.1	Escherichia coli	Escherichia coli strain THO-010 plasmid pTHO-010-1, complete sequence	211336	2018	Japan	Human	3
NZ_AP023191.1	Escherichia coli	Escherichia coli strain TUM18530 plasmid pMTY18530-1_lncHI2, complete sequence	272842	2018	Japan	Human	2
NZ_AP023198.1	Escherichia coli	Escherichia coli strain TUM18780 plasmid pMTY18780-1_lncHI2, complete sequence	272842	2018	Japan	Human	2
NZ_AP026962.1	Escherichia coli	Escherichia coli strain EC20-72C-1 plasmid pEC20-C72-1-1, complete sequence	254266	2020	Vietnam	Animal	3
NZ_CM007911.1	Escherichia coli	Escherichia coli strain CH613_eco plasmid unnamed4, whole genome shotgun sequen	256011	2015	China	Human	3
NZ_CM008265.1	Escherichia coli	Escherichia coli strain LH30 plasmid pLH30-mcr1, whole genome shotgun sequence	223898	2014	Laos	Human	3
NZ_CM008266.1	Escherichia coli	Escherichia coli strain 1rc4 plasmid p1rc4-mcr1, whole genome shotgun sequence	239098	2014	France	Human	4
NZ_CM008267.1	Escherichia coli	Escherichia coli strain LH1 plasmid pLH1-mcr1, whole genome shotgun sequence	248198	2014	Laos	Human	3
NZ_CP011062.1	Escherichia coli	Escherichia coli str. Sanji plasmid pSJ_255, complete sequence	255368	2011	China	Animal	3
NZ_CP015833.1	Escherichia coli	Escherichia coli O157 strain 180-PT54 plasmid unnamed, complete sequence	240662	2012	United Kingdom	Human	4
NZ_CP017632.1	Escherichia coli	Escherichia coli strain SLK172 plasmid pSLK172-1, complete sequence	369298	2015	China	Human	3
NZ_CP019019.1	Escherichia coli	Escherichia coli strain Ecol_244 plasmid pEC244_1, complete sequence	199671	2010	Argentina	Human	3_NT
NZ_CP019260.1	Escherichia coli	Escherichia coli strain 13C1065T plasmid p13C1065T-1, complete sequence	251286	2013	China	Animal	3
NZ_CP019353.1	Escherichia coli	Escherichia coli strain XH988 plasmid pXH988_1, complete sequence	265134	2016	China	Human	3
NZ_CP019356.1	Escherichia coli	Escherichia coli strain XH990 plasmid pXH990_1, complete sequence	275899	2016	China	Human	3
NZ_CP019360.1	Escherichia coli	Escherichia coli strain XH993 plasmid pXH993, complete sequence	349248	2016	China	Human	3
NZ_CP019394.1	Escherichia coli	Escherichia coli strain XH992 plasmid pXH992_1, complete sequence	248458	2016	China	Human	3
NZ_CP021196.1	Escherichia coli	Escherichia coli strain H17 plasmid pH17-3, complete sequence	252257	2012	China	Environmental	3
NZ_CP021209.1	Escherichia coli	Escherichia coli strain strain Z247 plasmid p2474-MCR1, complete sequence	223982	2015	China	Human	3
NZ_CP021727.1	Escherichia coli	Escherichia coli strain Combat11I9 plasmid pCombat11I9-1, complete sequence	224039	2004	China	NA	3_NT
NZ_CP022165.1	Escherichia coli	Escherichia coli strain M160133 plasmid pM160133_p1, complete sequence	233149	2016	USA	Human	4
NZ_CP022735.1	Escherichia coli	Escherichia coli strain SA186 plasmid pSA186_MCR1, complete sequence	241600	2012	Saudi Arabia	Human	4
NZ_CP023143.1	Escherichia coli	Escherichia coli strain CFSAN061770 plasmid pEGY1-MCR-1, complete sequence	228947	2016	Egypt	Food	4
NZ_CP024143.1	Escherichia coli	Escherichia coli strain 14EC029 plasmid p14EC029b, complete sequence	254423	2014	China	Human	3
NZ_CP025402.1	Escherichia coli	Escherichia coli strain MS8345 plasmid pMS8345A, complete sequence	241162	2016	Qatar	Human	4
NZ_CP026492.1	Escherichia coli	Escherichia coli strain HS13-1 plasmid pHS13-1-IncHI2, complete sequence	264344	2017	China	Human	3
NZ_CP026642.1	Escherichia coli	Escherichia coli strain FORC_082 plasmid pFORC82_1, complete sequence	250778	2017	South	Food	3
NZ_CP026933.2	Escherichia coli	Escherichia coli strain CFS3273 plasmid pCFS3273-1, complete sequence	268665	2007	France	Animal	4
NZ_CP026936.2	Escherichia coli	Escherichia coli strain CFS3292 plasmid pCFS3292-1, complete sequence	192449	2010	France	Animal	4_NT
NZ_CP027202.2	Escherichia coli	Escherichia coli strain WCHEC025943 plasmid pMCR1_025943, complete sequence	265538	2017	China	Environmental	3
NZ_CP030920.1	Escherichia coli	Escherichia coli strain KL53 plasmid pKL53-L, complete sequence	259094	1990	Slovakia	Human
NZ_CP030940.1	Escherichia coli	Escherichia coli strain AMSHJX01 plasmid pAMSH1, complete sequence	257394	NA	China	Animal	3
NZ_CP031547.1	Escherichia coli	Escherichia coli strain cq9 plasmid unnamed1, complete sequence	243642	2012	China	Animal	2_NT
NZ_CP032079.1	Escherichia coli	Escherichia coli strain CT30 plasmid p.CT30-P1, complete sequence	175023	2014	China	Animal	3_NT
NZ_CP032993.1	Escherichia coli	Escherichia coli strain W5-6 plasmid pMCR_W5-6, complete sequence	241043	2015	China	Environmental	3
NZ_CP033636.1	Escherichia coli	Escherichia coli isolate ECCNB12-2 plasmid pTB-nb4, complete sequence	253793	2016	China	Animal	3
NZ_CP034390.1	Escherichia coli	Escherichia coli strain RS571 plasmid pRS571-MCR-1.1, complete sequence	257270	2018	Bangladesh	Human	3
NZ_CP034785.1	Escherichia coli	Escherichia coli strain ECZP248 plasmid pTBMCR401, complete sequence	230964	2017	China	Animal	3
NZ_CP034788.1	Escherichia coli	Escherichia coli strain ECCNB20-2 plasmid pTBMCR421, complete sequence	254365	2016	China	Animal	3
NZ_CP036178.1	Escherichia coli	Escherichia coli strain WCHEC025970 plasmid pCTXM199_025970, complete sequence	238258	2017	China	Human	3
NZ_CP038139.1	Escherichia coli	Escherichia coli strain G3X16-2 plasmid pG3X16-2-2, complete sequence	265575	2017	China	Animal	3
NZ_CP038454.1	Escherichia coli	Escherichia coli strain EC-129 plasmid pEC129_1, complete sequence	211718	2018	Japan	Human	3_NT
NZ_CP042587.1	Escherichia coli	Escherichia coli strain LD91-1 plasmid pLD91-1-MCR1, complete sequence	246716	2018	China	NA	3
NZ_CP042895.1	Escherichia coli	Escherichia coli strain CFSAN061772 plasmid pCFSAN061772_02, complete sequence	258004	2016	Egypt	Food	4
NZ_CP042898.1	Escherichia coli	Escherichia coli strain CFSAN061771 plasmid pCFSAN061771_02, complete sequence	215531	2016	Egypt	Food	4
NZ_CP043034.1	Escherichia coli	Escherichia coli strain XDL plasmid pXDL-CTX-M-14, complete sequence	224961	2017	China	Human	3
NZ_CP043545.1	Escherichia coli	Escherichia coli strain F2_81 plasmid pF2_18C_HI2, complete sequence	274059	2007	Australia	Animal	3
NZ_CP043951.1	Escherichia coli	Escherichia coli strain ST95-32 plasmid pST95-32-1, complete sequence	228062	2017	China	Animal	3
NZ_CP047379.1	Escherichia coli	Escherichia coli strain CAU16175 plasmid pCAU16175_1, complete sequence	190219	2016	China	Animal	3_NT
NZ_CP047659.1	Escherichia coli	Escherichia coli strain LD39-1 plasmid pLD39-1-MCR1, complete sequence	251000	2018	China	Animal	3
NZ_CP047666.1	Escherichia coli	Escherichia coli strain LD26-1 plasmid pLD26-1-MCR1, complete sequence	251000	2018	China	Animal	3
NZ_CP047877.1	Escherichia coli	Escherichia coli strain LD22-1 plasmid pLD22-1-MCR1, complete sequence	251000	2018	China	Animal	3
NZ_CP049300.1	Escherichia coli	Escherichia coli strain pV01-18-E02-025-051 plasmid pK18EC051, complete sequenc	270355	2018	South Korea	Animal	3
NZ_CP050163.1	Escherichia coli	Escherichia coli plasmid Carbapenemase(KPC-2)_IncHI2, complete sequence	289268	2012	China	Human	1
NZ_CP054192.1	Escherichia coli	Escherichia coli strain TH9F11 plasmid pHNTH9F11-1, complete sequence	407456	2019	China	Animal	3
NZ_CP058311.1	Escherichia coli	Escherichia coli strain AMSCJX04 plasmid pAMPD03, complete sequence	217263	2012	China	Animal	3
NZ_CP058716.1	Escherichia coli	Escherichia coli strain M172-1 plasmid pM172-1.2, complete sequence	235360	2018	China	Animal	3
NZ_CP059722.1	Escherichia coli	Escherichia coli strain BUCT2930 plasmid p1buct2930, complete sequence	218262	2020	China	Animal	3
NZ_CP059836.1	Escherichia coli	Escherichia coli strain tcmA_3 plasmid pMCR_A3_2, complete sequence	267184	2016	China	NA	3
NZ_CP061187.1	Escherichia coli	Escherichia coli strain LD67-1 plasmid pLD67-1-157kb, complete sequence	157028	2018	China	Animal	3_NT
NZ_CP067308.1	Escherichia coli	Escherichia coli strain ABW_A19 plasmid pABW_A19a, complete sequence	226468	2015	Switzerland	Environmental	3
NZ_CP068042.1	Escherichia coli	Escherichia coli strain XJW9B277 plasmid pXJW9B277-HI2-N, complete sequence	270816	2018	China	Animal	2
NZ_CP069702.1	Escherichia coli	Escherichia coli strain ECY44 plasmid pECY44-1, complete sequence	239330	2016	China	Animal	3_NT
NZ_CP071712.1	Escherichia coli	Escherichia coli strain EC20017429 plasmid pL1, complete sequence	268215	2017	Canada	Human	2
NZ_CP072315.1	Escherichia coli	Escherichia coli strain E105 plasmid pE105-4, complete sequence	234576	2018	China	Animal	3
NZ_CP072803.1	Escherichia coli	Escherichia coli strain PK5074 plasmid pPK5074-MCR1, complete sequence	267744	2019	Pakistan	Human	3
NZ_CP073361.1	Escherichia coli	Escherichia coli strain EC11 plasmid plas1-MCR, complete sequence	223103	2019	China	NA	3_NT
NZ_CP073623.1	Escherichia coli	Escherichia coli strain CE2050 plasmid pCE2050_B, complete sequence	222008	2012	Australia	Animal	3
NZ_CP073982.1	Escherichia coli	Escherichia coli strain MB19 plasmid pYLMB19a, complete sequence	247187	2015	Cuba	Animal	4
NZ_CP073985.1	Escherichia coli	Escherichia coli strain MB15 plasmid pYLMB15a, complete sequence	247187	2015	Cuba	Animal	4
NZ_CP075056.1	Escherichia coli	Escherichia coli strain TCM_B_2 plasmid pMCR_B2_1, complete sequence	209088	2014	China	Animal	3
NZ_CP075378.1	Escherichia coli	Escherichia coli strain no107 plasmid unnamed1, complete sequence	279642	2018	China	Human	3
NZ_CP075738.1	Escherichia coli	Escherichia coli strain CPF6 plasmid unnamed1, complete sequence	222848	2018	Thailand	Animal	3
NZ_CP076648.1	Escherichia coli	Escherichia coli strain GD33 plasmid pNDM33-1, complete sequence	266777	2017	China	Animal	3
NZ_CP079765.1	Escherichia coli	Escherichia coli strain SF10 plasmid pSF10EC-1, complete sequence	265589	2019	China	Animal	3
NZ_CP079769.1	Escherichia coli	Escherichia coli strain HL15 plasmid pHL15EC-1, complete sequence	266941	2019	China	Animal	3
NZ_CP080122.1	Escherichia coli	Escherichia coli strain PK8217 plasmid pPK8217-MCR1, complete sequence	267091	2021	Pakistan	Animal	3
NZ_CP080224.1	Escherichia coli	Escherichia coli O141:H4 strain P13-6 plasmid pP136-1, complete sequence	226437	2013	France	Animal	4
NZ_CP083532.1	Escherichia coli	Escherichia coli strain elppa2 plasmid unnamed2, complete sequence	268672	2019	Taiwan	Human	3
NZ_CP083586.1	Escherichia coli	Escherichia coli strain ECNB21-M121 plasmid pNDM-M121, complete sequence	372134	2021	China	Food	3
NZ_CP084901.1	Escherichia coli	Escherichia coli strain EC20 plasmid pEC22-CTX-M-15, complete sequence	231954	2019	China	Human	3
NZ_CP085189.1	Escherichia coli	Escherichia coli strain EC195 plasmid pEC195-253k, complete sequence	253380	2019	China	Human	3
NZ_CP085623.1	Escherichia coli	Escherichia coli strain EC71 plasmid pEC71-IncHI2, complete sequence	269592	2020	China	Human	2
NZ_CP086221.1	Escherichia coli	Escherichia coli strain 779 plasmid p779-1-MCR, complete sequence	242460	2016	China	Human	3
NZ_CP086679.1	Escherichia coli	Escherichia coli strain EFF60 plasmid pMADE-1, complete sequence	262144	2020	China	Environmental	3
NZ_CP089134.1	Escherichia coli	Escherichia coli strain XD35 plasmid pXD35001, complete sequence	244138	2019	China	Animal	3
NZ_CP091030.1	Escherichia coli	Escherichia coli strain STEC384 plasmid p1_STEC384, complete sequence	229883	2014	China	Animal	3_NT
NZ_CP091926.1	Escherichia coli	Escherichia coli strain JNQH497 plasmid pJNQH497-1, complete sequence	263021	2020	China	Human	3
NZ_CP092646.1	Escherichia coli	Escherichia coli strain EC5502 plasmid pEC5502-NDM5, complete sequence	256955	2021	China	Human	3
NZ_CP093284.1	Escherichia coli	Escherichia coli strain EC-14-2-9 plasmid pEC-14-2-9-2, complete sequence	248308	2014	China	Human	3
NZ_CP095662.1	Escherichia coli	Escherichia coli strain dm898b plasmid p_dm898b_NDM1, complete sequence	276320	2017	Bangladesh	Human	1
NZ_CP095857.1	Escherichia coli	Escherichia coli strain EC6563 plasmid pEC6563-MCR, complete sequence	230727	2020	China	Human	3
NZ_CP096588.1	Escherichia coli	Escherichia coli strain EC6622 plasmid pEC6622-1, complete sequence	262413	2021	China	Human	3
NZ_CP098184.1	Escherichia coli	Escherichia coli strain Z0117EC0133 plasmid pZ0117ECO0133-1, complete sequence	230317	2017	South Korea	Animal	3
NZ_CP098207.1	Escherichia coli	Escherichia coli strain Z0117EC0054 plasmid pZ0117ECO054-1, complete sequence	173366	2017	South Korea	Animal	2_NT
NZ_CP099722.1	Escherichia coli	Escherichia coli strain EC21GDE043 plasmid pGDE043-mcr1, complete sequence	260179	2021	China	Human	3
NZ_CP101211.1	Escherichia coli	Escherichia coli strain EC21Z-147 plasmid pEC21Z147-274K, complete sequence	274018	2021	China	Human	2
NZ_CP101234.1	Escherichia coli	Escherichia coli strain EC21Z-137 plasmid pEC21Z137-237K, complete sequence	237484	2021	China	Human	2
NZ_CP101516.1	Escherichia coli	Escherichia coli strain HH194M plasmid pHH194M-228K, complete sequence	228609	2019	China	Animal	3_NT
NZ_CP101733.1	Escherichia coli	Escherichia coli strain BY9F33 plasmid pHNBYF33-1, complete sequence	238926	2019	China	Animal	3
NZ_CP102295.1	Escherichia coli	Escherichia coli strain C1147 plasmid pC1147, complete sequence	238291	2018	China	Animal	3
NZ_CP102854.1	Escherichia coli	Escherichia coli strain 573 plasmid p573-1, complete sequence	233164	2017	China	Animal	3
NZ_CP104385.1	Escherichia coli	Escherichia coli strain JNQH498 plasmid pJNQH498-1, complete sequence	263021	2020	China	Human	3
NZ_CP104501.1	Escherichia coli	Escherichia coli strain E9 plasmid p1, complete sequence	281548	2017	USA	Animal	2
NZ_CP104504.1	Escherichia coli	Escherichia coli strain E1 plasmid p1, complete sequence	390109	2017	USA	Animal	2
NZ_CP104789.1	Escherichia coli	Escherichia coli strain SHP24 plasmid pHNSHP24-1, complete sequence	259017	2013	China	Animal	3_NT
NZ_CP110989.1	Escherichia coli	Escherichia coli strain XYEH3314 plasmid pYUXYEH3314-1, complete sequence	214754	2021	China	Human	3
NZ_JACYGC010000002.1	Escherichia coli	Escherichia coli strain COL4 plasmid p2018n8361554_2, whole genome shotgun sequ	258171	2018	Germany	Food	4
NZ_JACYGD010000003.1	Escherichia coli	Escherichia coli strain COL5 plasmid p2018n8362554_2, whole genome shotgun sequ	246914	2018	Germany	Food	4
NZ_JAFFIC010000003.1	Escherichia coli	Escherichia coli strain J53 plasmid pMG101_A, whole genome shotgun sequence	383246	1973	USA	Human	2
NZ_JAJHPW010000004.1	Escherichia coli	Escherichia coli strain 1566m1 plasmid p1566m1_A, whole genome shotgun sequence	263009	2012	Australia	Animal	3
NZ_KR653209.1	Escherichia coli	Escherichia coli strain GDZ13 plasmid pGD0503Z13, complete sequence	351717	NA	China	Animal	2_NT
NZ_KT347600.1	Escherichia coli	Escherichia coli strain EC5207 plasmid pEC5207, complete sequence	272865	2011	China	Animal	3
NZ_KU254578.1	Escherichia coli	Escherichia coli strain YD786 plasmid pYD786-1, complete sequence	226580	2012	USA	Human	2
NZ_KU341381.1	Escherichia coli	Escherichia coli strain SHP45 plasmid pHNSHP45-2, complete sequence	251493	NA	China	Animal	3
NZ_KU743384.1	Escherichia coli	Escherichia coli strain SA26 plasmid pSA26-MCR-1, complete sequence	240367	2016	United Arab Emirates	Human	4
NZ_KX023262.1	Escherichia coli	Escherichia coli plasmid pSCE516-1, complete sequence	237939	NA	China	Animal	3
NZ_KX084394.1	Escherichia coli	Escherichia coli strain 59 plasmid pECJS-59-244, complete sequence	243572	2015	China	Animal	3
NZ_KX129782.1	Escherichia coli	Escherichia coli strain S38 plasmid pS38, complete sequence	247885	NA	Switzerland	Food	4
NZ_KX246266.1	Escherichia coli	Escherichia coli strain AHCH67 plasmid pHNAH67, complete sequence	233814	NA	NA	Animal	3
NZ_KX254341.1	Escherichia coli	Escherichia coli strain JS-B60 plasmid pECJS-B60-267, complete sequence	267486	2015	China	Animal	3
NZ_KX518743.1	Escherichia coli	Escherichia coli strain HYEC7 plasmid pHYEC7-IncHI2, complete sequence	224736	NA	China	Environmental	3
NZ_KY019258.1	Escherichia coli	Escherichia coli strain LDHF400 plasmid pHNLDF400, complete sequence	249152	NA	China	NA	3
NZ_KY019259.1	Escherichia coli	Escherichia coli strain YJMC8 plasmid pHNYJC8, complete sequence	249153	NA	China	Food	3
NZ_KY421937.1	Escherichia coli	Escherichia coli strain FS13Z2S plasmid pFS13Z2S, complete sequence	236355	NA	China	NA	3
NZ_KY689632.1	Escherichia coli	Escherichia coli strain 19-M12 plasmid p19M12, complete sequence	232345	NA	Switzerland	Human	4
NZ_KY689633.1	Escherichia coli	Escherichia coli strain 100R plasmid p100R, complete sequence	256260	NA	Switzerland	Human	4
NZ_KY990887.1	Escherichia coli	Escherichia coli strain XG-E1 plasmid pXGE1mcr, complete sequence	254048	NA	China	Animal	3
NZ_LC511657.1	Escherichia coli	Escherichia coli strain 2017.02.01CC plasmid p2017.02.01CC, complete sequence	231841	2017	Vietnam	Human	3
NZ_LC511658.1	Escherichia coli	Escherichia coli strain 2017.03.03CC plasmid p2017_03_03CC, complete sequence	294708	2017	Vietnam	Human	3
NZ_LC542971.1	Escherichia coli	Escherichia coli strain IOMTU413 plasmid pIOMTU413, complete sequence	275138	2013	Nepal	Human	1_NT
NZ_LC542972.1	Escherichia coli	Escherichia coli strain IOMTU792 plasmid pIOMTU792, complete sequence	293502	2013	Nepal	Human	1
NZ_LC567843.1	Escherichia coli	Escherichia coli strain 2018-18.25CC plasmid p2018-18.25CC, complete sequence	227697	2018	Vietnam	Animal	3
NZ_LT985297.1	Escherichia coli	Escherichia coli strain B4-25 plasmid RCS77_p, complete sequence	234943	NA	France	NA	2
NZ_MF174859.1	Escherichia coli	Escherichia coli strain 6/14/6b plasmid pIncHI2-MU3, complete sequence	258114	NA	Australia	Animal	3
NZ_MF678350.1	Escherichia coli	Escherichia coli strain WCHEC-LL123 plasmid pMCR1_WCHEC-LL123, complete sequenc	223698	2017	China	Human	3
NZ_MG014720.1	Escherichia coli	Escherichia coli strain A74 plasmid pA74T, complete sequence	322966	2007	China	Animal	3
NZ_MG014721.1	Escherichia coli	Escherichia coli strain FS11Y5C plasmid pFS11Y5CT, complete sequence	238096	2012	China	Animal	3
NZ_MG014722.1	Escherichia coli	Escherichia coli strain P2-3 plasmid pP2-3T, complete sequence	392275	2008	China	Animal	3
NZ_MG385063.1	Escherichia coli	Escherichia coli strain WF5-29 plasmid pWF5-29, complete sequence	395758	NA	China	NA	3
NZ_MG591702.1	Escherichia coli	Escherichia coli strain EC36 plasmid pMCR-EC36, complete sequence	164803	NA	China	NA	3_NT
NZ_MG656414.1	Escherichia coli	Escherichia coli strain 15-50 plasmid pEC15-MCR-50, complete sequence	350179	NA	China	NA	3
NZ_MG662415.1	Escherichia coli	Escherichia coli strain EC1107 plasmid EC1107-IncHI2-226K, complete sequence	226105	2017	China	Animal	3
NZ_MG773376.1	Escherichia coli	Escherichia coli strain LSB54 plasmid pLSB54-mcr-1, complete sequence	251657	NA	China	NA	3
NZ_MG825373.1	Escherichia coli	Escherichia coli strain 1106 plasmid p1106-IncHI2, complete sequence	265799	NA	NA	Animal	3
NZ_MG878867.1	Escherichia coli	Escherichia coli strain Ec21617 plasmid pEc21617-310, complete sequence	309608	2013	Taiwan	Human	1
NZ_MH077952.1	Escherichia coli	Escherichia coli strain EC17S-208 plasmid p17S-208, complete sequence	260339	2017	South Korea	Animal	3
NZ_MH128771.1	Escherichia coli	Escherichia coli strain 803DBmcr plasmid 803-DB-mcr, complete sequence	230365	2017	China	Human	NT_2
NZ_MH208235.1	Escherichia coli	Escherichia coli strain APECA2 plasmid pJMA2, complete sequence	224630	NA	United Kingdom	Animal	4
NZ_MH287084.1	Escherichia coli	Escherichia coli O157 strain SvETEC plasmid pSDE-SvHI2, complete sequence	275402	2007	Australia	Animal	3
NZ_MH287085.1	Escherichia coli	Escherichia coli strain F2_12B plasmid pSDC-F2_12BHI2, complete sequence	288288	2007	Australia	Animal	3
NZ_MH329870.1	Escherichia coli	Escherichia coli strain 92944 plasmid p92944-MCR, complete sequence	198366	NA	China	NA	3_NT
NZ_MH459020.1	Escherichia coli	Escherichia coli strain GZ6DS2 plasmid pHN6DS2, complete sequence	253783	NA	China	Animal	3
NZ_MH491004.1	Escherichia coli	Escherichia coli strain RJ749 plasmid pRJ749, complete sequence	253002	NA	China	Human	NT_2
NZ_MH924589.1	Escherichia coli	Escherichia coli strain RDB9 plasmid pRDB9, complete sequence	288678	NA	Switzerland	Animal	4
NZ_MK169211.1	Escherichia coli	Escherichia coli strain DUK14-2 plasmid pMOO-32, complete sequence	226022	NA	United	Animal	2
NZ_MK293945.1	Escherichia coli	Escherichia coli strain TW4 plasmid pTW4-IncHI2, complete sequence	50273	NA	China	Animal	NT_2
NZ_MK461930.1	Escherichia coli	Escherichia coli strain 2009_36 plasmid p2009_36_HI2, complete sequence	278665	2009	Australia	Human	3
NZ_MK461931.1	Escherichia coli	Escherichia coli strain F2_14D plasmid pF2_14D_HI2, complete sequence	274883	2007	Australia	Animal	3
NZ_MK574666.1	Escherichia coli	Escherichia coli strain DJB-3 plasmid pDJB-3, complete sequence	156502	NA	China	Human	3_NT
NZ_MK962305.1	Escherichia coli	Escherichia coli strain YZUC2624 plasmid pYZUC2624.1, complete sequence	225059	2017	China	Animal	3
NZ_MN200941.1	Escherichia coli	Escherichia coli strain E648 plasmid pE648CTX-M-65, complete sequence	241735	2018	China	Human	3
NZ_MN232189.1	Escherichia coli	Escherichia coli plasmid pGD27-124, complete sequence	192920	NA	China	Animal	3_NT
NZ_MN232191.1	Escherichia coli	Escherichia coli plasmid pGD27-37, complete sequence	201186	NA	China	Animal	3
NZ_MN232195.1	Escherichia coli	Escherichia coli plasmid pGD27-70, complete sequence	199925	NA	China	Animal	3
NZ_MN476094.1	Escherichia coli	Escherichia coli plasmid pHZ003, complete sequence	320681	NA	China	Environmental	3_NT
NZ_MN476096.1	Escherichia coli	Escherichia coli plasmid pHZ010, complete sequence	122601	NA	China	Environmental	NT_2
NZ_MN476097.1	Escherichia coli	Escherichia coli plasmid pHZ011, complete sequence	296558	NA	China	Environmental	3_NT
NZ_MN540571.1	Escherichia coli	Escherichia coli strain E.coli4feg plasmid pIV_IncHI2_CTX_M_15, complete sequen	302597	2017	Italy	Animal	1
NZ_MN732922.1	Escherichia coli	Escherichia coli strain 49K plasmid unnamed, complete sequence	245019	2017	India	Animal	4
NZ_MN816370.1	Escherichia coli	Escherichia coli strain A102 plasmid pA102-CTX-M-65, complete sequence	233004	NA	Brazil	Animal	3
NZ_MN915010.1	Escherichia coli	Escherichia coli strain TJ-33 plasmid pNDM-TJ33, complete sequence	366267	NA	China	NA	3
NZ_MN915011.1	Escherichia coli	Escherichia coli strain GD-33 plasmid pNDM33-1, complete sequence	266777	NA	China	Animal	3
NZ_MT077884.1	Escherichia coli	Escherichia coli plasmid p33, complete sequence	302192	NA	USA	NA	1
NZ_MT077886.1	Escherichia coli	Escherichia coli plasmid p39, complete sequence	289205	NA	USA	NA	1
NZ_MT077888.1	Escherichia coli	Escherichia coli plasmid p65, complete sequence	240784	NA	USA	Animal	2
NZ_MT163739.1	Escherichia coli	Escherichia coli strain 17AB-02384 plasmid pEC17-AB02384, complete sequence	305655	2017	Germany	Animal	1
NZ_MT180430.1	Escherichia coli	Escherichia coli strain CE1681 plasmid pCE1681-A, complete sequence	252609	2012	Australia	Animal	3
NZ_MT232840.1	Escherichia coli	Escherichia coli strain CE1537 plasmid pCE1537-A, complete sequence	312577	2012	Australia	Animal	1
NZ_MT318677.1	Escherichia coli	Escherichia coli strain LWY24 plasmid pLWY24, complete sequence	195614	2016	China	Animal	3_NT
NZ_MT407547.1	Escherichia coli	Escherichia coli strain GZB8C59M plasmid p8C59-NDM, complete sequence	261528	NA	USA	Animal	3
NZ_MT499884.1	Escherichia coli	Escherichia coli strain EGY65 plasmid pEGYMCR_IncHI2, complete sequence	195826	2018	Egypt	Animal	4_NT
NZ_MT604108.1	Escherichia coli	Escherichia coli strain TZ41_1P plasmid pTZ41_1P, complete sequence	269099	2017	Australia	Animal	4
NZ_MT929284.1	Escherichia coli	Escherichia coli strain 915_17_C1 plasmid pMCR_915_C1, complete sequence	253135	NA	Poland	Food	4
NZ_MT929285.1	Escherichia coli	Escherichia coli strain 915_17_E1 plasmid pMCR_915_E1, complete sequence	250657	NA	Poland	Food	4
NZ_MT929286.1	Escherichia coli	Escherichia coli strain 1085_17_C1 plasmid pMCR_1085_C1, complete sequence	251547	NA	Poland	Food	4
NZ_MT929287.1	Escherichia coli	Escherichia coli strain 1139_17_D1 plasmid pMCR_1139_D1, complete sequence	267374	NA	Poland	Food	4
NZ_MT929288.1	Escherichia coli	Escherichia coli strain 170_17_D1 plasmid pMCR_170_D1, complete sequence	284175	NA	Poland	Food	4
NZ_MW191863.1	Escherichia coli	Escherichia coli plasmid pHM16-1, complete sequence	213700	NA	China	Environmental	3
NZ_MW296099.1	Escherichia coli	Escherichia coli strain GDB8P64M plasmid pHNGD64-NDM, complete sequence	246593	NA	China	Animal	3
NZ_MW495059.1	Escherichia coli	Escherichia coli strain S802 plasmid pS802-MCR, complete sequence	285390	NA	Brazil	Environmental	4
NZ_MW509820.1	Escherichia coli	Escherichia coli strain 267369 plasmid unnamed, complete sequence	249437	2015	Italy	Human	1_NT
NZ_MW651977.1	Escherichia coli	Escherichia coli strain DR162-CEF plasmid pDR162-CEF-A, complete sequence	237048	2018	Russia	Animal	3
NZ_MW815279.1	Escherichia coli	Escherichia coli strain LWY6 plasmid pLWY6J-MC, complete sequence	237684	2016	China	Animal	3
NZ_MZ419555.1	Escherichia coli	Escherichia coli strain 2104-46 plasmid p2104-46_2017, complete sequence	287563	NA	Switzerland	Animal	NT_2
NZ_CP040806.1	Escherichia fergusonii	Escherichia fergusonii strain EFCF056 plasmid pEF01, complete sequence	204246	2017	China	Animal	3_NT
NZ_CP055676.1	Escherichia fergusonii	Escherichia fergusonii strain RHB28-C13 plasmid pRHB28-C13_2, complete sequence	282651	2017	United Kingdom	Animal	NT_2
NZ_CP057312.1	Escherichia fergusonii	Escherichia fergusonii strain RHB30-C07 plasmid pRHB30-C07_2, complete sequence	277375	2017	United Kingdom	Animal	3
NZ_CP057358.1	Escherichia fergusonii	Escherichia fergusonii strain RHB28-C21 plasmid pRHB28-C21_2, complete sequence	285327	2017	United Kingdom	Animal	NT_2
NZ_CP070874.1	Escherichia fergusonii	Escherichia fergusonii strain EF91 plasmid pTB91P1, complete sequence	255882	2019	China	Animal	3_NT
NZ_CP070952.1	Escherichia fergusonii	Escherichia fergusonii strain EF31 plasmid pTB31P1, complete sequence	184652	2019	China	Animal	3_NT
NZ_CP086605.1	Escherichia fergusonii	Escherichia fergusonii strain EF20JDJ4045 plasmid pEF45-1, complete sequence	236839	2020	China	Animal	3_NT
NZ_CP095787.1	Escherichia fergusonii	Escherichia fergusonii strain EF21JD053 plasmid pJD053-230K, complete sequence	230045	2021	China	NA	3
NZ_JABXSZ010000002.1	Escherichia fergusonii	Escherichia fergusonii strain RHB30-C06 plasmid pRHB30-C06_2, whole genome shot	277375	2017	United Kingdom	Animal	3
NZ_WYDM02000005.1	Escherichia fergusonii	Escherichia fergusonii strain A12 plasmid pA12_mcr-1, whole genome shotgun sequ	182869	2019	Brazil	Animal	4
NZ_CP051431.1	Escherichia sp.	Escherichia sp. SCLE84 plasmid pSCLE1, complete sequence	217533	2019	China	Animal	3_NT
NZ_CP047668.1	Klebsiella aerogenes	Klebsiella aerogenes strain HNHF1 plasmid pHNHF1_NDM-9, complete sequence	234522	2019	China	Environmental	3
NZ_CP091471.2	Klebsiella michiganensis	Klebsiella michiganensis strain KO_408 plasmid pKO_1, complete sequence	286463	2018	Japan	Human	2
NZ_MW148604.1	Klebsiella michiganensis	Klebsiella michiganensis strain 12084 plasmid p12084-HI2, complete sequence	237396	2013	China	NA	1
NZ_CP057331.1	Klebsiella oxytoca	Klebsiella oxytoca strain RHB30-C02 plasmid pRHB30-C02_2, complete sequence	271498	2017	United Kingdom	Animal	3
NZ_CP107041.1	Klebsiella oxytoca	Klebsiella oxytoca strain TYL-T1 plasmid unnamed1, complete sequence	208719	2020	China	Environmental	3_NT
NC_010870.1	Klebsiella pneumoniae	Klebsiella pneumoniae plasmid pK29, complete sequence	269674	2001	Taiwan	Human	1
NZ_CP013215.1	Klebsiella pneumoniae	Klebsiella pneumoniae subsp. pneumoniae strain H11 plasmid pH11, complete seque	284628	2010	China	Human	1
NZ_CP031850.1	Klebsiella pneumoniae	Klebsiella pneumoniae strain 121 plasmid pKP121-1-mcr, complete sequence	239020	2018	China	Human	3
NZ_CP081337.1	Klebsiella pneumoniae	Klebsiella pneumoniae strain RIVM_C019752 plasmid pRIVM_C019752_2, complete seq	163450	2019	Netherlands	Human	4_NT
NZ_CP081340.1	Klebsiella pneumoniae	Klebsiella pneumoniae strain RIVM_C019770 plasmid pRIVM_C019770_1, complete seq	324143	2019	Netherlands	Human	1
NZ_CP102871.1	Klebsiella pneumoniae	Klebsiella pneumoniae strain KA2 plasmid pKA2-2, complete sequence	134407	2019	China	Animal	3_NT
NZ_KX434879.1	Klebsiella pneumoniae	Klebsiella pneumoniae strain KP2442 plasmid pKP2442_1c330, complete sequence	125572	2015	Germany	Human	3_NT
NZ_LT994835.1	Klebsiella pneumoniae	Klebsiella pneumoniae isolate CNR48 plasmid CNR48, complete sequence	319209	2012	France	Human	NT_1
NZ_MG288680.1	Klebsiella pneumoniae	Klebsiella pneumoniae strain D610 plasmid pD610-HI2, complete sequence	293643	NA	China	NA	NT_1
NZ_MH715960.1	Klebsiella pneumoniae	Klebsiella pneumoniae strain KP14052 plasmid pKP14052-MCR-1, complete sequence	235631	NA	Taiwan	NA	3
NZ_MK355502.1	Klebsiella pneumoniae	Klebsiella pneumoniae strain CRE plasmid pAN65-1, complete sequence	276370	NA	China	NA	3
NZ_MT560064.1	Klebsiella pneumoniae	Klebsiella pneumoniae strain RIVM_C014947 plasmid pRIVM_C014947_1, complete seq	284954	2014	Caribbean	Human	1
NZ_AP026422.1	Klebsiella quasipneumoniae	Klebsiella quasipneumoniae subsp. quasipneumoniae strain KAM645 plasmid pKAM645	219538	2020	Japan	NA	1_NT
NZ_CP045844.1	Kluyvera intermedia	Kluyvera intermedia strain HR2 plasmid pHR2-1, complete sequence	245785	2017	China	Environmental	3
NZ_CP045846.1	Kluyvera intermedia	Kluyvera intermedia strain N2-1 plasmid pN2-1, complete sequence	245785	2017	China	Environmental	3
NZ_CP040888.1	Leclercia adecarboxylata	Leclercia adecarboxylata strain Z96-1 plasmid pZ96-1_1, complete sequence	327617	2018	China	Human	1
NZ_KX710093.1	Leclercia adecarboxylata	Leclercia adecarboxylata strain pP10164 plasmid pP10164-2, complete sequence	315395	2012	China	Human	1
NZ_MH909331.1	Leclercia adecarboxylata	Leclercia adecarboxylata plasmid p707804-NDM, complete sequence	306267	NA	China	NA	1
NZ_CP031102.1	Leclercia sp.	Leclercia sp. W17 plasmid pW17-1, complete sequence	221681	NA	China	Human	1_NT
NZ_MN423361.1	Leclercia sp.	Leclercia sp. strain 1106151 plasmid p1106151-mcr, complete sequence	280586	2015	China	NA	1
NZ_MN423362.1	Leclercia sp.	Leclercia sp. strain J807 plasmid pJ807-mcr, complete sequence	313802	2018	China	NA	1
NZ_OL518976.1	Leclercia sp.	Leclercia sp. 29361 plasmid p29361-HI2, complete sequence	454926	2015	China	NA	1
NZ_CP011601.1	Phytobacter ursingii	Phytobacter ursingii strain CAV1151 plasmid pCAV1151-296, complete sequence	295619	2009	USA	Human	1
NZ_MF135534.1	Raoultella ornithinolytica	Raoultella ornithinolytica strain TS48CTX plasmid pHNTS48-1, complete sequence	253021	NA	China	Food	3
NZ_MF135535.1	Raoultella ornithinolytica	Raoultella ornithinolytica strain TS53CTX plasmid pHNTS53-1, complete sequence	253021	NA	China	Food	3
NZ_MF788071.1	Raoultella ornithinolytica	Raoultella ornithinolytica strain 23141 plasmid p23141-3, complete sequence	268242	NA	China	NA	1
NZ_MT062913.1	Raoultella ornithinolytica	Raoultella ornithinolytica strain 193104922 plasmid p104922-NR, complete sequen	347101	2019	China	NA	1
NZ_MZ726789.1	Raoultella planticola	Raoultella planticola strain 208355 plasmid p208355B, complete sequence	333547	2016	China	NA	1
NZ_CP067067.1	Raoultella sp.	Raoultella sp. XY-1 plasmid unnamed1, complete sequence	328379	2017	China	Environmental	14
NC_019114.1	Salmonella enterica	Salmonella enterica subsp. enterica serovar Heidelberg plasmid pSH111_227, comp	227608	2009	USA	Animal	13
NC_021845.1	Salmonella enterica	Salmonella enterica subsp. enterica serovar Cubana str. CFSAN002050 plasmid unn	166668	2012	USA	Food	NT_1
NC_024983.1	Salmonella enterica	Salmonella enterica subsp. enterica serovar Typhimurium plasmid pSTm-A54650, co	309406	2014	Africa*	Human	2
NZ_AP023305.1	Salmonella enterica	Salmonella enterica subsp. enterica serovar 4,[5],12:i:- strain L-4551 plasmid	128709	2013	Japan	Animal	3_NT
NZ_AP023310.1	Salmonella enterica	Salmonella enterica subsp. enterica serovar 4,[5],12:i:- strain L-4578 plasmid	229829	2015	Japan	Animal	3
NZ_AP023316.1	Salmonella enterica	Salmonella enterica subsp. enterica serovar 4,[5],12:i:- strain L-4614 plasmid	229829	2013	Japan	Animal	3
NZ_AP023318.1	Salmonella enterica	Salmonella enterica subsp. enterica serovar 4,[5],12:i:- strain L-4681 plasmid	151734	2016	Japan	Animal	3_NT
NZ_AP026949.1	Salmonella enterica	Salmonella enterica strain SE20-72C-2 plasmid pSE20-C72-2-1, complete sequence	256294	2020	Vietnam	Animal	3
NZ_CM017033.1	Salmonella enterica	Salmonella enterica subsp. enterica serovar Heidelberg strain 329 plasmid p329_	225838	2001	Australia	Animal	4
NZ_CM017036.1	Salmonella enterica	Salmonella enterica subsp. enterica serovar Typhimurium strain 2470 plasmid p24	225838	2013	Australia	Animal	4
NZ_CP012931.1	Salmonella enterica	Salmonella enterica subsp. enterica serovar Heidelberg strain N13-01290 plasmid	236176	2012	Canada	Food	2
NZ_CP015725.1	Salmonella enterica	Salmonella enterica strain C629 plasmid pC629, complete sequence	210106	2014	China	Animal	3_NT
NZ_CP019443.1	Salmonella enterica	Salmonella enterica subsp. enterica serovar Typhimurium strain 81741 plasmid un	233802	2015	China	Human	3
NZ_CP020493.1	Salmonella enterica	Salmonella enterica subsp. enterica strain 08-00436 plasmid pSE08-00436-1, comp	264914	2008	Germany	Animal	4
NZ_CP022169.1	Salmonella enterica	Salmonella enterica subsp. enterica serovar Typhimurium strain WW012 plasmid pW	151609	2016	China	Food	3_NT
NZ_CP022451.1	Salmonella enterica	Salmonella enterica subsp. enterica serovar Indiana strain D90 plasmid pD90-1,	222470	2013	China	Animal	3_NT
NZ_CP025340.1	Salmonella enterica	Salmonella enterica subsp. enterica serovar Typhimurium strain BL10 plasmid p22	220023	2011	Taiwan	Animal	3_NT
NZ_CP027411.1	Salmonella enterica	Salmonella enterica subsp. enterica serovar Heidelberg strain FDAARGOS_319 plas	232341	2012	USA	Human	13
NZ_CP029037.1	Salmonella enterica	Salmonella enterica subsp. enterica serovar Senftenberg str. 361154004 plasmid	319930	2009	USA	Food	1
NZ_CP033224.2	Salmonella enterica	Salmonella enterica subsp. enterica strain CFSA122 plasmid pCFSA122-1, complete	181747	2013	China	Food	3_NT
NZ_CP033253.2	Salmonella enterica	Salmonella enterica subsp. enterica strain CFSA244 plasmid pCFSA244-1, complete	149567	2014	China	Food	3_NT
NZ_CP033256.1	Salmonella enterica	Salmonella enterica subsp. enterica strain CFSA12 plasmid pCFSA12, complete seq	147918	2014	China	Food	3_NT
NZ_CP033347.2	Salmonella enterica	Salmonella enterica subsp. enterica strain CFSA1096 plasmid pCFSA1096, complete	297348	2015	China	Food	3
NZ_CP033351.2	Salmonella enterica	Salmonella enterica subsp. enterica strain CFSA629 plasmid pCFSA629, complete s	210674	2016	China	Food	3
NZ_CP033353.2	Salmonella enterica	Salmonella enterica subsp. enterica strain CFSA664 plasmid pCFSA664-1, complete	255327	2015	China	Food	3_NT
NZ_CP033382.2	Salmonella enterica	Salmonella enterica subsp. enterica strain CFSA300 plasmid pCFSA300-1, complete	209798	2011	China	Food	3_NT
NZ_CP033385.2	Salmonella enterica	Salmonella enterica subsp. enterica strain CFSA1007 plasmid pCFSA1007-1, comple	181814	2011	China	Food	3_NT
NZ_CP034820.1	Salmonella enterica	Salmonella sp. SSDFZ54 plasmid pTB501, complete sequence	188527	2018	China	Animal	3_NT
NZ_CP034832.1	Salmonella enterica	Salmonella sp. SSDFZ69 plasmid pTB601, complete sequence	211458	2018	China	Animal	3_NT
NZ_CP035918.1	Salmonella enterica	Salmonella enterica strain S44712 plasmid pLS44712-MCR, complete sequence	247705	2017	China	Human	3
NZ_CP037959.1	Salmonella enterica	Salmonella enterica subsp. enterica serovar Goldcoast strain R18.0877 plasmid p	278374	2018	Taiwan	Human	2
NZ_CP039170.1	Salmonella enterica	Salmonella enterica subsp. enterica serovar Goldcoast strain Sal-5364 plasmid p	278377	2018	Taiwan	Human	2
NZ_CP039438.1	Salmonella enterica	Salmonella enterica subsp. enterica serovar Newport strain VNSEC023 plasmid pCF	255725	2017	Vietnam	Animal	3
NZ_CP039861.1	Salmonella enterica	Salmonella enterica subsp. enterica serovar 1,4,[5],12:i:- strain PNCS014880 pl	245375	2016	Canada	Human	2
NZ_CP040457.1	Salmonella enterica	Salmonella enterica subsp. enterica serovar Typhimurium strain TJWQ005 plasmid	254752	2017	China	Human	3
NZ_CP041174.1	Salmonella enterica	Salmonella enterica subsp. enterica serovar Enteritidis strain SJTUF12519v2 pla	248746	2013	China	Human	3
NZ_CP041180.1	Salmonella enterica	Salmonella enterica subsp. enterica serovar Indiana strain SJTUF87912v2 isolate	236217	2010	China	Food	3_NT
NZ_CP041182.1	Salmonella enterica	Salmonella enterica subsp. enterica serovar Indiana strain SJTUF13520v2 isolate	240209	2013	China	Animal	3_NT
NZ_CP045446.1	Salmonella enterica	Salmonella enterica subsp. enterica serovar Schwarzengrund strain 9355 plasmid	276821	2013	Brazil	Animal	2
NZ_CP045449.1	Salmonella enterica	Salmonella enterica subsp. enterica serovar Schwarzengrund strain 12888 plasmid	276739	2013	Brazil	Animal	2
NZ_CP047116.1	Salmonella enterica	Salmonella enterica subsp. enterica strain SCSM4.1 plasmid plas4.1.1, complete	190174	2019	China	Animal	3_NT
NZ_CP047523.1	Salmonella enterica	Salmonella enterica subsp. enterica serovar Typhimurium strain SJTUF11216 plasm	195873	2012	China	NA	3_NT
NZ_CP047526.1	Salmonella enterica	Salmonella enterica subsp. enterica serovar Typhimurium strain SJTUF11077 plasm	249143	2010	China	Animal	3
NZ_CP047528.1	Salmonella enterica	Salmonella enterica subsp. enterica serovar Typhimurium strain SJTUF10648 plasm	249152	2011	China	NA	3
NZ_CP047530.1	Salmonella enterica	Salmonella enterica subsp. enterica serovar Typhimurium strain SJTUF10640 plasm	197840	2011	China	NA
NZ_CP047532.1	Salmonella enterica	Salmonella enterica subsp. enterica serovar Typhimurium strain SJTUF10484 plasm	212793	2007	China	Animal	3
NZ_CP047536.1	Salmonella enterica	Salmonella enterica subsp. enterica serovar Typhimurium strain SJTUF10452 plasm	243126	2007	China	NA	3
NZ_CP047541.1	Salmonella enterica	Salmonella enterica subsp. enterica serovar Typhimurium strain SJTUF10359 plasm	232064	2005	China	NA	3
NZ_CP047543.1	Salmonella enterica	Salmonella enterica subsp. enterica serovar Typhimurium strain SJTUF10330 plasm	216197	2007	China	NA	3
NZ_CP047545.1	Salmonella enterica	Salmonella enterica subsp. enterica serovar Typhimurium strain SJTUF10250 plasm	238273	2007	China	NA	3
NZ_CP047547.1	Salmonella enterica	Salmonella enterica subsp. enterica serovar Typhimurium strain SJTUF10236 plasm	250477	2007	China	NA	3
NZ_CP047549.1	Salmonella enterica	Salmonella enterica subsp. enterica serovar Typhimurium strain SJTUF10169 plasm	249152	2006	China	NA	3
NZ_CP047551.1	Salmonella enterica	Salmonella enterica subsp. enterica serovar Typhimurium strain SJTUF10057 plasm	240317	2006	China	NA	3
NZ_CP047554.1	Salmonella enterica	Salmonella enterica subsp. enterica serovar Typhimurium strain SJTUF10231 plasm	213570	2007	China	NA	3
NZ_CP047556.1	Salmonella enterica	Salmonella enterica subsp. enterica serovar Typhimurium strain SJTUF10112 plasm	256080	2006	China	NA	3
NZ_CP050131.1	Salmonella enterica	Salmonella enterica subsp. enterica serovar Typhimurium strain GSJ/2017-Sal-008	298622	2017	China	Food	3
NZ_CP050729.1	Salmonella enterica	Salmonella enterica subsp. enterica serovar Typhimurium strain ST106 plasmid pS	230228	2013	China	Human	3
NZ_CP050751.1	Salmonella enterica	Salmonella enterica subsp. enterica serovar Typhimurium strain ST46 plasmid pST	260225	2011	China	Human	3_NT
NZ_CP050754.1	Salmonella enterica	Salmonella enterica subsp. enterica serovar Typhimurium strain ST45 plasmid pST	260432	2011	China	Human	3_NT
NZ_CP050761.1	Salmonella enterica	Salmonella enterica subsp. enterica serovar Indiana strain SI170 plasmid pSI170	214820	2014	China	Human	3_NT
NZ_CP050763.1	Salmonella enterica	Salmonella enterica subsp. enterica serovar Indiana strain SI115 plasmid pSI115	190597	2013	China	Human	3_NT
NZ_CP050772.1	Salmonella enterica	Salmonella enterica subsp. enterica serovar Indiana strain SI102 plasmid pSI102	199036	2013	China	Human	3_NT
NZ_CP050778.1	Salmonella enterica	Salmonella enterica subsp. enterica serovar Indiana strain SI96 plasmid pSI96-1	190811	2013	China	Human	3_NT
NZ_CP050780.1	Salmonella enterica	Salmonella enterica subsp. enterica serovar Indiana strain SI85 plasmid pSI85-1	239058	2012	China	Food	3_NT
NZ_CP050784.1	Salmonella enterica	Salmonella enterica subsp. enterica serovar Indiana strain SI67 plasmid pSI67-1	255307	2011	China	Food	3_NT
NZ_CP051271.1	Salmonella enterica	Salmonella enterica subsp. enterica serovar Worthington strain OLF-FSR1_WB_Quai	267356	NA	Canada	Animal	1
NZ_CP051274.1	Salmonella enterica	Salmonella enterica subsp. enterica serovar Worthington strain OLF-FSR1_WB_Part	267333	NA	Canada	Animal	1
NZ_CP051311.1	Salmonella enterica	Salmonella enterica subsp. enterica serovar Heidelberg strain CVM 35161 plasmid	239428	2004	USA	Animal	13
NZ_CP051359.1	Salmonella enterica	Salmonella enterica subsp. enterica serovar Heidelberg strain CVM 28322 plasmid	234536	2002	USA	Animal	13
NZ_CP051382.1	Salmonella enterica	Salmonella enterica subsp. enterica serovar Heidelberg strain CVM 24359 plasmid	235025	2002	USA	Animal	13
NZ_CP051412.1	Salmonella enterica	Salmonella enterica subsp. enterica serovar Heidelberg strain CVM 20760 plasmid	232583	2002	USA	Animal	13
NZ_CP058672.1	Salmonella enterica	Salmonella enterica strain MS114 plasmid pMS114_1, complete sequence	242694	2018	USA	Environmental	2_NT
NZ_CP060518.1	Salmonella enterica	Salmonella enterica strain SLR1_7627 plasmid pS7627-1, complete sequence	233305	NA	Russia	NA	2_NT
NZ_CP060856.1	Salmonella enterica	Salmonella enterica strain 453 plasmid p453-MDR, complete sequence	220699	2018	China	Human	3
NZ_CP061116.1	Salmonella enterica	Salmonella enterica subsp. enterica serovar Typhimurium strain S585 plasmid pS5	284303	2018	China	Human	3
NZ_CP061120.1	Salmonella enterica	Salmonella enterica subsp. enterica serovar Typhimurium strain S520 plasmid pS5	253797	2017	China	Human	3
NZ_CP061125.1	Salmonella enterica	Salmonella enterica subsp. enterica serovar Typhimurium strain S438 plasmid pS4	253817	2016	China	Human	3
NZ_CP061127.1	Salmonella enterica	Salmonella enterica subsp. enterica serovar Typhimurium strain S304 plasmid pS3	254873	2015	China	Human	3
NZ_CP062224.1	Salmonella enterica	Salmonella enterica subsp. enterica serovar Goldcoast strain R18.1656 plasmid p	270696	2018	Taiwan	Human	2
NZ_CP062226.1	Salmonella enterica	Salmonella enterica subsp. enterica serovar Goldcoast strain R18.1074 plasmid p	265014	2018	Taiwan	Human	2
NZ_CP064667.1	Salmonella enterica	Salmonella sp. SJTUF14154 plasmid p14154A, complete sequence	202724	2017	China	Food	3_NT
NZ_CP064675.1	Salmonella enterica	Salmonella sp. SJTUF14076 plasmid p14076A, complete sequence	227512	2017	China	Animal	3
NZ_CP068019.1	Salmonella enterica	Salmonella enterica strain 1722 plasmid unnamed1, complete sequence	208610	2020	China	Human	3
NZ_CP069167.1	Salmonella enterica	Salmonella enterica strain GSJ/2016-Sal.-018 plasmid p17Sal018, complete sequen	217773	2016	China	Animal	2
NZ_CP069382.1	Salmonella enterica	Salmonella enterica strain GSJ/2016-Sal-016 plasmid pSal016, complete sequence	259529	2016	China	Animal	2
NZ_CP071694.1	Salmonella enterica	Salmonella sp. SAL-045 plasmid unnamed1, complete sequence	318041	2020	China	Human	3
NZ_CP075373.1	Salmonella enterica	Salmonella enterica strain no75 plasmid unnamed, complete sequence	250232	2018	China	Human	3
NZ_CP077671.1	Salmonella enterica	Salmonella enterica strain S90 plasmid unnamed1, complete sequence	238101	2018	China	Animal	3_NT
NZ_CP082955.1	Salmonella enterica	Salmonella enterica subsp. arizonae strain S499 plasmid unnamed1, complete sequ	250265	2020	China	Environmental	3
NZ_CP084217.1	Salmonella enterica	Salmonella sp. JXY0409-18 plasmid unnamed1, complete sequence	263947	2021	China	Animal	2
NZ_CP085697.1	Salmonella enterica	Salmonella enterica subsp. enterica serovar Saintpaul strain S25 plasmid pS25-I	237710	2014	China	Human	2
NZ_CP090134.1	Salmonella enterica	Salmonella enterica subsp. enterica serovar Goldcoast strain 5ASAL07 plasmid p5	294023	2021	Taiwan	Human	2
NZ_CP090138.1	Salmonella enterica	Salmonella enterica subsp. enterica serovar Goldcoast strain 5ASAL05 plasmid p5	300750	2021	Taiwan	Human	2
NZ_CP090142.1	Salmonella enterica	Salmonella enterica subsp. enterica serovar Goldcoast strain 5ASAL09 plasmid p5	294023	2021	Taiwan	Human	2
NZ_CP090534.1	Salmonella enterica	Salmonella enterica strain 2017005-SE plasmid p2017005-292, complete sequence	292358	2017	China	Human	3
NZ_CP090536.1	Salmonella enterica	Salmonella enterica strain 2016089-SE plasmid p2016089-170, complete sequence	170071	2016	China	Human	3_NT
NZ_CP090540.1	Salmonella enterica	Salmonella enterica strain 2016062-SE plasmid p2016062-242, complete sequence	242063	2016	China	Human	3
NZ_CP090542.1	Salmonella enterica	Salmonella enterica strain 2010112-SE plasmid p2010112-144, complete sequence	144387	2010	China	Human	3_NT
NZ_CP090546.1	Salmonella enterica	Salmonella enterica strain 2017028-SE plasmid p2017028-250, complete sequence	250700	2017	China	Human	3
NZ_CP091545.1	Salmonella enterica	Salmonella enterica strain 1618 plasmid p1618-mcr, complete sequence	188626	2021	China	Human	3_NT
NZ_CP091548.1	Salmonella enterica	Salmonella enterica strain 1559 plasmid p1559-mcr, complete sequence	271705	2021	China	Human	3
NZ_CP091555.1	Salmonella enterica	Salmonella enterica strain 751 plasmid p751-mcr, complete sequence	249973	2019	China	Human	3
NZ_CP091557.1	Salmonella enterica	Salmonella enterica strain 632 plasmid p632-mcr, complete sequence	221549	2019	China	Human	3_NT
NZ_CP091559.1	Salmonella enterica	Salmonella enterica strain 418 plasmid p418-mcr, complete sequence	287681	2018	China	Human	3
NZ_CP091561.1	Salmonella enterica	Salmonella enterica strain 179 plasmid p179-mcr, complete sequence	215225	2017	China	Human	3_NT
NZ_CP091564.1	Salmonella enterica	Salmonella enterica strain 143 plasmid p143-mcr, complete sequence	295985	2017	China	Human	3
NZ_CP091570.1	Salmonella enterica	Salmonella enterica strain 131 plasmid p131-mcr, complete sequence	247705	2017	China	Human	3
NZ_CP091572.1	Salmonella enterica	Salmonella enterica strain 2 plasmid p2-2, complete sequence	180977	2016	China	Human	3_NT
NZ_CP092259.1	Salmonella enterica	Salmonella enterica subsp. enterica serovar Indiana strain 15 plasmid unnamed1,	214299	2017	China	Animal	3_NT
NZ_CP093404.1	Salmonella enterica	Salmonella enterica subsp. enterica serovar Agona strain R21.1436 plasmid pR21.	215451	2021	Taiwan	Human	2
NZ_CP093406.1	Salmonella enterica	Salmonella enterica subsp. enterica serovar Agona strain R21.1368 plasmid pR21.	265849	2021	Taiwan	Human	2
NZ_CP093408.1	Salmonella enterica	Salmonella enterica subsp. enterica serovar Agona strain R19.0144 plasmid pR19.	302777	2019	Taiwan	Human	2
NZ_CP093412.1	Salmonella enterica	Salmonella enterica subsp. enterica serovar Agona strain R18.0246 plasmid pR18.	278374	2018	Taiwan	Human	2
NZ_CP096119.1	Salmonella enterica	Salmonella enterica subsp. enterica serovar Indiana strain 22 plasmid p22-1, co	235522	2012	China	Animal	3
NZ_CP098832.1	Salmonella enterica	Salmonella enterica subsp. enterica serovar Indiana strain YZ20MCS14 plasmid pY	229976	2020	China	Animal	3_NT
NZ_CP098835.1	Salmonella enterica	Salmonella enterica subsp. enterica serovar Typhimurium strain GD19PS1 plasmid	241147	2019	China	Animal	3
NZ_CP099761.1	Salmonella enterica	Salmonella enterica strain S18BD07928 plasmid p131, complete sequence	281187	1995	Belgium	Human	1
NZ_CP099763.1	Salmonella enterica	Salmonella enterica strain S17BD06931 plasmid p123, complete sequence	287964	2018	Belgium	Human	1
NZ_CP100683.1	Salmonella enterica	Salmonella enterica subsp. enterica serovar Goldcoast strain R18.0450 plasmid p	262557	2018	Taiwan	Human	2
NZ_CP100686.1	Salmonella enterica	Salmonella enterica subsp. enterica serovar Goldcoast strain R18.1297 plasmid p	279202	2018	Taiwan	Human	2
NZ_CP100690.1	Salmonella enterica	Salmonella enterica subsp. enterica serovar Newport strain R18.0287 plasmid pR1	258970	2018	Taiwan	Human	3
NZ_CP100699.1	Salmonella enterica	Salmonella enterica subsp. enterica serovar Agona strain R18.2256 plasmid pR18.	181948	2018	Taiwan	Human	3_NT
NZ_CP100708.1	Salmonella enterica	Salmonella enterica subsp. enterica serovar Typhimurium strain R18.0409 plasmid	278879	2018	Taiwan	Human	3
NZ_CP100716.1	Salmonella enterica	Salmonella enterica subsp. enterica serovar Typhimurium strain R17.5474 plasmid	294171	2017	Taiwan	Human	3
NZ_CP100737.1	Salmonella enterica	Salmonella enterica subsp. enterica serovar Agona strain R18.1477 plasmid pR18.	258626	2018	Taiwan	Human	3
NZ_CP100745.1	Salmonella enterica	Salmonella enterica subsp. enterica serovar Newport strain R18.0234 plasmid pR1	299493	2018	Taiwan	Human	3
NZ_CP101383.1	Salmonella enterica	Salmonella enterica strain SC2017030 plasmid pSC2017030-mcr-257k, complete sequ	257067	2017	China	Human	3
NZ_CP101387.1	Salmonella enterica	Salmonella enterica strain SC2017100 plasmid pSC2017100-mcr-218k, complete sequ	218090	2017	China	Human	3
NZ_CP101389.1	Salmonella enterica	Salmonella enterica strain SC2017167 plasmid pSC2017167-mcr-256k, complete sequ	256591	2017	China	Human	3
NZ_CP101391.1	Salmonella enterica	Salmonella enterica strain SC2017297 plasmid pSC2017297-mcr-249k, complete sequ	249573	2017	China	Human	3
NZ_CP102828.1	Salmonella enterica	Salmonella enterica subsp. enterica serovar Indiana strain XZ14C1328 plasmid pY	237848	2014	China	Animal	3_NT
NZ_CP110658.1	Salmonella enterica	Salmonella enterica subsp. enterica strain S2122 plasmid pS2122_1, complete seq	271960	2022	China	Human	3_NT
NZ_KM396298.1	Salmonella enterica	Salmonella enterica subsp. enterica serovar Enteritidis strain KUSR18 plasmid p	215892	NA	Korea	NA	2
NZ_KM396299.1	Salmonella enterica	Salmonella enterica subsp. enterica serovar Enteritidis strain SEN112499 plasmi	215897	NA	Korea	NA	2
NZ_KM396300.1	Salmonella enterica	Salmonella enterica subsp. enterica serovar Enteritidis strain SEN110055 plasmi	215937	NA	Korea	NA	NT_2
NZ_KT334335.1	Salmonella enterica	Salmonella enterica subsp. enterica serovar Typhimurium strain ST06-53 plasmid	244851	2006	China	Human	3
NZ_KX421096.1	Salmonella enterica	Salmonella enterica subsp. enterica serovar Indiana strain A3 plasmid pA3T, com	253092	NA	China	Animal	3
NZ_KX721511.1	Salmonella enterica	Salmonella enterica subsp. enterica serovar Typhimurium strain SC523 plasmid pS	144405	NA	China	Animal	3_NT
NZ_KX810825.1	Salmonella enterica	Salmonella enterica subsp. enterica serovar Typhimurium strain MU1 plasmid pIMP	339962	NA	Australia	Animal	1
NZ_KX856065.1	Salmonella enterica	Salmonella enterica subsp. enterica serovar Typhimurium plasmid pASSD2-MCR1, co	187257	2015	China	Animal	3_NT
NZ_KX856066.1	Salmonella enterica	Salmonella enterica subsp. enterica serovar Typhimurium plasmid pHSHLJ1-MCR1, c	238539	2015	China	Human	3
NZ_KY401053.1	Salmonella enterica	Salmonella enterica subsp. enterica serovar Enteritidis strain SE380 plasmid un	269755	NA	China	Human	3
NZ_LN794248.1	Salmonella enterica	Salmonella enterica subsp. enterica serovar Typhimurium strain ST313 plasmid in	300375	2009	Kenya	Human	1
NZ_MG372114.1	Salmonella enterica	Salmonella enterica subsp. enterica serovar Typhimurium strain JZ26 plasmid pJZ	227712	2016	China	Human	3
NZ_MH105051.1	Salmonella enterica	Salmonella enterica subsp. enterica serovar Lomita strain SL131 plasmid pSL131_	273923	NA	China	Human	1
NZ_MH114596.1	Salmonella enterica	Salmonella enterica	201750	2013	Canada	Human	3_NT
NZ_MH179305.1	Salmonella enterica	Salmonella enterica subsp. enterica serovar Indiana strain JT01 plasmid pJT01,	244936	NA	China	Animal	3_NT
NZ_MH522413.1	Salmonella enterica	Salmonella enterica subsp. enterica serovar Typhimurium strain SH14G1670 plasmi	163719	2014	China	Human	3_NT
NZ_MH522418.1	Salmonella enterica	Salmonella enterica subsp. enterica serovar Typhimurium strain SH16G0648 plasmi	244206	2016	China	Human	3
NZ_MH522419.1	Salmonella enterica	Salmonella enterica subsp. enterica serovar Typhimurium strain SH16G1369 plasmi	229235	2016	China	Human	3
NZ_MH522420.1	Salmonella enterica	Salmonella enterica subsp. enterica serovar Typhimurium strain SH16G1508 plasmi	264008	2016	China	Human	3
NZ_MH522421.1	Salmonella enterica	Salmonella enterica subsp. enterica serovar Typhimurium strain SH16G2457 plasmi	299616	2016	China	Human	3
NZ_MH522423.1	Salmonella enterica	Salmonella enterica subsp. enterica serovar Typhimurium strain SH16G4498 plasmi	297846	2016	China	Human	3
NZ_MH522424.1	Salmonella enterica	Salmonella enterica subsp. enterica serovar Typhimurium strain SH16G4525 plasmi	278996	2016	China	Human	3
NZ_MH522425.1	Salmonella enterica	Salmonella enterica subsp. enterica serovar Typhimurium strain SH16G4909 plasmi	217193	2016	China	Human	3
NZ_MH522426.1	Salmonella enterica	Salmonella enterica subsp. enterica serovar Typhimurium strain SH16G4928 plasmi	277473	2016	China	Human	3
NZ_MH884652.1	Salmonella enterica	Salmonella sp. strain Sa27 plasmid pSa27-CIP, complete sequence	186308	NA	China	Food	3_NT
NZ_MH884653.1	Salmonella enterica	Salmonella sp. strain Sa27 plasmid pSa27-TC-CIP, complete sequence	270379	NA	China	Food	3_NT
NZ_MK477602.1	Salmonella enterica	Salmonella enterica strain SH15G1169 plasmid pSH15G1169, complete sequence	217193	2015	China	Human	3
NZ_MK477603.1	Salmonella enterica	Salmonella enterica strain SH15G1219 plasmid pSH15G1219, complete sequence	224296	2015	China	Human	3
NZ_MK477605.1	Salmonella enterica	Salmonella enterica strain SH15G1428 plasmid pSH15G1428, complete sequence	252852	2015	China	Human	3
NZ_MK477606.1	Salmonella enterica	Salmonella enterica strain SH15G1450 plasmid pSH15G1450, complete sequence	254389	2015	China	Human	3
NZ_MK477607.1	Salmonella enterica	Salmonella enterica strain SH15G1452 plasmid pSH15G1452, complete sequence	224296	2015	China	Human	3
NZ_MK477608.1	Salmonella enterica	Salmonella enterica strain SH15G1571 plasmid pSH15G1571, complete sequence	175206	2015	China	Human	3_NT
NZ_MK477609.1	Salmonella enterica	Salmonella enterica strain SH15G1598 plasmid pSH15G1598, complete sequence	176207	2015	China	Human	3_NT
NZ_MK477611.1	Salmonella enterica	Salmonella enterica strain SH15G2194 plasmid pSH15G2194, complete sequence	263466	2015	China	Human	3
NZ_MK477612.1	Salmonella enterica	Salmonella enterica strain SH16G0600 plasmid pSH16G0600, complete sequence	250732	2016	China	Human	3
NZ_MK477613.1	Salmonella enterica	Salmonella enterica strain SH16G0612 plasmid pSH16G0612, complete sequence	217193	2016	China	Human	3
NZ_MK477614.1	Salmonella enterica	Salmonella enterica strain SH16G1394 plasmid pSH16G1394, complete sequence	251867	2016	China	Human	3
NZ_MK477616.1	Salmonella enterica	Salmonella enterica strain SH16G2456 plasmid pSH16G2456, complete sequence	251053	2016	China	Human	3
NZ_MK477617.1	Salmonella enterica	Salmonella enterica strain SH16G4466 plasmid pSH16G4466, complete sequence	249071	2016	China	Human	3
NZ_MK477618.1	Salmonella enterica	Salmonella enterica strain SH16G4511 plasmid pSH16G4511, complete sequence	219141	2016	China	Human	3_NT
NZ_MK477619.1	Salmonella enterica	Salmonella enterica strain SH16G4918 plasmid pSH16G4918, complete sequence	217630	2016	China	Human	3_NT
NZ_MK477620.1	Salmonella enterica	Salmonella enterica strain SH16G4926 plasmid pSH16G4926, complete sequence	217193	2016	China	Human	3
NZ_MK673547.1	Salmonella enterica	Salmonella enterica subsp. enterica serovar Typhimurium strain GDP25-25 plasmid	257318	2016	China	Animal	3
NZ_MK673548.1	Salmonella enterica	Salmonella enterica subsp. enterica serovar Typhimurium strain GDP37-4 plasmid	249627	2017	China	Animal	3
NZ_MK673549.1	Salmonella enterica	Salmonella enterica subsp. enterica serovar Typhimurium strain JXP9 plasmid pJX	244799	2017	China	Animal	3
NZ_MN539017.1	Salmonella enterica	Salmonella sp. strain PJM1 plasmid pPJM1, complete sequence	236068	NA	China	Animal	2
NZ_MN539018.1	Salmonella enterica	Salmonella sp. strain OYZ4 plasmid pOYZ4, complete sequence	257945	NA	China	Animal	2
NZ_MN577015.1	Salmonella enterica	Salmonella enterica plasmid p0085-NDM, complete sequence	239910	NA	China	Human	3_NT
NZ_MT513102.1	Salmonella enterica	Salmonella enterica subsp. enterica serovar Derby strain SA1982 plasmid unnamed	248674	NA	China	Food	3
NZ_MW025958.1	Salmonella enterica	Salmonella enterica strain 2-65 plasmid p2-65, complete sequence	242443	2018	China	NA	3_NT
NZ_MW025959.1	Salmonella enterica	Salmonella enterica strain AH18 plasmid pAH18, complete sequence	162870	2017	China	NA	3_NT
NZ_MW025960.1	Salmonella enterica	Salmonella enterica strain S1-9 plasmid pS1-9, complete sequence	276134	2018	China	NA	3_NT
NZ_MW025961.1	Salmonella enterica	Salmonella enterica strain X1-13 plasmid pX1-13, complete sequence	277822	2018	China	NA	3_NT
NZ_MW025963.1	Salmonella enterica	Salmonella enterica strain X1-88 plasmid pX1-88, complete sequence	174129	2018	China	NA	3_NT
NZ_MW025964.1	Salmonella enterica	Salmonella enterica strain S1-27 plasmid pS1-27, complete sequence	173944	2018	China	NA	3_NT
NZ_MW025965.1	Salmonella enterica	Salmonella enterica strain 1-B7 plasmid p1-B7, complete sequence	235653	2018	China	NA	3_NT
NZ_MW244439.1	Salmonella enterica	Salmonella enterica subsp. enterica serovar Newport plasmid p_0307-213, complet	192620	NA	China	Animal	1
NZ_MW264504.1	Salmonella enterica	Salmonella enterica subsp. enterica serovar Typhimurium strain S52 plasmid pS52	249043	2015	China	Human	3
NZ_MW264505.1	Salmonella enterica	Salmonella enterica subsp. enterica serovar Typhimurium strain S54 plasmid pS54	222880	2015	China	Human	3
NZ_MW264510.1	Salmonella enterica	Salmonella enterica subsp. enterica serovar Typhimurium strain S70 plasmid pS70	223256	2015	China	Animal	3
NZ_MW264512.1	Salmonella enterica	Salmonella enterica subsp. enterica serovar Typhimurium strain S49 plasmid pSH4	213458	2015	China	Human	3
NZ_MW264513.1	Salmonella enterica	Salmonella enterica subsp. enterica serovar Typhimurium strain S53 plasmid pS53	228926	2015	China	Human	3
NZ_MW356909.1	Salmonella enterica	Salmonella enterica subsp. enterica serovar Typhimurium strain S51 plasmid pS51	249475	2015	China	Human	3
NZ_MW553858.1	Salmonella enterica	Salmonella enterica strain 15E444 plasmid p15E444, complete sequence	221163	NA	China	NA	3
NZ_MW665563.1	Salmonella enterica	Salmonella enterica subsp. enterica serovar Typhimurium strain 20014 plasmid p2	179235	NA	China	Human	3
NZ_MW665564.1	Salmonella enterica	Salmonella enterica subsp. enterica serovar Typhimurium strain 20006 plasmid p2	172214	NA	China	Human	3
NZ_MZ666126.1	Salmonella enterica	Salmonella enterica subsp. enterica serovar 1,4,[5],12:i:- strain 77_84_18 plas	227392	2016	Italy	Human	4
NZ_OL598600.1	Salmonella enterica	Salmonella sp. strain PJM1 plasmid pPJ-T7-250kb, complete sequence	247477	NA	China	Animal	2
NZ_OL598601.1	Salmonella enterica	Salmonella sp. strain PJM1 plasmid pPJ-T16-250kb, complete sequence	247473	NA	China	Animal	2
NZ_OL598602.1	Salmonella enterica	Salmonella sp. strain PJM1 plasmid pPJ-T17-213kb, complete sequence	213369	NA	China	Animal	2
NZ_OM317740.1	Salmonella enterica	Salmonella sp. strain PJM1 plasmid pPJT15-330kb, complete sequence	331203	NA	China	Animal	2
NZ_OM317741.1	Salmonella enterica	Salmonella sp. strain PJM1 plasmid pPJT1-452kb, complete sequence	452929	NA	China	Animal	2
NC_005211.1	Serratia marcescens	Serratia marcescens plasmid R478, complete sequence	274762	2001	Taiwan	Human	1
NZ_CP068396.1	Serratia marcescens	Serratia marcescens strain MRSN696556 plasmid unnamed1, complete sequence	369008	2019	USA	Human	1
NZ_CP083755.1	Serratia marcescens	Serratia marcescens strain YL4 plasmid p1, complete sequence	316459	2021	China	Human	1
NZ_CP091126.1	Serratia marcescens	Serratia marcescens strain CM2015_854 plasmid unnamed1, complete sequence	295330	2015	Australia	Human	1
NZ_CP012141.1	Shigella flexneri	Shigella flexneri 4c strain 1205 plasmid 1205p1, complete sequence	248368	2012	China	Human	3
NZ_LT221036.1	Yersinia pseudotuberculosis	Yersinia pseudotuberculosis strain Yps.F1 plasmid pYps.F1, complete sequence	200660	NA	France	NA	4_NT

## Sheet: Table S2
Table S2: Antimicrobial resistance genes detected in the individual plasmids (highlight in red, with the number 1) with the data sorted by host bacterial species a color by bacterial taxa described in the manuscript.
GenBank Accession #	Bacterial Host Species	aac(3)-Ib	aac(3)-IId	aac(3)-IIe	aac(3)-IIg	aac(3)-IVa	aac(3)-VIa	aac(6')-Ia	aac(6')-Ib	aac(6')-Ib3	aac(6')-Ib4	aac(6')-Ib-cr	aac(6')-Ib-cr5	aac(6')-Ib-cr7	aac(6')-Ie/aph(2'')-Ia	aac(6')-IIa	aac(6')-IIc	aac(6')-Il	aacA38	aadA1	aadA15	aadA16	aadA2	aadA21	aadA22	aadA5	aadA7	aadA8	ant(2'')-Ia	aph(3')-Ia	aph(3'')-Ib	aph(3')-IIa	aph(3')-XV	aph(4)-Ia	aph(6)-Ic	aph(6)-Id	armA	arr	arr-2	arr-3	blaACC-1	blaCMY-2	blaCMY-8	blaCTX-M	blaCTX-M-1	blaCTX-M-123	blaCTX-M-14	blaCTX-M-15	blaCTX-M-199
NZ_KY270851.1	Citrobacter freundii									1								1
NZ_MF083142.1	Citrobacter freundii
NZ_MF344582.1	Citrobacter freundii		1												2											1											1
NZ_OK649970.1	Citrobacter freundii		1																				1							1
NZ_CP089439.1	Citrobacter portucalensis				1								1				1																					1		1
NZ_KY978628.1	Cronobacter sakazakii				1					1							1													1	1					1		1
NZ_AP019383.1	Enterobacter asburiae																1
NZ_AP019387.1	Enterobacter asburiae																1
NZ_AP019388.1	Enterobacter asburiae																1
NZ_AP024500.1	Enterobacter asburiae									1																					1					1
NZ_CP080108.1	Enterobacter asburiae													2						2
NZ_CP083831.1	Enterobacter asburiae		1						1			1											1								1					1				1
NZ_CP083843.1	Enterobacter asburiae				1												1														1					1		1
NZ_CP103752.1	Enterobacter asburiae				1					1							1														1					1		1
NZ_KY863418.1	Enterobacter asburiae				1												1			1			1								1					1		1
NZ_OL331019.1	Enterobacter asburiae			1									1							1											1					1												1
NZ_CP077207.1	Enterobacter bugandensis			1									1							1											1					1												1
NZ_CP083621.1	Enterobacter bugandensis			1									1							1											1					1												1
NZ_CP083642.1	Enterobacter bugandensis			1									1							1											1					1												1
NZ_CP083644.1	Enterobacter bugandensis			1									1							1											1					1												1
NZ_CP082281.1	Enterobacter cancerogenus																														1					1
NC_012555.1	Enterobacter cloacae				1				1	1							1													1	1					1		1
NC_012556.1	Enterobacter cloacae				1				1	1							1													1	1					1		1
NZ_AP019382.1	Enterobacter cloacae																1
NZ_AP019384.1	Enterobacter cloacae							1
NZ_AP022134.1	Enterobacter cloacae																						2						1
NZ_AP022520.1	Enterobacter cloacae									1													1						1
NZ_CM008909.1	Enterobacter cloacae																						1								1					1
NZ_CP008825.1	Enterobacter cloacae																												1	1
NZ_CP020529.1	Enterobacter cloacae																			1			1							1	1					1
NZ_CP029717.1	Enterobacter cloacae				1					1							1						2								2					2		1
NZ_CP052871.1	Enterobacter cloacae									1													2						1
NZ_CP053569.1	Enterobacter cloacae																			1				1					1	1
NZ_CP091482.1	Enterobacter cloacae									1													2						1
NZ_CP091487.1	Enterobacter cloacae				1					1							1													1	1					1		1
NZ_CP091493.1	Enterobacter cloacae									3
NZ_CP091497.1	Enterobacter cloacae				1					1							1													1	1					1		1
NZ_CP093915.1	Enterobacter cloacae		1																						1					1						1			1
NZ_KP975077.1	Enterobacter cloacae									1	1		1							1			1										1							1
NZ_KY270852.1	Enterobacter cloacae															1						1
NZ_MF344580.1	Enterobacter cloacae				1					1							1																					1
NZ_MF344583.1	Enterobacter cloacae															1							1						1
NZ_MH399264.1	Enterobacter cloacae				1					1							1														1					1		1
NZ_MH829594.1	Enterobacter cloacae								1	1													1								1					1				1
NZ_MK413720.1	Enterobacter cloacae														2											1					1					1	1
NZ_MK736669.1	Enterobacter cloacae			1									1							1											1					1												1
NZ_MN937241.1	Enterobacter cloacae				1				2								1									1				2	1					1	1	1
NZ_MZ156799.1	Enterobacter cloacae				1												1													1	1					1		1
NZ_MZ156802.1	Enterobacter cloacae				1				1	1							1													1	1					1		1
NZ_OL331020.1	Enterobacter cloacae			1									1																		1					1												1
NZ_OL331021.1	Enterobacter cloacae												1																		1					1												1
NZ_OW968418.1	Enterobacter cloacae										1		1							1			1						1											1
NZ_AP018352.1	Enterobacter hormaechei																1
NZ_AP022511.1	Enterobacter hormaechei									1													2						1
NZ_AP025765.1	Enterobacter hormaechei																1
NZ_AP025768.1	Enterobacter hormaechei																1
NZ_AP025773.1	Enterobacter hormaechei																1
NZ_AP025775.1	Enterobacter hormaechei																1
NZ_AP025778.1	Enterobacter hormaechei																1
NZ_AP025781.1	Enterobacter hormaechei																1
NZ_AP025783.1	Enterobacter hormaechei																1
NZ_AP025785.1	Enterobacter hormaechei																1
NZ_AP025788.1	Enterobacter hormaechei																1
NZ_AP025791.1	Enterobacter hormaechei																1
NZ_AP025793.1	Enterobacter hormaechei																1
NZ_AP025796.1	Enterobacter hormaechei																1
NZ_AP025798.1	Enterobacter hormaechei																1
NZ_AP025800.1	Enterobacter hormaechei																1
NZ_AP025802.1	Enterobacter hormaechei																1
NZ_AP025805.1	Enterobacter hormaechei																1
NZ_AP025808.1	Enterobacter hormaechei																1
NZ_AP025811.1	Enterobacter hormaechei																1
NZ_AP025813.1	Enterobacter hormaechei																1
NZ_AP025816.1	Enterobacter hormaechei																1
NZ_AP025819.1	Enterobacter hormaechei																1
NZ_AP025822.1	Enterobacter hormaechei																1
NZ_AP025828.1	Enterobacter hormaechei																1
NZ_AP025831.1	Enterobacter hormaechei																1
NZ_AP025834.1	Enterobacter hormaechei																1
NZ_AP025837.1	Enterobacter hormaechei																1
NZ_AP025840.1	Enterobacter hormaechei																1
NZ_AP025843.1	Enterobacter hormaechei																1
NZ_AP025848.1	Enterobacter hormaechei																1
NZ_AP025852.1	Enterobacter hormaechei																1
NZ_AP025856.1	Enterobacter hormaechei																1
NZ_AP025860.1	Enterobacter hormaechei																1
NZ_AP025864.1	Enterobacter hormaechei																1
NZ_AP025868.1	Enterobacter hormaechei																1
NZ_AP025872.1	Enterobacter hormaechei																1
NZ_AP025876.1	Enterobacter hormaechei																1
NZ_AP025880.1	Enterobacter hormaechei																1
NZ_AP025884.1	Enterobacter hormaechei																1
NZ_AP025888.1	Enterobacter hormaechei																1
NZ_AP025892.1	Enterobacter hormaechei																1
NZ_AP025896.1	Enterobacter hormaechei																1
NZ_AP025900.1	Enterobacter hormaechei																1
NZ_AP025904.1	Enterobacter hormaechei																1
NZ_AP025908.1	Enterobacter hormaechei																1
NZ_AP025912.1	Enterobacter hormaechei																1
NZ_AP025916.1	Enterobacter hormaechei																1
NZ_AP025920.1	Enterobacter hormaechei																1
NZ_AP025924.1	Enterobacter hormaechei																1
NZ_AP025928.1	Enterobacter hormaechei																1
NZ_AP025932.1	Enterobacter hormaechei																1
NZ_CM008898.1	Enterobacter hormaechei																														1					1
NZ_CP008899.1	Enterobacter hormaechei
NZ_CP012170.1	Enterobacter hormaechei				1												1						1							1	1					1		1
NZ_CP022533.1	Enterobacter hormaechei		1								1		1																		1					1				1
NZ_CP023570.1	Enterobacter hormaechei
NZ_CP024910.1	Enterobacter hormaechei																			1											1					1
NZ_CP027112.1	Enterobacter hormaechei
NZ_CP027144.1	Enterobacter hormaechei				1					1							1						1								1					1		1
NZ_CP028537.1	Enterobacter hormaechei				1					1							1									1				1	1					1		1
NZ_CP029248.1	Enterobacter hormaechei																			1											1					1
NZ_CP030080.1	Enterobacter hormaechei																						1
NZ_CP031567.1	Enterobacter hormaechei
NZ_CP031575.1	Enterobacter hormaechei																														1					1
NZ_CP031724.1	Enterobacter hormaechei									1													2						1
NZ_CP032842.1	Enterobacter hormaechei				1												1														1					1		1
NZ_CP033103.1	Enterobacter hormaechei				1												1																					1
NZ_CP039390.1	Enterobacter hormaechei				1					1							1													1	1					1		1
NZ_CP041734.1	Enterobacter hormaechei																	1		1			2
NZ_CP042489.1	Enterobacter hormaechei		1								1												1								1					1				1
NZ_CP042552.1	Enterobacter hormaechei				1												1														1					1		1
NZ_CP043767.1	Enterobacter hormaechei										1																				1					1
NZ_CP043855.1	Enterobacter hormaechei
NZ_CP047722.1	Enterobacter hormaechei												1							1											1					1								1
NZ_CP047730.1	Enterobacter hormaechei												1							1											1					1								1
NZ_CP047737.1	Enterobacter hormaechei		1																				1								1					1					1
NZ_CP047741.1	Enterobacter hormaechei		1																	1											1					1					1
NZ_CP047750.1	Enterobacter hormaechei										1									1											1					1					1
NZ_CP048697.1	Enterobacter hormaechei																														1					1					1
NZ_CP048704.1	Enterobacter hormaechei																			1											1					1								1
NZ_CP049022.1	Enterobacter hormaechei																														1					1					1
NZ_CP049047.1	Enterobacter hormaechei				1					1							1													1	1					1		1
NZ_CP049189.1	Enterobacter hormaechei		1		1					1							1						2							1	1					1		1
NZ_CP049193.1	Enterobacter hormaechei				1												1													1	1					1		1
NZ_CP050312.1	Enterobacter hormaechei				1												1						1								1					1		1
NZ_CP050507.1	Enterobacter hormaechei				1												1						1								1					1		1
NZ_CP051135.1	Enterobacter hormaechei																	1		1			1						1
NZ_CP053191.1	Enterobacter hormaechei									1								1		1
NZ_CP053645.1	Enterobacter hormaechei									1													2						1
NZ_CP053693.1	Enterobacter hormaechei																						2						1
NZ_CP059413.1	Enterobacter hormaechei				1												1						1								1					1		1
NZ_CP059421.1	Enterobacter hormaechei																	1		1
NZ_CP059425.1	Enterobacter hormaechei				1												1						1								1					1		1
NZ_CP059712.1	Enterobacter hormaechei									1													1						1
NZ_CP061493.1	Enterobacter hormaechei			1									1																		1					1												1
NZ_CP061494.1	Enterobacter hormaechei			1									1																		1					1												1
NZ_CP061495.1	Enterobacter hormaechei			1									1							1											1					1												1
NZ_CP061496.1	Enterobacter hormaechei			1									1																		1					1												1
NZ_CP061746.1	Enterobacter hormaechei		1		1					1							1													1	1					1		1
NZ_CP063225.1	Enterobacter hormaechei																			1
NZ_CP064657.1	Enterobacter hormaechei																						1						1
NZ_CP065940.1	Enterobacter hormaechei												1																											1
NZ_CP066095.1	Enterobacter hormaechei																														1					1					1
NZ_CP066102.1	Enterobacter hormaechei												1							1											1					1								1
NZ_CP066109.1	Enterobacter hormaechei												1							1											1					1								1
NZ_CP066554.1	Enterobacter hormaechei
NZ_CP068288.1	Enterobacter hormaechei		1																											1	1					1
NZ_CP070530.1	Enterobacter hormaechei	1																1
NZ_CP071010.1	Enterobacter hormaechei										1									1																					1
NZ_CP071012.1	Enterobacter hormaechei										1									1																					1
NZ_CP071014.1	Enterobacter hormaechei										1									1																					1
NZ_CP071016.1	Enterobacter hormaechei										1									1																					1
NZ_CP071018.1	Enterobacter hormaechei										1									1																					1
NZ_CP071020.1	Enterobacter hormaechei										1									1																					1
NZ_CP071022.1	Enterobacter hormaechei										1									1																					1
NZ_CP071024.1	Enterobacter hormaechei										1									1																					1
NZ_CP071832.1	Enterobacter hormaechei												1							1											1					1												1
NZ_CP073772.1	Enterobacter hormaechei				1												1						1															1									1
NZ_CP078057.1	Enterobacter hormaechei																			1											1					1												1
NZ_CP079936.1	Enterobacter hormaechei		1																						1					1						1				1
NZ_CP080471.1	Enterobacter hormaechei																						2						1
NZ_CP083850.1	Enterobacter hormaechei																						2						1
NZ_CP085755.1	Enterobacter hormaechei				1												1						1								1					1		1
NZ_CP085773.1	Enterobacter hormaechei	1																1
NZ_CP085778.1	Enterobacter hormaechei			1									1							1											1					1												1
NZ_CP088223.1	Enterobacter hormaechei																						2						1
NZ_CP097343.1	Enterobacter hormaechei				1					1							1						1								1					1		1
NZ_CP098779.1	Enterobacter hormaechei		1		1												1																					1
NZ_CP103578.1	Enterobacter hormaechei
NZ_CP104468.1	Enterobacter hormaechei			1									1							1											1					1												1
NZ_CP110355.1	Enterobacter hormaechei																									1					1					1	1
NZ_JAAAXS010000002.1	Enterobacter hormaechei												1							1											1					1								1
NZ_JACEHD010000005.1	Enterobacter hormaechei				1												1														1					1		1
NZ_JAFIQG010000004.1	Enterobacter hormaechei	1																1
NZ_LC511997.1	Enterobacter hormaechei																														1					1												1
NZ_LC532224.1	Enterobacter hormaechei
NZ_LC532226.1	Enterobacter hormaechei
NZ_LC570844.1	Enterobacter hormaechei									1													2						2
NZ_LC570845.1	Enterobacter hormaechei		1		1					1							1						1							1	1					1		1
NZ_LC589173.1	Enterobacter hormaechei																1
NZ_LC589174.1	Enterobacter hormaechei																1
NZ_LC590026.1	Enterobacter hormaechei																1
NZ_MK933279.1	Enterobacter hormaechei															1
NZ_MZ750395.1	Enterobacter hormaechei												1																								1			1
NZ_MZ855470.1	Enterobacter hormaechei												1													1											1			1
NZ_OL331018.1	Enterobacter hormaechei			1									1																		1					1												1
NZ_CP042579.1	Enterobacter kobei
NZ_CP083858.1	Enterobacter kobei																						1						1
NZ_CP083863.1	Enterobacter kobei									1											1										1					1				1
NZ_CP110879.1	Enterobacter kobei																						1						1
NZ_CP094843.1	Enterobacter ludwigii
NZ_AP023448.1	Enterobacter roggenkampii																						2						1
NZ_CP083854.1	Enterobacter roggenkampii									1													2						1
NZ_CP095166.1	Enterobacter roggenkampii		1																						1					1						1			1
NZ_CP024813.1	Enterobacter sp.			1									1							1											1					1												1
NZ_CP072971.1	Enterobacter sp.																			1											1					1
NZ_CP091320.1	Enterobacter sp.									1													1						1
NZ_LN830952.1	Enterobacter sp.			1									1							1											1					1												1
NZ_CP070297.1	Escherichia albertii		1																						1					1						1			1
NC_009838.1	Escherichia coli						1													1
NZ_AP022541.1	Escherichia coli			1																		1																		1		1
NZ_AP023191.1	Escherichia coli		1																						1					1						1			1
NZ_AP023198.1	Escherichia coli		1																						1					1						1			1
NZ_AP026962.1	Escherichia coli		1																											1									1
NZ_CM007911.1	Escherichia coli		1			1							1										2							1				1						1
NZ_CM008265.1	Escherichia coli																			1			1			1				1
NZ_CM008266.1	Escherichia coli																			1			1							1	1					1
NZ_CM008267.1	Escherichia coli																						1
NZ_CP011062.1	Escherichia coli					1							1							1			1							1				1						1
NZ_CP015833.1	Escherichia coli																			2			1								1					1
NZ_CP017632.1	Escherichia coli					1														1			1							1				1													1
NZ_CP019019.1	Escherichia coli
NZ_CP019260.1	Escherichia coli		1																	1			2							1
NZ_CP019353.1	Escherichia coli																			2			1							1								1
NZ_CP019356.1	Escherichia coli																			1			2							1
NZ_CP019360.1	Escherichia coli		1			1																								1				1													1
NZ_CP019394.1	Escherichia coli					1														1			1											1													1
NZ_CP021196.1	Escherichia coli					1							1																					1						1						1
NZ_CP021209.1	Escherichia coli					1																												1													1
NZ_CP021727.1	Escherichia coli					1							1							1			1											1						1
NZ_CP022165.1	Escherichia coli																						1								1					1
NZ_CP022735.1	Escherichia coli																			1			1							1	1					1
NZ_CP023143.1	Escherichia coli			1																1			1
NZ_CP024143.1	Escherichia coli					1														1			1							1				1													1
NZ_CP025402.1	Escherichia coli			1																1					1						1					1			1					1
NZ_CP026492.1	Escherichia coli												1							1			1							1										1
NZ_CP026642.1	Escherichia coli																			1											1					1			1
NZ_CP026933.2	Escherichia coli			1																2			1							1	2					2
NZ_CP026936.2	Escherichia coli																			1
NZ_CP027202.2	Escherichia coli					1																			1					1	2			1		2
NZ_CP030940.1	Escherichia coli		1										2																		1					1				2
NZ_CP031547.1	Escherichia coli
NZ_CP032079.1	Escherichia coli																			1			1																								1
NZ_CP032993.1	Escherichia coli					1														1			1							1				1													1
NZ_CP033636.1	Escherichia coli					1														2			1		1					1	1			1		1			1
NZ_CP034390.1	Escherichia coli		1																	1			1							2	2					2
NZ_CP034785.1	Escherichia coli																													1
NZ_CP034788.1	Escherichia coli					1														1			1							1				1													1
NZ_CP036178.1	Escherichia coli																					1																		1									1
NZ_CP038139.1	Escherichia coli					1																			1					1	2			1		2
NZ_CP038454.1	Escherichia coli					1																1								1				1						1							1
NZ_CP042587.1	Escherichia coli					1														1			1							1				1													1
NZ_CP042895.1	Escherichia coli			1																1			1		1					1
NZ_CP042898.1	Escherichia coli																			1			1
NZ_CP043034.1	Escherichia coli																						1							1																	1
NZ_CP043545.1	Escherichia coli																			1			2								1	1				1
NZ_CP043951.1	Escherichia coli																			1																			1
NZ_CP047379.1	Escherichia coli					1							1							1			2							1				1						1
NZ_CP047659.1	Escherichia coli					1														1			1							1				1													1
NZ_CP047666.1	Escherichia coli					1														1			1							1				1													1
NZ_CP047877.1	Escherichia coli					1														1			1							1				1													1
NZ_CP049300.1	Escherichia coli		1																				1							1	2					2
NZ_CP050163.1	Escherichia coli																						2						1																		1
NZ_CP054192.1	Escherichia coli					1														2			1							1	1			1		1			1
NZ_CP058311.1	Escherichia coli									1																1
NZ_CP058716.1	Escherichia coli		1																											1									1
NZ_CP059722.1	Escherichia coli												1																											1
NZ_CP059836.1	Escherichia coli												1							1			1							1										1
NZ_CP061187.1	Escherichia coli																			1																			1
NZ_CP067308.1	Escherichia coli
NZ_CP068042.1	Escherichia coli		1																						1					1									1
NZ_CP069702.1	Escherichia coli					1														2			1		1					1	1			1		1			1
NZ_CP071712.1	Escherichia coli		1																						1					1									1
NZ_CP072315.1	Escherichia coli		1										1									1									1					1				1
NZ_CP072803.1	Escherichia coli																											1		1						1			1
NZ_CP073361.1	Escherichia coli					1																			1					1	2			1		2
NZ_CP073623.1	Escherichia coli																						1
NZ_CP073982.1	Escherichia coli
NZ_CP073985.1	Escherichia coli
NZ_CP075056.1	Escherichia coli																													1																	1
NZ_CP075378.1	Escherichia coli					1																1								1				1						1							1
NZ_CP075738.1	Escherichia coli		1																	1			1							1	1					1
NZ_CP076648.1	Escherichia coli					1														2			1		1					1	1			1		1			1
NZ_CP079765.1	Escherichia coli					1																			1					1	2			1		2
NZ_CP079769.1	Escherichia coli					1																			1					1	2			1		2
NZ_CP080122.1	Escherichia coli																								1					1						1			1
NZ_CP080224.1	Escherichia coli
NZ_CP083532.1	Escherichia coli																			1												1
NZ_CP083586.1	Escherichia coli					1														2			1		1	1				1	1			1		1			1
NZ_CP084901.1	Escherichia coli		1										1									1									1					1				1								1
NZ_CP085189.1	Escherichia coli					1														1			1							1				1													1
NZ_CP085623.1	Escherichia coli		1																						1					1						1			1
NZ_CP086221.1	Escherichia coli					1														1			1							1				1													1
NZ_CP086679.1	Escherichia coli					1																												1													2
NZ_CP089134.1	Escherichia coli					1														2			1		1					1	1			1		1			1
NZ_CP091030.1	Escherichia coli																			1			1							1
NZ_CP091926.1	Escherichia coli					1							1												1					2	1			1		1				1
NZ_CP092646.1	Escherichia coli												1									1																		2
NZ_CP093284.1	Escherichia coli									1													1			1
NZ_CP095662.1	Escherichia coli																																						1
NZ_CP095857.1	Escherichia coli					1														1			2							1				1													1
NZ_CP096588.1	Escherichia coli					1														2			1							1	1			1		1			1
NZ_CP098184.1	Escherichia coli					1																	1											1													1
NZ_CP098207.1	Escherichia coli																									1					1					1												1
NZ_CP099722.1	Escherichia coli					1																			1					1	2			1		2
NZ_CP101211.1	Escherichia coli		1																						1					1						1			1
NZ_CP101234.1	Escherichia coli																													1						1			1
NZ_CP101516.1	Escherichia coli					1																	2							1				1
NZ_CP101733.1	Escherichia coli					1														1			1							1	1			1		1
NZ_CP102295.1	Escherichia coli					1							1										1							1				1						2
NZ_CP102854.1	Escherichia coli					1							1							1			2							1				1						1
NZ_CP104385.1	Escherichia coli					1							1												1					2	1			1		1				1
NZ_CP104501.1	Escherichia coli																														1					1
NZ_CP104504.1	Escherichia coli					1																									1			1		1
NZ_CP104789.1	Escherichia coli					1							1							1			2							1				1						1
NZ_CP110989.1	Escherichia coli		1
NZ_JACYGC010000002.1	Escherichia coli			1																1			1							1	2					2
NZ_JACYGD010000003.1	Escherichia coli																			2			1								1					1
NZ_JAFFIC010000003.1	Escherichia coli																			1											1					1
NZ_JAJHPW010000004.1	Escherichia coli		1										1																											1
NZ_KR653209.1	Escherichia coli			1																			1								1					1
NZ_KT347600.1	Escherichia coli																	1																								1
NZ_KU254578.1	Escherichia coli																						1								1					1
NZ_KU341381.1	Escherichia coli					1														1			2							1				1													1
NZ_KU743384.1	Escherichia coli																			1			1							1	1					1
NZ_KX023262.1	Escherichia coli					1																	1							1	1			1		1
NZ_KX084394.1	Escherichia coli																			1			2							1
NZ_KX129782.1	Escherichia coli																			2			1																						1
NZ_KX246266.1	Escherichia coli					1							1																					1						1
NZ_KX254341.1	Escherichia coli																						1																								1
NZ_KX518743.1	Escherichia coli					1																												1													1
NZ_KY019258.1	Escherichia coli					1							1							1			2							1				1						1
NZ_KY019259.1	Escherichia coli					1							1							1			2							1				1						1
NZ_KY421937.1	Escherichia coli																			1																			1
NZ_KY689632.1	Escherichia coli																			1			2
NZ_KY689633.1	Escherichia coli																			1			1
NZ_KY990887.1	Escherichia coli					1														1			2							1				1													1
NZ_LC511657.1	Escherichia coli																													1
NZ_LC511658.1	Escherichia coli		1																						1					1						1		1
NZ_LC542971.1	Escherichia coli																																						1
NZ_LC542972.1	Escherichia coli																																						1									1
NZ_LC567843.1	Escherichia coli		1
NZ_LT985297.1	Escherichia coli																			1
NZ_MF174859.1	Escherichia coli					1																			1									1
NZ_MF678350.1	Escherichia coli					1														1			1							1				1													1
NZ_MG014720.1	Escherichia coli					1							1																					1						1
NZ_MG014721.1	Escherichia coli			1									1									1																		2
NZ_MG014722.1	Escherichia coli					1							1							1			1											1						1
NZ_MG385063.1	Escherichia coli		1			1														1			1							1				1													1
NZ_MG591702.1	Escherichia coli																																														1
NZ_MG656414.1	Escherichia coli					1														1			1							1				1													1
NZ_MG662415.1	Escherichia coli					1																												1													1
NZ_MG773376.1	Escherichia coli					1														1			2							1				1										1
NZ_MG825373.1	Escherichia coli					1														1			1							1				1													1
NZ_MG878867.1	Escherichia coli			1									2							2											1					1				1								1
NZ_MH077952.1	Escherichia coli																													1	1					1
NZ_MH128771.1	Escherichia coli					1				1																								1													1
NZ_MH208235.1	Escherichia coli																			1			1
NZ_MH287084.1	Escherichia coli																			1			2								1	1				1
NZ_MH287085.1	Escherichia coli																			1			2								1	1				1
NZ_MH329870.1	Escherichia coli					1																												1													1
NZ_MH459020.1	Escherichia coli					1														1			1							1				1													1
NZ_MH491004.1	Escherichia coli			1									1									1																		2				1
NZ_MH924589.1	Escherichia coli			1																2			1							1	2					2
NZ_MK169211.1	Escherichia coli																														1	1			1	1
NZ_MK293945.1	Escherichia coli																														1					1						1
NZ_MK461930.1	Escherichia coli																			1			2								1	1				1
NZ_MK461931.1	Escherichia coli																			1			2								1	1				1
NZ_MK574666.1	Escherichia coli
NZ_MK962305.1	Escherichia coli																																														1
NZ_MN200941.1	Escherichia coli					1							1																					1						1				1
NZ_MN232189.1	Escherichia coli
NZ_MN232191.1	Escherichia coli
NZ_MN232195.1	Escherichia coli
NZ_MN476094.1	Escherichia coli					1							1							1			1							1				1						1
NZ_MN476096.1	Escherichia coli
NZ_MN476097.1	Escherichia coli					1							1							1			1							1				1						1
NZ_MN540571.1	Escherichia coli			1									1							1											1					1												1
NZ_MN732922.1	Escherichia coli																			1			1							1	1					1
NZ_MN816370.1	Escherichia coli					1														1
NZ_MN915010.1	Escherichia coli					1														2			1		1					1	1			1		1			1
NZ_MN915011.1	Escherichia coli					1														2			1		1					1	1			1		1			1
NZ_MT077884.1	Escherichia coli				1					1							1						1								1					1		1
NZ_MT077886.1	Escherichia coli				1												1													1	1					1		1
NZ_MT077888.1	Escherichia coli		1																				1							1	1					1
NZ_MT163739.1	Escherichia coli										1									1											1		1			1					1
NZ_MT180430.1	Escherichia coli		1										1																											1
NZ_MT232840.1	Escherichia coli		1								1		1																		1					1				1
NZ_MT318677.1	Escherichia coli					1														1			2							1				1													1
NZ_MT407547.1	Escherichia coli					1							1																	1				1						2
NZ_MT499884.1	Escherichia coli																			2			1
NZ_MT604108.1	Escherichia coli																			1			1								1					1
NZ_MT929284.1	Escherichia coli																			1			1							1
NZ_MT929285.1	Escherichia coli						1													1											1					1
NZ_MT929286.1	Escherichia coli			1																1											1					1
NZ_MT929287.1	Escherichia coli			1																2			1							1	2					2
NZ_MT929288.1	Escherichia coli			1																2			1								1					1
NZ_MW191863.1	Escherichia coli
NZ_MW296099.1	Escherichia coli					1														2			1							1	1			1		1			1
NZ_MW495059.1	Escherichia coli			1																2			1								1					1
NZ_MW509820.1	Escherichia coli										1									1																					1
NZ_MW651977.1	Escherichia coli
NZ_MW815279.1	Escherichia coli					1														1			1							1				1													1
NZ_MZ419555.1	Escherichia coli			1																2			1							1	2					2
NZ_CP040806.1	Escherichia fergusonii		1																				1							1	1					1
NZ_CP055676.1	Escherichia fergusonii					1														1			2							1	1	1		1		1
NZ_CP057312.1	Escherichia fergusonii					1														1			2							1	1	1		1		1
NZ_CP057358.1	Escherichia fergusonii					1														1			2							1	1	1		1		1
NZ_CP070874.1	Escherichia fergusonii					1														1			2							1				1
NZ_CP070952.1	Escherichia fergusonii																														1					1
NZ_CP086605.1	Escherichia fergusonii					1														2			1							1	1			1		1			1
NZ_CP095787.1	Escherichia fergusonii					1																			1					1	1			1		1
NZ_JABXSZ010000002.1	Escherichia fergusonii					1														1			2							1	1	1		1		1
NZ_WYDM02000005.1	Escherichia fergusonii
NZ_CP051431.1	Escherichia sp.					1														1			1											1													1
NZ_CP047668.1	Klebsiella aerogenes																						1							1
NZ_CP091471.2	Klebsiella michiganensis					1							1							1			2							1				1						1
NZ_MW148604.1	Klebsiella michiganensis																				1		1																	1
NZ_CP057331.1	Klebsiella oxytoca					1														1			2							1	1	1		1		1
NZ_CP107041.1	Klebsiella oxytoca					1														6			1		1					1	1			1		1			5
NC_010870.1	Klebsiella pneumoniae																		1				1																				1
NZ_CP013215.1	Klebsiella pneumoniae				1					1							1														1					1		1
NZ_CP031850.1	Klebsiella pneumoniae					1														1			1							1				1													1
NZ_CP081337.1	Klebsiella pneumoniae																						1
NZ_CP081340.1	Klebsiella pneumoniae												1									1							1											1
NZ_CP102871.1	Klebsiella pneumoniae												1																											1
NZ_KX434879.1	Klebsiella pneumoniae
NZ_LT994835.1	Klebsiella pneumoniae				1												1													1	1					1		1
NZ_MG288680.1	Klebsiella pneumoniae														2											1					1					1	1
NZ_MH715960.1	Klebsiella pneumoniae																			1			2							1																	1
NZ_MK355502.1	Klebsiella pneumoniae					1														1			1							1				1													1
NZ_MT560064.1	Klebsiella pneumoniae												1																											1
NZ_AP026422.1	Klebsiella quasipneumoniae																														1					1
NZ_CP045844.1	Kluyvera intermedia																			1			2							1
NZ_CP045846.1	Kluyvera intermedia																			1			2							1
NZ_KX710093.1	Leclercia adecarboxylata															1				1			1														1
NZ_MH909331.1	Leclercia adecarboxylata												1																											2
NZ_CP031102.1	Leclercia sp.
NZ_MN423361.1	Leclercia sp.				1												1																					1
NZ_MN423362.1	Leclercia sp.																														1					1
NZ_OL518976.1	Leclercia sp.		1								1		1																											1
NZ_CP011601.1	Phytobacter ursingii				1												1						1							1	1					1		1
NZ_MF135534.1	Raoultella ornithinolytica																													1																	1
NZ_MF135535.1	Raoultella ornithinolytica																													1																	1
NZ_MF788071.1	Raoultella ornithinolytica																						1								1					1
NZ_CP067067.1	Raoultella sp.				1												1									1				1	1					1		1
NC_019114.1	Salmonella enterica																														1	1			1	1
NC_024983.1	Salmonella enterica			1									1							1											1					1												1
NZ_AP023305.1	Salmonella enterica												1																											1
NZ_AP023310.1	Salmonella enterica																						1							1	1					1
NZ_AP023316.1	Salmonella enterica																						1							1	1					1
NZ_AP023318.1	Salmonella enterica					1							1										1							1				1						1
NZ_AP026949.1	Salmonella enterica		1																																				1
NZ_CM017033.1	Salmonella enterica																			1											1					1
NZ_CM017036.1	Salmonella enterica																			1											1					1
NZ_CP012931.1	Salmonella enterica																			1											1					1
NZ_CP015725.1	Salmonella enterica					1							1										1			1								1						1
NZ_CP019443.1	Salmonella enterica		1																				1
NZ_CP020493.1	Salmonella enterica			1																2			1							1	2					2
NZ_CP022169.1	Salmonella enterica																			1			2
NZ_CP022451.1	Salmonella enterica					1							1													1					1			1		1	1			1
NZ_CP025340.1	Salmonella enterica					1														1			2								1	1		1		1
NZ_CP027411.1	Salmonella enterica																														1	1			1	1
NZ_CP029037.1	Salmonella enterica
NZ_CP033224.2	Salmonella enterica					1							1							1			1							1				1						1
NZ_CP033253.2	Salmonella enterica					1							1																					1						1
NZ_CP033256.1	Salmonella enterica																			1			2
NZ_CP033347.2	Salmonella enterica		1																						1					1						1			1
NZ_CP033351.2	Salmonella enterica					1																												1													1
NZ_CP033353.2	Salmonella enterica					1							1													1					1	1		1		1	1			1
NZ_CP033382.2	Salmonella enterica					1							1													1					1			1		1	1			1
NZ_CP033385.2	Salmonella enterica												1													1											1			1
NZ_CP034820.1	Salmonella enterica					1																	1											1													1
NZ_CP034832.1	Salmonella enterica			1																						1
NZ_CP035918.1	Salmonella enterica					1														1			2											1													1
NZ_CP037959.1	Salmonella enterica		1																						1					1						1			1
NZ_CP039170.1	Salmonella enterica		1																						1					1						1			1
NZ_CP039438.1	Salmonella enterica		1																						1						1					1			1
NZ_CP039861.1	Salmonella enterica		1																						1					1									1
NZ_CP040457.1	Salmonella enterica					1							1																					1						1
NZ_CP041174.1	Salmonella enterica					1														1			2							1				1													1
NZ_CP041180.1	Salmonella enterica					1							1							1			1			1					1			1		1				1
NZ_CP041182.1	Salmonella enterica					1							1							1			1			1					1			1		1				1
NZ_CP045446.1	Salmonella enterica					1														1										1	1			1		1
NZ_CP045449.1	Salmonella enterica					1														1										1	1			1		1
NZ_CP047116.1	Salmonella enterica					1							1							1			2							1				1						1
NZ_CP047523.1	Salmonella enterica					1							1							1			2							1				1						1
NZ_CP047526.1	Salmonella enterica					1							1							1			2							1				1						1
NZ_CP047528.1	Salmonella enterica					1							1							1			2							1				1						1
NZ_CP047530.1	Salmonella enterica					1							1							1			2							1				1						1
NZ_CP047532.1	Salmonella enterica												1																											1
NZ_CP047536.1	Salmonella enterica					1							1							1			2							1				1						1
NZ_CP047541.1	Salmonella enterica					1							1							1			1											1						1
NZ_CP047543.1	Salmonella enterica					1							1																					1						1
NZ_CP047545.1	Salmonella enterica												1							1			1																	1
NZ_CP047547.1	Salmonella enterica					1							1							1			2							1				1						1
NZ_CP047549.1	Salmonella enterica					1							1							1			2							1				1						1
NZ_CP047551.1	Salmonella enterica					1							1							1			2											1						1
NZ_CP047554.1	Salmonella enterica												1																											1
NZ_CP047556.1	Salmonella enterica					1							1							1			2							1				1						1
NZ_CP050131.1	Salmonella enterica					1							1							1			2							1				1						1							1
NZ_CP050729.1	Salmonella enterica												1							1			2							1										1
NZ_CP050751.1	Salmonella enterica					1							1							1			2							1	1			1		1				1
NZ_CP050754.1	Salmonella enterica					1							1							1			2							1				1						1
NZ_CP050761.1	Salmonella enterica					1							1													1								1						1
NZ_CP050763.1	Salmonella enterica																														1					1
NZ_CP050772.1	Salmonella enterica					1							1																		1			1		1				1
NZ_CP050778.1	Salmonella enterica												1																		1					1				1
NZ_CP050780.1	Salmonella enterica					1							1													1						1		1			1			1
NZ_CP050784.1	Salmonella enterica					1							1							1			1			1								1						1
NZ_CP051271.1	Salmonella enterica																										2			1
NZ_CP051274.1	Salmonella enterica																										2			1
NZ_CP051311.1	Salmonella enterica																														1	1			1	1
NZ_CP051359.1	Salmonella enterica																														1	1			1	1
NZ_CP051382.1	Salmonella enterica																														1	1			1	1
NZ_CP051412.1	Salmonella enterica																														1	1			1	1
NZ_CP058672.1	Salmonella enterica																														1					1
NZ_CP060518.1	Salmonella enterica																			1											1					1
NZ_CP060856.1	Salmonella enterica																			1																			1
NZ_CP061116.1	Salmonella enterica					1							1										1							1				1						1							1
NZ_CP061120.1	Salmonella enterica					1														1			2							1				1													1
NZ_CP061125.1	Salmonella enterica					1														1			2							1				1													1
NZ_CP061127.1	Salmonella enterica					1														2			1							1	1			1		1			1
NZ_CP062224.1	Salmonella enterica		1																						1					1						1			1
NZ_CP062226.1	Salmonella enterica		1																						1											1			1
NZ_CP064667.1	Salmonella enterica					1							1							1			1			1					1			1		1				1
NZ_CP064675.1	Salmonella enterica
NZ_CP068019.1	Salmonella enterica												1																											1
NZ_CP069167.1	Salmonella enterica					1							1																		1			1		1				1
NZ_CP069382.1	Salmonella enterica		1																						1					1						1			1
NZ_CP071694.1	Salmonella enterica					1														2			1		1					1	1			1		1			1
NZ_CP075373.1	Salmonella enterica					1														1			2											1													1
NZ_CP077671.1	Salmonella enterica					1							1													1						1		1			1			1
NZ_CP082955.1	Salmonella enterica												1																	1										1
NZ_CP084217.1	Salmonella enterica		1																						1					1						1			1
NZ_CP085697.1	Salmonella enterica																													1						1			1
NZ_CP090134.1	Salmonella enterica		2																						1					1						1			1
NZ_CP090138.1	Salmonella enterica		2																						1					1						1			1
NZ_CP090142.1	Salmonella enterica		2																						1					1						1			1
NZ_CP090534.1	Salmonella enterica					1							1							1			2							1				1						1							1
NZ_CP090536.1	Salmonella enterica					1							1										1											1						1
NZ_CP090540.1	Salmonella enterica		1										1									1									1					1				1
NZ_CP090542.1	Salmonella enterica
NZ_CP090546.1	Salmonella enterica		1										1									1									1					1				1
NZ_CP091545.1	Salmonella enterica					1																												1													1
NZ_CP091548.1	Salmonella enterica					1							1							1			2							1				1						1
NZ_CP091555.1	Salmonella enterica					1														1			2											1													1
NZ_CP091557.1	Salmonella enterica					1														1			1											1													1
NZ_CP091559.1	Salmonella enterica					1							1							1			2							1				1						1							1
NZ_CP091561.1	Salmonella enterica					1														1			2							1				1													1
NZ_CP091564.1	Salmonella enterica					1							1							1			2											1						1							1
NZ_CP091570.1	Salmonella enterica					1														1			2											1													1
NZ_CP091572.1	Salmonella enterica					1							1							1			1							1				1						1
NZ_CP092259.1	Salmonella enterica					1							1													1					1			1		1	1			1
NZ_CP093404.1	Salmonella enterica		1																						1					1									1
NZ_CP093406.1	Salmonella enterica		1																						1					1									1
NZ_CP093408.1	Salmonella enterica		1																						1					1						2			1
NZ_CP093412.1	Salmonella enterica		1																						1					1						1			1
NZ_CP096119.1	Salmonella enterica					1																								1	1			1		1
NZ_CP098832.1	Salmonella enterica					1							1												1	1					1			1		1				1
NZ_CP098835.1	Salmonella enterica					1							1							1			1							1				1						1
NZ_CP099761.1	Salmonella enterica																						2						1
NZ_CP099763.1	Salmonella enterica																						2						1		1					1
NZ_CP100683.1	Salmonella enterica		1																						1					1						1
NZ_CP100686.1	Salmonella enterica		1																						1					1						1			1
NZ_CP100690.1	Salmonella enterica		1																	1			2							1	1					1						1
NZ_CP100699.1	Salmonella enterica					1																	1							1	1	1		1		1
NZ_CP100708.1	Salmonella enterica					1														1			2		1							2		1	1
NZ_CP100716.1	Salmonella enterica					1														1			2								1	1		1		1
NZ_CP100737.1	Salmonella enterica					1																	1							1	1	1		1		1
NZ_CP100745.1	Salmonella enterica					1														1			1		1							1		1
NZ_CP101383.1	Salmonella enterica					1														1			1							1				1													1
NZ_CP101387.1	Salmonella enterica																																														1
NZ_CP101389.1	Salmonella enterica					1														1			1							1				1													1
NZ_CP101391.1	Salmonella enterica					1														1			1							1				1													1
NZ_CP102828.1	Salmonella enterica					1							1													1						1		1			1			1
NZ_CP110658.1	Salmonella enterica																			1			2							1
NZ_KM396298.1	Salmonella enterica		1																																													1
NZ_KM396299.1	Salmonella enterica		1																																													1
NZ_KM396300.1	Salmonella enterica		1																																													1
NZ_KT334335.1	Salmonella enterica					1							1							1			2							1				1						1
NZ_KX421096.1	Salmonella enterica					1							1										1											1						1							1
NZ_KX721511.1	Salmonella enterica
NZ_KX810825.1	Salmonella enterica		1								1		1																		1					1				1
NZ_KX856065.1	Salmonella enterica					1							1							1			1							1				1						1
NZ_KX856066.1	Salmonella enterica																			1			1							1
NZ_KY401053.1	Salmonella enterica					1																												1													1
NZ_LN794248.1	Salmonella enterica			1									1							1											1					1												1
NZ_MG372114.1	Salmonella enterica					1																												1													1
NZ_MH105051.1	Salmonella enterica												1																	1										1
NZ_MH114596.1	Salmonella enterica																			1			1
NZ_MH179305.1	Salmonella enterica					1							1													1						1		1			1			1
NZ_MH522413.1	Salmonella enterica																			1										1
NZ_MH522418.1	Salmonella enterica					1														1			2											1
NZ_MH522419.1	Salmonella enterica																			1			1								1					1
NZ_MH522420.1	Salmonella enterica																			1			2							1										1
NZ_MH522421.1	Salmonella enterica					1							1							1			2							1				1						1							1
NZ_MH522423.1	Salmonella enterica					1							1							1			2							1				1						1							1
NZ_MH522424.1	Salmonella enterica												1							1			2							1										1							1
NZ_MH522425.1	Salmonella enterica																																														1
NZ_MH522426.1	Salmonella enterica																																														1
NZ_MH884652.1	Salmonella enterica																														1					1
NZ_MH884653.1	Salmonella enterica																														1					1
NZ_MK477602.1	Salmonella enterica																																														1
NZ_MK477603.1	Salmonella enterica					1																												1													1
NZ_MK477605.1	Salmonella enterica					1														1			2							1				1													1
NZ_MK477606.1	Salmonella enterica					1														1			2							1				1													1
NZ_MK477607.1	Salmonella enterica					1																												1													1
NZ_MK477608.1	Salmonella enterica					1							1							1			1											1						1
NZ_MK477609.1	Salmonella enterica					1							1							1			1								1			1		1				1
NZ_MK477611.1	Salmonella enterica					1														1			1							1				1													1
NZ_MK477612.1	Salmonella enterica					1														1			2							1				1													1
NZ_MK477613.1	Salmonella enterica																																														1
NZ_MK477614.1	Salmonella enterica					1														1			2							1				1													1
NZ_MK477616.1	Salmonella enterica					1														1			2											1													1
NZ_MK477617.1	Salmonella enterica					1														1			2											1													1
NZ_MK477618.1	Salmonella enterica					1														1			1											1													1
NZ_MK477619.1	Salmonella enterica					1														1			2							1				1													1
NZ_MK477620.1	Salmonella enterica																																														1
NZ_MK673547.1	Salmonella enterica					1														1			1							1				1													1
NZ_MK673548.1	Salmonella enterica					1														1			1							1				1													1
NZ_MK673549.1	Salmonella enterica					1														1			2											1													1
NZ_MN539017.1	Salmonella enterica		1																											1									1
NZ_MN539018.1	Salmonella enterica		1																						1					1						1			1
NZ_MN577015.1	Salmonella enterica					1							1										1			1				1				1						1
NZ_MT513102.1	Salmonella enterica					1														1										1	1			1		1			1
NZ_MW025958.1	Salmonella enterica					1																				1					1			1		1				1
NZ_MW025959.1	Salmonella enterica																																															1
NZ_MW025960.1	Salmonella enterica					1							1																					1						1						1
NZ_MW025961.1	Salmonella enterica					1							1																					1						1						1
NZ_MW025963.1	Salmonella enterica																									1
NZ_MW025964.1	Salmonella enterica					1																	1											1													1
NZ_MW025965.1	Salmonella enterica					1							1													1								1						1
NZ_MW244439.1	Salmonella enterica																													1
NZ_MW264504.1	Salmonella enterica					1														1			1							1				1													1
NZ_MW264505.1	Salmonella enterica					1																												1													1
NZ_MW264510.1	Salmonella enterica					1																												1													1
NZ_MW264512.1	Salmonella enterica					1																												1													1
NZ_MW264513.1	Salmonella enterica					1																												1													1
NZ_MW356909.1	Salmonella enterica					1														1			1							1				1													1
NZ_MW553858.1	Salmonella enterica																						1																								1
NZ_MW665563.1	Salmonella enterica
NZ_MW665564.1	Salmonella enterica
NZ_MZ666126.1	Salmonella enterica					1																									1			1		1
NZ_OL598600.1	Salmonella enterica		1																																	1			1
NZ_OL598601.1	Salmonella enterica		1																																	1			1
NZ_OL598602.1	Salmonella enterica																																						1
NZ_OM317740.1	Salmonella enterica		1																																	1			1
NZ_OM317741.1	Salmonella enterica		1																																	1			1
NC_005211.1	Serratia marcescens																													1
NZ_CP068396.1	Serratia marcescens																						1								1					1
NZ_CP083755.1	Serratia marcescens									1																					1					1
NZ_CP091126.1	Serratia marcescens				1												1						1							1	1					1		1
NZ_CP012141.1	Shigella flexneri					1							1																					1						1						1
NZ_LT221036.1	Yersinia pseudotuberculosis																			1											1					1
[truncated: 122 more columns]

## Sheet: Table S3
Table S3: Proportion of plasmids from the respective Genus that carried a specific AMR, HMR, DBR or integron-related genes
Antimicrobial Resistance Genes
Gene symbol	Resistance Gene Class	Enterobacter	Escherichia	Klebsiella	Salmonella	Other
aac(3)-Ib	Aminoglycoside	1.43541	0	0	0	0
aac(3)-IId	Aminoglycoside	6.2201	12.9808	0	16.1765	10.7143
aac(3)-IIe	Aminoglycoside	7.6555	8.17308	0	1.96078	0
aac(3)-IIg	Aminoglycoside	16.2679	0.961538	11.1111	0	21.4286
aac(3)-IVa	Aminoglycoside	0	38.9423	27.7778	52.9412	3.57143
aac(3)-VIa	Aminoglycoside	0	0.961538	0	0	0
aac(6')-Ia	Aminoglycoside	0.478469	0	0	0	0
aac(6')-Ib	Aminoglycoside	2.87081	0	0	0	0
aac(6')-Ib3	Aminoglycoside	15.7895	1.92308	5.55556	0	10.7143
aac(6')-Ib4	Aminoglycoside	6.69856	1.44231	0	0.490196	3.57143
aac(6')-Ie/aph(2'')-Ia	Aminoglycoside	0.478469	0	5.55556	0	3.57143
aac(6')-IIa	Aminoglycoside	1.43541	0	0	0	3.57143
aac(6')-IIc	Aminoglycoside	44.0191	0.961538	11.1111	0	21.4286
aac(6')-Il	Aminoglycoside	3.34928	0.480769	0	0	3.57143
aacA38	Aminoglycoside	0	0	5.55556	0	0
aadA1	Aminoglycoside	20.5742	50.9615	33.3333	42.6471	14.2857
aadA15	Aminoglycoside	0.478469	0	5.55556	0	0
aadA16	Aminoglycoside	0.478469	4.32692	5.55556	0.980392	0
aadA2	Aminoglycoside	21.0526	51.4423	55.5556	45.098	28.5714
aadA21	Aminoglycoside	0.478469	0	0	0	0
aadA22	Aminoglycoside	1.43541	13.4615	5.55556	11.2745	0
aadA5	Aminoglycoside	2.39234	2.40385	5.55556	10.2941	7.14286
aadA7	Aminoglycoside	0	0	0	0.980392	0
aadA8	Aminoglycoside	0	0.480769	0	0	0
ant(2'')-Ia	Aminoglycoside	11.4833	0.480769	5.55556	0.980392	0
aph(3')-Ia	Aminoglycoside	10.5263	50.9615	44.4444	41.1765	35.7143
aph(3'')-Ib	Aminoglycoside	38.2775	35.5769	33.3333	25	32.1429
aph(3')-IIa	Aminoglycoside	0	5.28846	5.55556	8.33333	0
aph(3')-XV	Aminoglycoside	0.478469	0.480769	0	0	0
aph(4)-Ia	Aminoglycoside	0	38.4615	27.7778	52.9412	3.57143
aph(6)-Ic	Aminoglycoside	0	0.480769	0	3.43137	0
aph(6)-Id	Aminoglycoside	39.7129	39.9038	33.3333	34.8039	32.1429
armA	Aminoglycoside	2.39234	0	5.55556	4.41176	7.14286
rmtB1	Aminoglycoside	0.478469	4.32692	0	2.94118	0
rmtC	Aminoglycoside	0	0.961538	0	0	0
rmtE2	Aminoglycoside	0.478469	0	0	0	0
aac(6')-Ib-cr	Aminoglycoside/Quinolone	0.478469	0	0	0	0
aac(6')-Ib-cr5	Aminoglycoside/Quinolone	13.8756	15.8654	22.2222	34.8039	14.2857
aac(6')-Ib-cr7	Aminoglycoside/Quinolone	0.478469	0	0	0	0
blaACC-1	Beta-Lactam	6.69856	0.961538	0	0	0
blaCMY-2	Beta-Lactam	0	1.44231	0	0.490196	0
blaCMY-8	Beta-Lactam	0	0	5.55556	0	0
blaCTX-M	Beta-Lactam	2.87081	1.92308	0	0	0
blaCTX-M-1	Beta-Lactam	0	0.480769	0	0	0
blaCTX-M-123	Beta-Lactam	0	0.480769	0	0.980392	3.57143
blaCTX-M-14	Beta-Lactam	0.478469	18.75	16.6667	26.4706	7.14286
blaCTX-M-15	Beta-Lactam	9.56938	2.40385	0	2.94118	0
blaCTX-M-199	Beta-Lactam	0	0.480769	0	0	0
blaCTX-M-2	Beta-Lactam	0	0.961538	0	0.980392	0
blaCTX-M-27	Beta-Lactam	0	0.480769	0	0	0
blaCTX-M-3	Beta-Lactam	0.478469	0	5.55556	0	0
blaCTX-M-32	Beta-Lactam	0	1.44231	0	0	0
blaCTX-M-55	Beta-Lactam	1.43541	7.21154	0	15.6863	0
blaCTX-M-64	Beta-Lactam	0	0.961538	0	0.490196	0
blaCTX-M-65	Beta-Lactam	0	8.65385	5.55556	9.31373	7.14286
blaCTX-M-9	Beta-Lactam	8.61244	0	11.1111	0.980392	0
blaDHA	Beta-Lactam	1.43541	0.961538	0	0	0
blaDHA-1	Beta-Lactam	6.69856	0	5.55556	1.47059	14.2857
blaFONA	Beta-Lactam	0.478469	0	0	0	0
blaIMP-1	Beta-Lactam	29.1866	0	0	0	0
blaIMP-26	Beta-Lactam	1.43541	0	0	0	3.57143
blaIMP-4	Beta-Lactam	1.91388	1.44231	0	0.490196	3.57143
blaIMP-8	Beta-Lactam	0.956938	0	0	0	0
blaKPC-2	Beta-Lactam	0	0.480769	0	0	0
blaKPC-3	Beta-Lactam	0.478469	0.480769	0	0	0
blaKPC-4	Beta-Lactam	1.91388	0	0	0	0
blaLAP	Beta-Lactam	0	0.961538	0	0	0
blaLAP-2	Beta-Lactam	0.956938	2.40385	0	11.7647	0
blaNDM	Beta-Lactam	0	1.44231	0	0	0
blaNDM-1	Beta-Lactam	1.91388	1.92308	0	0	3.57143
blaNDM-4	Beta-Lactam	0	0.480769	0	0	0
blaNDM-5	Beta-Lactam	0	4.80769	0	0.490196	0
blaNDM-9	Beta-Lactam	0	0	5.55556	0.980392	0
blaOXA	Beta-Lactam	0	1.44231	0	1.47059	0
blaOXA-1	Beta-Lactam	15.311	13.9423	16.6667	32.8431	14.2857
blaOXA-10	Beta-Lactam	0.956938	7.69231	5.55556	1.47059	0
blaOXA-129	Beta-Lactam	1.43541	0	0	0	0
blaOXA-436	Beta-Lactam	0.478469	0	0	0	0
blaOXA-9	Beta-Lactam	0.478469	0	0	0	0
blaSFO-1	Beta-Lactam	2.39234	0	0	0	3.57143
blaSHV	Beta-Lactam	1.91388	0	0	0	0
blaSHV-12	Beta-Lactam	24.8804	2.88462	16.6667	0	17.8571
blaSIM-1	Beta-Lactam	0.478469	0	5.55556	0	0
blaTEM	Beta-Lactam	2.39234	3.84615	0	3.43137	0
blaTEM-1	Beta-Lactam	35.8852	34.6154	27.7778	26.9608	46.4286
blaTEM-135	Beta-Lactam	0	1.92308	0	0.490196	0
blaVIM-1	Beta-Lactam	5.74163	0.961538	0	0	0
blaVIM-4	Beta-Lactam	2.87081	0	0	0	0
ble	Bleomycin	1.91388	13.4615	11.1111	9.80392	0
bleO	Bleomycin	0.478469	29.3269	11.1111	42.6471	21.4286
mcr-1	Colistin	0	2.40385	0	1.47059	0
mcr-1.1	Colistin	0	42.3077	27.7778	32.3529	10.7143
mcr-1.19	Colistin	0	0	0	0.490196	0
mcr-3.1	Colistin	0	0.961538	0	0	0
mcr-3.2	Colistin	0	0.480769	0	0.490196	0
mcr-5.1	Colistin	0	0	0	0.490196	0
mcr-9	Colistin	3.82775	0	0	0	3.57143
mcr-9.1	Colistin	43.5407	3.84615	33.3333	2.45098	46.4286
fosA	Fosfomycin	0	0.961538	0	0.490196	0
fosA3	Fosfomycin	1.91388	25	22.2222	29.902	10.7143
fosA5	Fosfomycin	0.956938	0	0	0	3.57143
lnu(F)	Lincosamide	1.43541	13.9423	5.55556	12.2549	0
ere(A)	Macrolide	17.2249	1.44231	11.1111	0	21.4286
erm(42)	Macrolide	0	1.44231	0	0	0
erm(B)	Macrolide	0	0.480769	0	0.980392	0
mef(B)	Macrolide	0	4.32692	0	0	0
mph(A)	Macrolide	10.5263	35.0962	11.1111	23.0392	17.8571
mph(B)	Macrolide	0	0.480769	0	0.980392	3.57143
mph(E)	Macrolide	5.74163	1.44231	5.55556	0.490196	10.7143
msr(E)	Macrolide	5.74163	1.44231	5.55556	0.490196	10.7143
catA1	Phenicol	15.7895	7.21154	0	1.96078	7.14286
catA2	Phenicol	17.7033	1.44231	11.1111	1.47059	25
catB2	Phenicol	0.478469	0.480769	5.55556	0	0
catB3	Phenicol	17.2249	14.4231	22.2222	33.8235	14.2857
catB8	Phenicol	0.478469	0	0	0	0
cmlA	Phenicol	0	0.961538	0	0.490196	0
cmlA1	Phenicol	0	41.3462	33.3333	36.2745	7.14286
cmlA5	Phenicol	0	8.65385	5.55556	1.47059	0
floR	Phenicol	1.91388	48.0769	27.7778	64.2157	17.8571
floR2	Phenicol	0.478469	0	0	0	0
oqxA	Phenicol/Quinolone	0.478469	16.3462	0	23.0392	3.57143
oqxA10	Phenicol/Quinolone	0	0	5.55556	0	0
oqxA2	Phenicol/Quinolone	0	4.80769	0	19.1176	7.14286
oqxB	Phenicol/Quinolone	0.478469	16.8269	0	26.4706	3.57143
oqxB19	Phenicol/Quinolone	0	0	5.55556	0	0
oqxB2	Phenicol/Quinolone	0	4.80769	0	16.6667	7.14286
qepA	Quinolone	0	0	0	1.47059	0
qepA1	Quinolone	0	0	0	0	3.57143
qnrA	Quinolone	0.478469	0	0	0	0
qnrA1	Quinolone	15.7895	0.480769	22.2222	0.980392	10.7143
qnrA2	Quinolone	0.478469	0	0	0	0
qnrA9	Quinolone	0.478469	0	0	0	0
qnrB	Quinolone	0.478469	0	0	0	0
qnrB1	Quinolone	11.4833	0.961538	0	0.490196	0
qnrB10	Quinolone	0.478469	0	0	0	0
qnrB2	Quinolone	3.34928	0.480769	0	0.490196	0
qnrB4	Quinolone	7.17703	0	5.55556	1.47059	14.2857
qnrB6	Quinolone	26.7943	1.44231	0	0.490196	0
qnrE2	Quinolone	0	0.480769	0	0	0
qnrS	Quinolone	0	0.480769	0	0	0
qnrS1	Quinolone	3.82775	14.9038	5.55556	11.2745	3.57143
qnrS13	Quinolone	0	0	0	5.88235	0
qnrS2	Quinolone	0	2.40385	0	4.90196	0
arr	Rifamycin	16.2679	1.92308	11.1111	0	21.4286
arr-2	Rifamycin	0.956938	14.9038	5.55556	14.7059	0
arr-3	Rifamycin	5.26316	17.3077	27.7778	34.8039	14.2857
sul1	Sulfonamide	77.0335	55.7692	77.7778	64.2157	75
sul2	Sulfonamide	20.5742	40.8654	22.2222	60.7843	28.5714
sul3	Sulfonamide	1.43541	50.4808	33.3333	49.0196	7.14286
tet(A)	Tetracycline	22.488	51.4423	16.6667	40.1961	14.2857
tet(B)	Tetracycline	31.5789	4.80769	5.55556	6.86275	3.57143
tet(C)	Tetracycline	0.478469	1.44231	0	0	0
tet(D)	Tetracycline	18.6603	1.44231	5.55556	0.490196	32.1429
tet(G)	Tetracycline	0.478469	0	0	0	0
tet(M)	Tetracycline	0	14.4231	0	1.96078	0
tet(X)	Tetracycline	0	0.480769	0	0	0
dfrA1	Trimethoprim	3.82775	7.21154	5.55556	2.94118	7.14286
dfrA12	Trimethoprim	3.34928	26.9231	27.7778	34.3137	14.2857
dfrA14	Trimethoprim	14.8325	18.75	5.55556	15.6863	0
dfrA15	Trimethoprim	0	0.480769	0	0	0
dfrA16	Trimethoprim	8.13397	0	5.55556	0.980392	0
dfrA17	Trimethoprim	1.43541	2.40385	0	10.2941	3.57143
dfrA19	Trimethoprim	19.6172	0.961538	16.6667	0.490196	28.5714
dfrA21	Trimethoprim	1.43541	0	0	0	0
dfrA23	Trimethoprim	0	1.44231	0	0	0
dfrA27	Trimethoprim	0	5.76923	5.55556	0.980392	0
dfrA5	Trimethoprim	0	0.480769	0	0	0
dfrA7	Trimethoprim	0	0.480769	0	0	0
dfrA8	Trimethoprim	0.956938	0	0	0	0
dfrB1	Trimethoprim	0.478469	0	0	0	0
Heavy Metal Resistance Genes
arsA	Arsenite	0.956938	0.480769	0	0	0
arsB	Arsenite	0.956938	0.480769	0	0	0
arsC	Arsenite	87.0813	6.25	27.7778	3.43137	57.1429
arsD	Arsenite	0.956938	0.480769	0	0	0
arsR	Arsenite	0.478469	0.480769	0	0	0
pcoA	Copper	0.956938	19.2308	16.6667	13.7255	14.2857
pcoB	Copper	0.956938	17.7885	16.6667	13.7255	10.7143
pcoC	Copper	0.956938	17.7885	16.6667	13.7255	14.2857
pcoD	Copper	0.478469	15.8654	16.6667	13.2353	10.7143
pcoE	Copper	0.956938	13.4615	16.6667	8.82353	17.8571
pcoR	Copper	0.478469	15.8654	16.6667	13.2353	10.7143
pcoS	Copper	56.9378	22.1154	50	17.1569	64.2857
merA	Mercury	61.7225	1.92308	27.7778	3.92157	50
merB	Mercury	41.1483	2.40385	0	0.980392	3.57143
merC	Mercury	10.0478	16.8269	16.6667	14.7059	7.14286
merD	Mercury	77.0335	4.32692	27.7778	4.90196	46.4286
merE	Mercury	35.8852	3.36538	27.7778	3.92157	50
merF	Mercury	0.478469	0	0	0	0
merG	Mercury	25.8373	0	0	0	3.57143
merP	Mercury	40.1914	13.9423	16.6667	6.86275	10.7143
merR	Mercury	88.5167	21.6346	38.8889	19.6078	53.5714
merT	Mercury	74.6411	19.2308	38.8889	18.6275	53.5714
ncrA	Nickel	0.478469	0	0	0	0
ncrB	Nickel	0.478469	0	0	0	0
ncrC	Nickel	0.478469	0	0	0	0
silA	Silver/Copper	8.13397	20.1923	16.6667	15.6863	21.4286
silB	Silver/Copper	8.13397	20.1923	16.6667	15.6863	21.4286
silC	Silver/Copper	8.13397	20.1923	16.6667	15.6863	21.4286
silE	Silver/Copper	30.1435	20.1923	16.6667	15.6863	21.4286
silF	Silver/Copper	8.13397	20.1923	16.6667	15.6863	21.4286
silP	Silver/Copper	8.13397	21.1538	16.6667	16.1765	21.4286
silR	Silver/Copper	32.0574	19.7115	16.6667	15.6863	21.4286
silS	Silver/Copper	30.1435	20.1923	16.6667	15.6863	21.4286
terD	Tellurite	96.1722	98.5577	94.4444	98.0392	100
terW	Tellurite	96.6507	98.0769	94.4444	98.5294	100
terZ	Tellurite	96.6507	98.5577	94.4444	98.5294	100
Disinfectant Resistance Genes
qacE	Disinfectant	28.7081	24.0385	33.3333	38.2353	39.2857
qacEdelta1	Disinfectant	75.5981	39.9038	66.6667	44.1176	57.1429
qacG2	Disinfectant	1.43541	0.480769	0	0.490196	3.57143
qacL	Disinfectant	0.478469	44.2308	33.3333	36.7647	7.14286
smr	Disinfectant	1.91388	0	0	0	0
Integron Associated Sequences
Complete	Complete Integron	84.2105	75.9615	77.7778	66.1765	53.5714
CALIN	Partial Integron	7.17703	33.1731	22.2222	59.3137	21.4286
In0	Partial Integron	32.5359	9.13462	16.6667	6.86275	28.5714

## Sheet: Table S4
Table S4: AMRFinder AMR data combined with Integron Finder results (colored cells are integron-related sequences and the white cells are AMR genes)
Combined AMRFinder and IntegronFinder results						Unmerged AMRFinder Data							Unmerged IntegronFinder Data
Contig id	Start	Stop	Strand	Gene symbol		Contig id	Start	Stop	Strand	Gene symbol	Sequence name		Contig id	Start	Stop	Strand	Element	type_elt	Annotation
NC_005211.1	101318	101974	-	catA1	656	NC_005211.1	103021	103833	-	aph(3')-Ia	aminoglycoside O-phosphotransferase APH(3')-Ia		NC_009838.1	97413	97472	+	attc_001	attC	attC
NC_005211.1	103021	103833	-	aph(3')-Ia	812	NC_005211.1	101318	101974	-	catA1	type A-1 chloramphenicol O-acetyltransferase		NC_009838.1	96554	96612	+	attI1	attI	attI_1
NC_005211.1	205351	206553	-	tet(B)	1202	NC_005211.1	205351	206553	-	tet(B)	tetracycline efflux MFS transporter Tet(B)		NC_009838.1	95461	96474	-	NC_009838.1_97	protein	intI
NC_009838.1	89606	90793	-	tet(C)	1187	NC_009838.1	97578	98474	+	aac(3)-VIa	aminoglycoside N-acetyltransferase AAC(3)-VIa		NC_009838.1	96477	96503	+	Pc_int1	Promoter	Pc_1
NC_009838.1	95461	96474	-	NC_009838.1_97	1013	NC_009838.1	96620	97408	+	aadA1	ANT(3'')-Ia family aminoglycoside nucleotidyltransferase AadA1		NC_009838.1	96495	96529	-	P_intI1	Promoter	Pint_1
NC_009838.1	96477	96503	+	Pc_int1	26	NC_009838.1	104477	105313	+	sul1	sulfonamide-resistant dihydropteroate synthase Sul1		NC_009838.1	96506	97411	+	NC_009838.1_98	protein	protein
NC_009838.1	96495	96529	-	P_intI1	34	NC_009838.1	89606	90793	-	tet(C)	tetracycline efflux MFS transporter Tet(C)		NC_009838.1	97575	98477	+	NC_009838.1_99	protein	protein
NC_009838.1	96506	97411	+	NC_009838.1_98	905	NC_010870.1	111851	112387	-	aacA38	aminoglycoside 6'-N-acetyltransferase AacA38		NC_010870.1	110979	111038	-	attc_001	attC	attC
NC_009838.1	96554	96612	+	attI1	58	NC_010870.1	111043	111831	-	aadA2	ANT(3'')-Ia family aminoglycoside nucleotidyltransferase AadA2		NC_010870.1	112476	112547	-	attc_002	attC	attC
NC_009838.1	96620	97408	+	aadA1	788	NC_010870.1	102633	103778	+	blaCMY-8	CMY-1/MOX family class C extended-spectrum beta-lactamase CMY-8		NC_010870.1	113218	113276	-	attI1	attI	attI_1
NC_009838.1	97413	97472	+	attc_001	59	NC_010870.1	222197	223069	-	blaCTX-M-3	class A extended-spectrum beta-lactamase CTX-M-3		NC_010870.1	113357	114370	+	NC_010870.1_122	protein	intI
NC_009838.1	97575	98477	+	NC_009838.1_99	902	NC_010870.1	112545	113174	-	catB2	type B-2 chloramphenicol O-acetyltransferase CatB2		NC_010870.1	113327	113353	-	Pc_int1	Promoter	Pc_1
NC_009838.1	97578	98474	+	aac(3)-VIa	896	NC_010870.1	116011	117627	-	mcr-9.1	phosphoethanolamine--lipid A transferase MCR-9.1		NC_010870.1	113301	113335	+	P_intI1	Promoter	Pint_1
NC_009838.1	104136	104480	+	qacEdelta1	344	NC_010870.1	105571	106407	+	sul1	sulfonamide-resistant dihydropteroate synthase Sul1		NC_010870.1	110529	110876	-	NC_010870.1_118	protein	protein
NC_009838.1	104477	105313	+	sul1	836	NC_010870.1	109699	110535	-	sul1	sulfonamide-resistant dihydropteroate synthase Sul1		NC_010870.1	111040	111858	-	NC_010870.1_119	protein	protein
NC_010870.1	102633	103778	+	blaCMY-8	1145	NC_012555.1	256021	256827	+	aac(3)-IIg	aminoglycoside N-acetyltransferase AAC(3)-IIg		NC_010870.1	111848	112435	-	NC_010870.1_120	protein	protein
NC_010870.1	105230	105574	+	qacEdelta1	344	NC_012555.1	147424	147975	+	aac(6')-Ib	AAC(6')-Ib family aminoglycoside 6'-N-acetyltransferase		NC_010870.1	112542	113174	-	NC_010870.1_121	protein	protein
NC_010870.1	105571	106407	+	sul1	836	NC_012555.1	139988	140539	+	aac(6')-Ib3	aminoglycoside N-acetyltransferase AAC(6')-Ib3		NC_012555.1	147973	148044	+	attc_001	attC	attC
NC_010870.1	109699	110535	-	sul1	836	NC_012555.1	253355	253933	+	aac(6')-IIc	aminoglycoside N-acetyltransferase AAC(6')-IIc		NC_012555.1	254003	254072	+	attc_001	attC	attC
NC_010870.1	110529	110876	-	NC_010870.1_118	347	NC_012555.1	187518	188330	-	aph(3')-Ia	aminoglycoside O-phosphotransferase APH(3')-Ia		NC_012555.1	146512	146570	+	attI1	attI	attI_1
NC_010870.1	110532	110876	-	qacEdelta1	344	NC_012555.1	154932	155756	+	aph(3'')-Ib	aminoglycoside O-phosphotransferase APH(3'')-Ib		NC_012555.1	253272	253330	+	attI1	attI	attI_1
NC_010870.1	110979	111038	-	attc_001	59	NC_012555.1	155759	156592	+	aph(6)-Id	aminoglycoside O-phosphotransferase APH(6)-Id		NC_012555.1	145419	146432	-	NC_012555.1_151	protein	intI
NC_010870.1	111040	111858	-	NC_010870.1_119	818	NC_012555.1	256958	257368	+	arr	NAD(+)--rifampin ADP-ribosyltransferase		NC_012555.1	153785	154798	-	NC_012555.1_161	protein	intI
NC_010870.1	111043	111831	-	aadA2	788	NC_012555.1	146585	147322	+	blaIMP-8	subclass B1 metallo-beta-lactamase IMP-8		NC_012555.1	252179	253192	-	NC_012555.1_277	protein	intI
NC_010870.1	111848	112435	-	NC_010870.1_120	587	NC_012555.1	249688	250545	-	blaSHV-12	class A extended-spectrum beta-lactamase SHV-12		NC_012555.1	146435	146461	+	Pc_int1	Promoter	Pc_1
NC_010870.1	111851	112387	-	aacA38	536	NC_012555.1	112094	112951	-	blaTEM-1	class A broad-spectrum beta-lactamase TEM-1		NC_012555.1	154801	154827	+	Pc_int1	Promoter	Pc_1
NC_010870.1	112476	112547	-	attc_002	71	NC_012555.1	244033	244671	-	catA2	type A-2 chloramphenicol O-acetyltransferase CatII		NC_012555.1	253195	253221	+	Pc_int1	Promoter	Pc_1
NC_010870.1	112542	113174	-	NC_010870.1_121	632	NC_012555.1	148073	148702	+	catB3	type B-3 chloramphenicol O-acetyltransferase CatB3		NC_012555.1	146453	146487	-	P_intI1	Promoter	Pint_1
NC_010870.1	112545	113174	-	catB2	629	NC_012555.1	152613	153179	+	dfrA19	trimethoprim-resistant dihydrofolate reductase DfrA19		NC_012555.1	253213	253247	-	P_intI1	Promoter	Pint_1
NC_010870.1	113218	113276	-	attI1	58	NC_012555.1	258252	259289	+	ere(A)	EreA family erythromycin esterase		NC_012555.1	146648	147325	+	NC_012555.1_152	protein	protein
NC_010870.1	113301	113335	+	P_intI1	34	NC_012555.1	159805	161421	-	mcr-9.1	phosphoethanolamine--lipid A transferase MCR-9.1		NC_012555.1	147460	147978	+	NC_012555.1_153	protein	protein
NC_010870.1	113327	113353	-	Pc_int1	26	NC_012555.1	149062	149898	+	sul1	sulfonamide-resistant dihydropteroate synthase Sul1		NC_012555.1	148073	148705	+	NC_012555.1_154	protein	protein
NC_010870.1	113357	114370	+	NC_010870.1_122	1013	NC_012555.1	259816	260652	+	sul1	sulfonamide-resistant dihydropteroate synthase Sul1		NC_012555.1	253355	253936	+	NC_012555.1_278	protein	protein
NC_010870.1	116011	117627	-	mcr-9.1	1616	NC_012555.1	266921	267733	+	sul2	sulfonamide-resistant dihydropteroate synthase Sul2		NC_012555.1	253933	254058	+	NC_012555.1_279	protein	protein
NC_010870.1	222197	223069	-	blaCTX-M-3	872	NC_012555.1	135802	136983	+	tet(D)	tetracycline efflux MFS transporter Tet(D)		NC_012555.1	254142	254369	+	NC_012555.1_280	protein	protein
NC_012555.1	112094	112951	-	blaTEM-1	857	NC_012556.1	271875	272681	-	aac(3)-IIg	aminoglycoside N-acetyltransferase AAC(3)-IIg		NC_012556.1	147973	148044	+	attc_001	attC	attC
NC_012555.1	135802	136983	+	tet(D)	1181	NC_012556.1	147424	147975	+	aac(6')-Ib	AAC(6')-Ib family aminoglycoside 6'-N-acetyltransferase		NC_012556.1	274630	274699	-	attc_001	attC	attC
NC_012555.1	139988	140539	+	aac(6')-Ib3	551	NC_012556.1	139988	140539	+	aac(6')-Ib3	aminoglycoside N-acetyltransferase AAC(6')-Ib3		NC_012556.1	146512	146570	+	attI1	attI	attI_1
NC_012555.1	145419	146432	-	NC_012555.1_151	1013	NC_012556.1	274769	275347	-	aac(6')-IIc	aminoglycoside N-acetyltransferase AAC(6')-IIc		NC_012556.1	275371	275429	-	attI1	attI	attI_1
NC_012555.1	146435	146461	+	Pc_int1	26	NC_012556.1	193239	194051	-	aph(3')-Ia	aminoglycoside O-phosphotransferase APH(3')-Ia		NC_012556.1	145419	146432	-	NC_012556.1_152	protein	intI
NC_012555.1	146453	146487	-	P_intI1	34	NC_012556.1	160653	161477	+	aph(3'')-Ib	aminoglycoside O-phosphotransferase APH(3'')-Ib		NC_012556.1	159506	160519	-	NC_012556.1_168	protein	intI
NC_012555.1	146512	146570	+	attI1	58	NC_012556.1	161480	162313	+	aph(6)-Id	aminoglycoside O-phosphotransferase APH(6)-Id		NC_012556.1	275510	276523	+	NC_012556.1_304	protein	intI
NC_012555.1	146585	147322	+	blaIMP-8	737	NC_012556.1	271334	271744	-	arr	NAD(+)--rifampin ADP-ribosyltransferase		NC_012556.1	146435	146461	+	Pc_int1	Promoter	Pc_1
NC_012555.1	146648	147325	+	NC_012555.1_152	677	NC_012556.1	146585	147322	+	blaIMP-8	subclass B1 metallo-beta-lactamase IMP-8		NC_012556.1	160522	160548	+	Pc_int1	Promoter	Pc_1
NC_012555.1	147424	147975	+	aac(6')-Ib	551	NC_012556.1	255409	256266	-	blaSHV-12	class A extended-spectrum beta-lactamase SHV-12		NC_012556.1	275480	275506	-	Pc_int1	Promoter	Pc_1
NC_012555.1	147460	147978	+	NC_012555.1_153	518	NC_012556.1	112094	112951	-	blaTEM-1	class A broad-spectrum beta-lactamase TEM-1		NC_012556.1	146453	146487	-	P_intI1	Promoter	Pint_1
NC_012555.1	147973	148044	+	attc_001	71	NC_012556.1	249754	250392	-	catA2	type A-2 chloramphenicol O-acetyltransferase CatII		NC_012556.1	275454	275488	+	P_intI1	Promoter	Pint_1
NC_012555.1	148073	148702	+	catB3	629	NC_012556.1	148073	148702	+	catB3	type B-3 chloramphenicol O-acetyltransferase CatB3		NC_012556.1	146648	147325	+	NC_012556.1_153	protein	protein
NC_012555.1	148073	148705	+	NC_012555.1_154	632	NC_012556.1	158334	158900	+	dfrA19	trimethoprim-resistant dihydrofolate reductase DfrA19		NC_012556.1	147460	147978	+	NC_012556.1_154	protein	protein
NC_012555.1	148721	149065	+	qacEdelta1	344	NC_012556.1	269413	270450	-	ere(A)	EreA family erythromycin esterase		NC_012556.1	148073	148705	+	NC_012556.1_155	protein	protein
NC_012555.1	149062	149898	+	sul1	836	NC_012556.1	165526	167142	-	mcr-9.1	phosphoethanolamine--lipid A transferase MCR-9.1		NC_012556.1	274333	274560	-	NC_012556.1_301	protein	protein
NC_012555.1	152613	153179	+	dfrA19	566	NC_012556.1	153651	154292	-	qnrB2	quinolone resistance pentapeptide repeat protein QnrB2		NC_012556.1	274644	274769	-	NC_012556.1_302	protein	protein
NC_012555.1	153785	154798	-	NC_012555.1_161	1013	NC_012556.1	149062	149898	+	sul1	sulfonamide-resistant dihydropteroate synthase Sul1		NC_012556.1	274766	275347	-	NC_012556.1_303	protein	protein
NC_012555.1	154801	154827	+	Pc_int1	26	NC_012556.1	154783	155619	+	sul1	sulfonamide-resistant dihydropteroate synthase Sul1		NC_024983.1	179512	179571	+	attc_001	attC	attC
NC_012555.1	154932	155756	+	aph(3'')-Ib	824	NC_012556.1	268050	268886	-	sul1	sulfonamide-resistant dihydropteroate synthase Sul1		NC_024983.1	135182	135240	+	attI1	attI	attI_1
NC_012555.1	155759	156592	+	aph(6)-Id	833	NC_012556.1	260969	261781	-	sul2	sulfonamide-resistant dihydropteroate synthase Sul2		NC_024983.1	178653	178711	+	attI1	attI	attI_1
NC_012555.1	159805	161421	-	mcr-9.1	1616	NC_012556.1	135802	136983	+	tet(D)	tetracycline efflux MFS transporter Tet(D)		NC_024983.1	134089	135102	-	NC_024983.1_149	protein	intI
NC_012555.1	187518	188330	-	aph(3')-Ia	812	NC_019114.1	100562	101386	+	aph(3'')-Ib	aminoglycoside O-phosphotransferase APH(3'')-Ib		NC_024983.1	177560	178573	-	NC_024983.1_198	protein	intI
NC_012555.1	244033	244671	-	catA2	638	NC_019114.1	195531	196322	+	aph(3')-IIa	aminoglycoside O-phosphotransferase APH(3')-IIa		NC_024983.1	135105	135131	+	Pc_int1	Promoter	Pc_1
NC_012555.1	249688	250545	-	blaSHV-12	857	NC_019114.1	196722	197561	+	aph(6)-Ic	aminoglycoside O-phosphotransferase APH(6)-Ic		NC_024983.1	178576	178602	+	Pc_int1	Promoter	Pc_1
NC_012555.1	252179	253192	-	NC_012555.1_277	1013	NC_019114.1	101389	102222	+	aph(6)-Id	aminoglycoside O-phosphotransferase APH(6)-Id		NC_024983.1	135123	135157	-	P_intI1	Promoter	Pint_1
NC_012555.1	253195	253221	+	Pc_int1	26	NC_019114.1	196346	196711	+	ble	bleomycin binding protein BLMT		NC_024983.1	178594	178628	-	P_intI1	Promoter	Pint_1
NC_012555.1	253213	253247	-	P_intI1	34	NC_019114.1	90682	91884	+	tet(B)	tetracycline efflux MFS transporter Tet(B)		NC_024983.1	178731	179510	+	NC_024983.1_199	protein	protein
NC_012555.1	253272	253330	+	attI1	58	NC_024983.1	159389	160246	+	aac(3)-IIe	aminoglycoside N-acetyltransferase AAC(3)-IIe		NC_024983.1	179653	180030	-	NC_024983.1_200	protein	protein
NC_012555.1	253355	253933	+	aac(6')-IIc	578	NC_024983.1	156431	156982	+	aac(6')-Ib-cr5	fluoroquinolone-acetylating aminoglycoside 6'-N-acetyltransferase AAC(6')-Ib-cr5		NZ_AP018352.1	216990	217116	+	attc_001	attC	attC
NC_012555.1	253355	253936	+	NC_012555.1_278	581	NC_024983.1	178719	179507	+	aadA1	ANT(3'')-Ia family aminoglycoside nucleotidyltransferase AadA1		NZ_AP018352.1	217785	217854	+	attc_002	attC	attC
NC_012555.1	253933	254058	+	NC_012555.1_279	125	NC_024983.1	171520	172344	-	aph(3'')-Ib	aminoglycoside O-phosphotransferase APH(3'')-Ib		NZ_AP018352.1	216174	216232	+	attI1	attI	attI_1
NC_012555.1	254003	254072	+	attc_001	69	NC_024983.1	170684	171517	-	aph(6)-Id	aminoglycoside O-phosphotransferase APH(6)-Id		NZ_AP018352.1	215081	216094	-	NZ_AP018352.1_252	protein	intI
NC_012555.1	254142	254369	+	NC_012555.1_280	227	NC_024983.1	165406	166278	-	blaCTX-M-15	class A extended-spectrum beta-lactamase CTX-M-15		NZ_AP018352.1	216097	216123	+	Pc_int1	Promoter	Pc_1
NC_012555.1	256021	256827	+	aac(3)-IIg	806	NC_024983.1	157116	157943	+	blaOXA-1	oxacillin-hydrolyzing class D beta-lactamase OXA-1		NZ_AP018352.1	216115	216149	-	P_intI1	Promoter	Pint_1
NC_012555.1	256958	257368	+	arr	410	NC_024983.1	169100	169957	+	blaTEM-1	class A broad-spectrum beta-lactamase TEM-1		NZ_AP018352.1	216247	216987	+	NZ_AP018352.1_253	protein	protein
NC_012555.1	258252	259289	+	ere(A)	1037	NC_024983.1	180629	181282	+	catA1	type A-1 chloramphenicol O-acetyltransferase		NZ_AP018352.1	217137	217718	+	NZ_AP018352.1_254	protein	protein
NC_012555.1	259475	259819	+	qacEdelta1	344	NC_024983.1	158084	158524	+	catB3	type B-3 chloramphenicol O-acetyltransferase CatB3		NZ_AP018352.1	217957	218304	+	NZ_AP018352.1_255	protein	protein
NC_012555.1	259816	260652	+	sul1	836	NC_024983.1	135258	135728	+	dfrA14	trimethoprim-resistant dihydrofolate reductase DfrA14		NZ_AP019382.1	92575	92644	-	attc_001	attC	attC
NC_012555.1	266921	267733	+	sul2	812	NC_024983.1	131322	131963	+	qnrB1	quinolone resistance pentapeptide repeat protein QnrB1		NZ_AP019382.1	93313	93439	-	attc_002	attC	attC
NC_012556.1	112094	112951	-	blaTEM-1	857	NC_024983.1	172384	173196	-	sul2	sulfonamide-resistant dihydropteroate synthase Sul2		NZ_AP019382.1	94196	94254	-	attI1	attI	attI_1
NC_012556.1	135802	136983	+	tet(D)	1181	NC_024983.1	142948	144144	-	tet(A)	tetracycline efflux MFS transporter Tet(A)		NZ_AP019382.1	94335	95348	+	NZ_AP019382.1_106	protein	intI
NC_012556.1	139988	140539	+	aac(6')-Ib3	551	NZ_AP018352.1	217137	217715	+	aac(6')-IIc	aminoglycoside N-acetyltransferase AAC(6')-IIc		NZ_AP019382.1	94305	94331	-	Pc_int1	Promoter	Pc_1
NC_012556.1	145419	146432	-	NC_012556.1_152	1013	NZ_AP018352.1	216247	216984	+	blaIMP-1	subclass B1 metallo-beta-lactamase IMP-1		NZ_AP019382.1	94279	94313	+	P_intI1	Promoter	Pint_1
NC_012556.1	146435	146461	+	Pc_int1	26	NZ_AP018352.1	124783	125424	-	qnrB6	quinolone resistance pentapeptide repeat protein QnrB6		NZ_AP019382.1	92125	92472	-	NZ_AP019382.1_103	protein	protein
NC_012556.1	146453	146487	-	P_intI1	34	NZ_AP018352.1	218298	219134	+	sul1	sulfonamide-resistant dihydropteroate synthase Sul1		NZ_AP019382.1	92711	93292	-	NZ_AP019382.1_104	protein	protein
NC_012556.1	146512	146570	+	attI1	58	NZ_AP018352.1	80023	81225	+	tet(B)	tetracycline efflux MFS transporter Tet(B)		NZ_AP019382.1	93442	94182	-	NZ_AP019382.1_105	protein	protein
NC_012556.1	146585	147322	+	blaIMP-8	737	NZ_AP019382.1	92714	93292	-	aac(6')-IIc	aminoglycoside N-acetyltransferase AAC(6')-IIc		NZ_AP019383.1	92577	92646	-	attc_001	attC	attC
NC_012556.1	146648	147325	+	NC_012556.1_153	677	NZ_AP019382.1	93445	94182	-	blaIMP-1	subclass B1 metallo-beta-lactamase IMP-1		NZ_AP019383.1	93315	93441	-	attc_002	attC	attC
NC_012556.1	147424	147975	+	aac(6')-Ib	551	NZ_AP019382.1	185008	185649	+	qnrB6	quinolone resistance pentapeptide repeat protein QnrB6		NZ_AP019383.1	94198	94256	-	attI1	attI	attI_1
NC_012556.1	147460	147978	+	NC_012556.1_154	518	NZ_AP019382.1	91295	92131	-	sul1	sulfonamide-resistant dihydropteroate synthase Sul1		NZ_AP019383.1	94337	95350	+	NZ_AP019383.1_106	protein	intI
NC_012556.1	147973	148044	+	attc_001	71	NZ_AP019382.1	229210	230412	-	tet(B)	tetracycline efflux MFS transporter Tet(B)		NZ_AP019383.1	94307	94333	-	Pc_int1	Promoter	Pc_1
NC_012556.1	148073	148702	+	catB3	629	NZ_AP019383.1	92716	93294	-	aac(6')-IIc	aminoglycoside N-acetyltransferase AAC(6')-IIc		NZ_AP019383.1	94281	94315	+	P_intI1	Promoter	Pint_1
NC_012556.1	148073	148705	+	NC_012556.1_155	632	NZ_AP019383.1	93447	94184	-	blaIMP-1	subclass B1 metallo-beta-lactamase IMP-1		NZ_AP019383.1	92127	92474	-	NZ_AP019383.1_102	protein	protein
NC_012556.1	148721	149065	+	qacEdelta1	344	NZ_AP019383.1	185010	185651	+	qnrB6	quinolone resistance pentapeptide repeat protein QnrB6		NZ_AP019383.1	92591	92716	-	NZ_AP019383.1_103	protein	protein
NC_012556.1	149062	149898	+	sul1	836	NZ_AP019383.1	91297	92133	-	sul1	sulfonamide-resistant dihydropteroate synthase Sul1		NZ_AP019383.1	92713	93294	-	NZ_AP019383.1_104	protein	protein
NC_012556.1	153651	154292	-	qnrB2	641	NZ_AP019383.1	229212	230414	-	tet(B)	tetracycline efflux MFS transporter Tet(B)		NZ_AP019383.1	93444	94184	-	NZ_AP019383.1_105	protein	protein
NC_012556.1	154580	154786	+	qacE	206	NZ_AP019384.1	124757	125311	-	aac(6')-Ia	aminoglycoside 6'-N-acetyltransferase AAC(6')-Ia		NZ_AP019384.1	125350	125476	-	attc_001	attC	attC
NC_012556.1	154783	155619	+	sul1	836	NZ_AP019384.1	125482	126219	-	blaIMP-1	subclass B1 metallo-beta-lactamase IMP-1		NZ_AP019384.1	126233	126291	-	attI1	attI	attI_1
NC_012556.1	158334	158900	+	dfrA19	566	NZ_AP019384.1	199734	200636	-	mcr-9	MCR-9 family phosphoethanolamine--lipid A transferase		NZ_AP019384.1	126372	127385	+	NZ_AP019384.1_140	protein	intI
NC_012556.1	159506	160519	-	NC_012556.1_168	1013	NZ_AP019384.1	118769	119605	-	sul1	sulfonamide-resistant dihydropteroate synthase Sul1		NZ_AP019384.1	126342	126368	-	Pc_int1	Promoter	Pc_1
NC_012556.1	160522	160548	+	Pc_int1	26	NZ_AP019384.1	122912	123748	-	sul1	sulfonamide-resistant dihydropteroate synthase Sul1		NZ_AP019384.1	126316	126350	+	P_intI1	Promoter	Pint_1
NC_012556.1	160653	161477	+	aph(3'')-Ib	824	NZ_AP019387.1	183249	183827	+	aac(6')-IIc	aminoglycoside N-acetyltransferase AAC(6')-IIc		NZ_AP019384.1	124754	125311	-	NZ_AP019384.1_138	protein	protein
NC_012556.1	161480	162313	+	aph(6)-Id	833	NZ_AP019387.1	182359	183096	+	blaIMP-1	subclass B1 metallo-beta-lactamase IMP-1		NZ_AP019384.1	125479	126219	-	NZ_AP019384.1_139	protein	protein
NC_012556.1	165526	167142	-	mcr-9.1	1616	NZ_AP019387.1	184410	185246	+	sul1	sulfonamide-resistant dihydropteroate synthase Sul1		NZ_AP019387.1	183102	183228	+	attc_001	attC	attC
NC_012556.1	193239	194051	-	aph(3')-Ia	812	NZ_AP019387.1	95593	96795	+	tet(B)	tetracycline efflux MFS transporter Tet(B)		NZ_AP019387.1	183897	183966	+	attc_002	attC	attC
NC_012556.1	249754	250392	-	catA2	638	NZ_AP019388.1	92716	93294	-	aac(6')-IIc	aminoglycoside N-acetyltransferase AAC(6')-IIc		NZ_AP019387.1	182286	182344	+	attI1	attI	attI_1
NC_012556.1	255409	256266	-	blaSHV-12	857	NZ_AP019388.1	93447	94184	-	blaIMP-1	subclass B1 metallo-beta-lactamase IMP-1		NZ_AP019387.1	181193	182206	-	NZ_AP019387.1_218	protein	intI
NC_012556.1	260969	261781	-	sul2	812	NZ_AP019388.1	178765	179406	+	qnrB6	quinolone resistance pentapeptide repeat protein QnrB6		NZ_AP019387.1	182209	182235	+	Pc_int1	Promoter	Pc_1
NC_012556.1	268050	268886	-	sul1	836	NZ_AP019388.1	91297	92133	-	sul1	sulfonamide-resistant dihydropteroate synthase Sul1		NZ_AP019387.1	182227	182261	-	P_intI1	Promoter	Pint_1
NC_012556.1	268883	269227	-	qacEdelta1	344	NZ_AP019388.1	222967	224169	-	tet(B)	tetracycline efflux MFS transporter Tet(B)		NZ_AP019387.1	182359	183099	+	NZ_AP019387.1_219	protein	protein
NC_012556.1	269413	270450	-	ere(A)	1037	NZ_AP022134.1	101732	102520	+	aadA2	ANT(3'')-Ia family aminoglycoside nucleotidyltransferase AadA2		NZ_AP019387.1	183249	183830	+	NZ_AP019387.1_220	protein	protein
NC_012556.1	271334	271744	-	arr	410	NZ_AP022134.1	133759	134547	+	aadA2	ANT(3'')-Ia family aminoglycoside nucleotidyltransferase AadA2		NZ_AP019387.1	184069	184416	+	NZ_AP019387.1_221	protein	protein
NC_012556.1	271875	272681	-	aac(3)-IIg	806	NZ_AP022134.1	101141	101671	+	ant(2'')-Ia	aminoglycoside nucleotidyltransferase ANT(2'')-Ia		NZ_AP019388.1	92577	92646	-	attc_001	attC	attC
NC_012556.1	274333	274560	-	NC_012556.1_301	227	NZ_AP022134.1	138167	139039	+	blaCTX-M-9	class A extended-spectrum beta-lactamase CTX-M-9		NZ_AP019388.1	93315	93441	-	attc_002	attC	attC
NC_012556.1	274630	274699	-	attc_001	69	NZ_AP022134.1	130635	131291	+	catA1	type A-1 chloramphenicol O-acetyltransferase		NZ_AP019388.1	94198	94256	-	attI1	attI	attI_1
NC_012556.1	274644	274769	-	NC_012556.1_302	125	NZ_AP022134.1	133181	133651	+	dfrA16	trimethoprim-resistant dihydrofolate reductase DfrA16		NZ_AP019388.1	94337	95350	+	NZ_AP019388.1_106	protein	intI
NC_012556.1	274766	275347	-	NC_012556.1_303	581	NZ_AP022134.1	143045	144661	-	mcr-9.1	phosphoethanolamine--lipid A transferase MCR-9.1		NZ_AP019388.1	94307	94333	-	Pc_int1	Promoter	Pc_1
NC_012556.1	274769	275347	-	aac(6')-IIc	578	NZ_AP022134.1	106077	106730	+	qnrA1	quinolone resistance pentapeptide repeat protein QnrA1		NZ_AP019388.1	94281	94315	+	P_intI1	Promoter	Pint_1
NC_012556.1	275371	275429	-	attI1	58	NZ_AP022134.1	103028	103864	+	sul1	sulfonamide-resistant dihydropteroate synthase Sul1		NZ_AP019388.1	92127	92474	-	NZ_AP019388.1_103	protein	protein
NC_012556.1	275454	275488	+	P_intI1	34	NZ_AP022134.1	108385	109221	+	sul1	sulfonamide-resistant dihydropteroate synthase Sul1		NZ_AP019388.1	92713	93294	-	NZ_AP019388.1_104	protein	protein
NC_012556.1	275480	275506	-	Pc_int1	26	NZ_AP022134.1	135055	135891	+	sul1	sulfonamide-resistant dihydropteroate synthase Sul1		NZ_AP019388.1	93444	94184	-	NZ_AP019388.1_105	protein	protein
NC_012556.1	275510	276523	+	NC_012556.1_304	1013	NZ_AP022134.1	125828	127024	+	tet(A)	tetracycline efflux MFS transporter Tet(A)		NZ_AP022134.1	101669	101728	+	attc_001	attC	attC
NC_019114.1	90682	91884	+	tet(B)	1202	NZ_AP022511.1	206607	207158	-	aac(6')-Ib3	aminoglycoside N-acetyltransferase AAC(6')-Ib3		NZ_AP022134.1	102525	102584	+	attc_002	attC	attC
NC_019114.1	100562	101386	+	aph(3'')-Ib	824	NZ_AP022511.1	103999	104787	+	aadA2	ANT(3'')-Ia family aminoglycoside nucleotidyltransferase AadA2		NZ_AP022134.1	134552	134611	+	attc_001	attC	attC
NC_019114.1	101389	102222	+	aph(6)-Id	833	NZ_AP022511.1	211705	212493	+	aadA2	ANT(3'')-Ia family aminoglycoside nucleotidyltransferase AadA2		NZ_AP022134.1	101075	101133	+	attI1	attI	attI_1
NC_019114.1	195531	196322	+	aph(3')-IIa	791	NZ_AP022511.1	103408	103938	+	ant(2'')-Ia	aminoglycoside nucleotidyltransferase ANT(2'')-Ia		NZ_AP022134.1	133105	133163	+	attI1	attI	attI_1
NC_019114.1	196346	196711	+	ble	365	NZ_AP022511.1	108407	109279	+	blaCTX-M-9	class A extended-spectrum beta-lactamase CTX-M-9		NZ_AP022134.1	99982	100995	-	NZ_AP022134.1_119	protein	intI
NC_019114.1	196722	197561	+	aph(6)-Ic	839	NZ_AP022511.1	234402	235058	-	catA1	type A-1 chloramphenicol O-acetyltransferase		NZ_AP022134.1	132066	133025	-	NZ_AP022134.1_162	protein	intI
NC_024983.1	131322	131963	+	qnrB1	641	NZ_AP022511.1	211127	211597	+	dfrA16	trimethoprim-resistant dihydrofolate reductase DfrA16		NZ_AP022134.1	100998	101024	+	Pc_int1	Promoter	Pc_1
NC_024983.1	134089	135102	-	NC_024983.1_149	1013	NZ_AP022511.1	113285	114901	-	mcr-9.1	phosphoethanolamine--lipid A transferase MCR-9.1		NZ_AP022134.1	133028	133054	+	Pc_int1	Promoter	Pc_1
NC_024983.1	135105	135131	+	Pc_int1	26	NZ_AP022511.1	216050	216703	+	qnrA1	quinolone resistance pentapeptide repeat protein QnrA1		NZ_AP022134.1	101016	101050	-	P_intI1	Promoter	Pint_1
NC_024983.1	135123	135157	-	P_intI1	34	NZ_AP022511.1	105295	106131	+	sul1	sulfonamide-resistant dihydropteroate synthase Sul1		NZ_AP022134.1	133046	133080	-	P_intI1	Promoter	Pint_1
NC_024983.1	135182	135240	+	attI1	58	NZ_AP022511.1	213001	213837	+	sul1	sulfonamide-resistant dihydropteroate synthase Sul1		NZ_AP022134.1	101078	101674	+	NZ_AP022134.1_120	protein	protein
NC_024983.1	135258	135728	+	dfrA14	470	NZ_AP022511.1	218358	219194	+	sul1	sulfonamide-resistant dihydropteroate synthase Sul1		NZ_AP022134.1	101744	102523	+	NZ_AP022134.1_121	protein	protein
NC_024983.1	142948	144144	-	tet(A)	1196	NZ_AP022511.1	196702	197898	+	tet(A)	tetracycline efflux MFS transporter Tet(A)		NZ_AP022134.1	102687	103034	+	NZ_AP022134.1_122	protein	protein
NC_024983.1	156431	156982	+	aac(6')-Ib-cr5	551	NZ_AP022520.1	134936	135487	+	aac(6')-Ib3	aminoglycoside N-acetyltransferase AAC(6')-Ib3		NZ_AP022134.1	133181	133654	+	NZ_AP022134.1_163	protein	protein
NC_024983.1	157116	157943	+	blaOXA-1	827	NZ_AP022520.1	105406	106194	+	aadA2	ANT(3'')-Ia family aminoglycoside nucleotidyltransferase AadA2		NZ_AP022134.1	133771	134550	+	NZ_AP022134.1_164	protein	protein
NC_024983.1	158084	158524	+	catB3	440	NZ_AP022520.1	104815	105345	+	ant(2'')-Ia	aminoglycoside nucleotidyltransferase ANT(2'')-Ia		NZ_AP022134.1	134714	135061	+	NZ_AP022134.1_165	protein	protein
NC_024983.1	159389	160246	+	aac(3)-IIe	857	NZ_AP022520.1	144599	145456	+	blaSHV-12	class A extended-spectrum beta-lactamase SHV-12		NZ_AP022511.1	103936	103995	+	attc_001	attC	attC
NC_024983.1	165406	166278	-	blaCTX-M-15	872	NZ_AP022520.1	237316	237972	-	catA1	type A-1 chloramphenicol O-acetyltransferase		NZ_AP022511.1	104792	104851	+	attc_002	attC	attC
NC_024983.1	169100	169957	+	blaTEM-1	857	NZ_AP022520.1	234998	235426	-	dfrA16	trimethoprim-resistant dihydrofolate reductase DfrA16		NZ_AP022511.1	206538	206609	-	attc_001	attC	attC
NC_024983.1	170684	171517	-	aph(6)-Id	833	NZ_AP022520.1	232611	234227	+	mcr-9.1	phosphoethanolamine--lipid A transferase MCR-9.1		NZ_AP022511.1	212498	212557	+	attc_001	attC	attC
NC_024983.1	171520	172344	-	aph(3'')-Ib	824	NZ_AP022520.1	109751	110404	+	qnrA1	quinolone resistance pentapeptide repeat protein QnrA1		NZ_AP022511.1	103342	103400	+	attI1	attI	attI_1
NC_024983.1	172384	173196	-	sul2	812	NZ_AP022520.1	106702	107538	+	sul1	sulfonamide-resistant dihydropteroate synthase Sul1		NZ_AP022511.1	211051	211109	+	attI1	attI	attI_1
NC_024983.1	177560	178573	-	NC_024983.1_198	1013	NZ_AP022520.1	112059	112895	+	sul1	sulfonamide-resistant dihydropteroate synthase Sul1		NZ_AP022511.1	102249	103262	-	NZ_AP022511.1_103	protein	intI
NC_024983.1	178576	178602	+	Pc_int1	26	NZ_AP022520.1	129514	130710	+	tet(A)	tetracycline efflux MFS transporter Tet(A)		NZ_AP022511.1	207335	208213	+	NZ_AP022511.1_220	protein	intI
NC_024983.1	178594	178628	-	P_intI1	34	NZ_AP022541.1	105348	106205	+	aac(3)-IIe	aminoglycoside N-acetyltransferase AAC(3)-IIe		NZ_AP022511.1	210012	210971	-	NZ_AP022511.1_224	protein	intI
NC_024983.1	178653	178711	+	attI1	58	NZ_AP022541.1	97157	97999	+	aadA16	ANT(3'')-Ia family aminoglycoside nucleotidyltransferase AadA16		NZ_AP022511.1	103265	103291	+	Pc_int1	Promoter	Pc_1
NC_024983.1	178719	179507	+	aadA1	788	NZ_AP022541.1	95918	96367	+	arr-3	NAD(+)--rifampin ADP-ribosyltransferase Arr-3		NZ_AP022511.1	207305	207331	-	Pc_int1	Promoter	Pc_1
NC_024983.1	178731	179510	+	NC_024983.1_199	779	NZ_AP022541.1	14766	15908	-	blaCMY-2	class C beta-lactamase CMY-2		NZ_AP022511.1	210974	211000	+	Pc_int1	Promoter	Pc_1
NC_024983.1	179512	179571	+	attc_001	59	NZ_AP022541.1	114277	114663	-	bleO	bleomycin binding protein		NZ_AP022511.1	103283	103317	-	P_intI1	Promoter	Pint_1
NC_024983.1	179653	180030	-	NC_024983.1_200	377	NZ_AP022541.1	96503	96973	+	dfrA27	trimethoprim-resistant dihydrofolate reductase DfrA27		NZ_AP022511.1	207279	207313	+	P_intI1	Promoter	Pint_1
NC_024983.1	180629	181282	+	catA1	653	NZ_AP022541.1	103513	104415	-	mph(A)	Mph(A) family macrolide 2'-phosphotransferase		NZ_AP022511.1	210992	211026	-	P_intI1	Promoter	Pint_1
NZ_AP018352.1	80023	81225	+	tet(B)	1202	NZ_AP022541.1	111030	112202	-	oqxA	multidrug efflux RND transporter periplasmic adaptor subunit OqxA		NZ_AP022511.1	103294	103941	+	NZ_AP022511.1_104	protein	protein
NZ_AP018352.1	124783	125424	-	qnrB6	641	NZ_AP022541.1	107854	111003	-	oqxB	multidrug efflux RND transporter permease subunit OqxB		NZ_AP022511.1	104011	104790	+	NZ_AP022511.1_105	protein	protein
NZ_AP018352.1	215081	216094	-	NZ_AP018352.1_252	1013	NZ_AP022541.1	98460	99296	+	sul1	sulfonamide-resistant dihydropteroate synthase Sul1		NZ_AP022511.1	104954	105301	+	NZ_AP022511.1_106	protein	protein
NZ_AP018352.1	216097	216123	+	Pc_int1	26	NZ_AP022541.1	118761	119957	+	tet(A)	tetracycline efflux MFS transporter Tet(A)		NZ_AP022511.1	205636	206376	+	NZ_AP022511.1_218	protein	protein
NZ_AP018352.1	216115	216149	-	P_intI1	34	NZ_AP023191.1	146365	147222	-	aac(3)-IId	aminoglycoside N-acetyltransferase AAC(3)-IId		NZ_AP022511.1	206604	207233	-	NZ_AP022511.1_219	protein	protein
NZ_AP018352.1	216174	216232	+	attI1	58	NZ_AP023191.1	141177	141965	-	aadA22	ANT(3'')-Ia family aminoglycoside nucleotidyltransferase AadA22		NZ_AP022511.1	211127	211600	+	NZ_AP022511.1_225	protein	protein
NZ_AP018352.1	216247	216984	+	blaIMP-1	737	NZ_AP023191.1	95973	96785	+	aph(3')-Ia	aminoglycoside O-phosphotransferase APH(3')-Ia		NZ_AP022511.1	211705	212496	+	NZ_AP022511.1_226	protein	protein
NZ_AP018352.1	216247	216987	+	NZ_AP018352.1_253	740	NZ_AP023191.1	116496	117329	+	aph(6)-Id	aminoglycoside O-phosphotransferase APH(6)-Id		NZ_AP022511.1	212660	213007	+	NZ_AP022511.1_227	protein	protein
NZ_AP018352.1	216990	217116	+	attc_001	126	NZ_AP023191.1	177208	177657	-	arr-2	NAD(+)--rifampin ADP-ribosyltransferase Arr-2		NZ_AP022520.1	105343	105402	+	attc_001	attC	attC
NZ_AP018352.1	217137	217715	+	aac(6')-IIc	578	NZ_AP023191.1	162871	163743	+	blaCTX-M-55	class A extended-spectrum beta-lactamase CTX-M-55		NZ_AP022520.1	106199	106258	+	attc_002	attC	attC
NZ_AP018352.1	217137	217718	+	NZ_AP018352.1_254	581	NZ_AP023191.1	157308	158162	+	blaLAP	LAP family class A beta-lactamase		NZ_AP022520.1	135485	135556	+	attc_001	attC	attC
NZ_AP018352.1	217785	217854	+	attc_002	69	NZ_AP023191.1	154361	155101	+	blaTEM	TEM family class A beta-lactamase		NZ_AP022520.1	235443	235501	-	attI1	attI	attI_1
NZ_AP018352.1	217957	218301	+	qacEdelta1	344	NZ_AP023191.1	148379	149236	+	blaTEM-1	class A broad-spectrum beta-lactamase TEM-1		NZ_AP022520.1	133746	134759	-	NZ_AP022520.1_145	protein	intI
NZ_AP018352.1	217957	218304	+	NZ_AP018352.1_255	347	NZ_AP023191.1	177771	178241	-	dfrA14	trimethoprim-resistant dihydrofolate reductase DfrA14		NZ_AP022520.1	235582	236541	+	NZ_AP022520.1_261	protein	intI
NZ_AP018352.1	218298	219134	+	sul1	836	NZ_AP023191.1	113230	114441	+	floR	chloramphenicol/florfenicol efflux MFS transporter FloR		NZ_AP022520.1	134762	134788	+	Pc_int1	Promoter	Pc_1
NZ_AP019382.1	91295	92131	-	sul1	836	NZ_AP023191.1	152808	153221	-	fosA3	fosfomycin resistance glutathione transferase FosA3		NZ_AP022520.1	235552	235578	-	Pc_int1	Promoter	Pc_1
NZ_AP019382.1	92125	92472	-	NZ_AP019382.1_103	347	NZ_AP023191.1	140224	141042	-	lnu(F)	lincosamide nucleotidyltransferase Lnu(F)		NZ_AP022520.1	134780	134814	-	P_intI1	Promoter	Pint_1
NZ_AP019382.1	92128	92472	-	qacEdelta1	344	NZ_AP023191.1	174800	175702	-	mph(A)	Mph(A) family macrolide 2'-phosphotransferase		NZ_AP022520.1	235526	235560	+	P_intI1	Promoter	Pint_1
NZ_AP019382.1	92575	92644	-	attc_001	69	NZ_AP023191.1	168387	169040	+	qnrS1	quinolone resistance pentapeptide repeat protein QnrS1		NZ_AP022520.1	104599	105348	+	NZ_AP022520.1_108	protein	protein
NZ_AP019382.1	92711	93292	-	NZ_AP019382.1_104	581	NZ_AP023191.1	149409	150161	+	rmtB1	16S rRNA (guanine(1405)-N(7))-methyltransferase RmtB1		NZ_AP022520.1	105418	106197	+	NZ_AP022520.1_109	protein	protein
NZ_AP019382.1	92714	93292	-	aac(6')-IIc	578	NZ_AP023191.1	136503	137291	-	sul3	sulfonamide-resistant dihydropteroate synthase Sul3		NZ_AP022520.1	106361	106708	+	NZ_AP022520.1_110	protein	protein
NZ_AP019382.1	93313	93439	-	attc_002	126	NZ_AP023191.1	118678	119874	+	tet(A)	tetracycline efflux MFS transporter Tet(A)		NZ_AP022520.1	134861	135490	+	NZ_AP022520.1_146	protein	protein
NZ_AP019382.1	93442	94182	-	NZ_AP019382.1_105	740	NZ_AP023198.1	146365	147222	-	aac(3)-IId	aminoglycoside N-acetyltransferase AAC(3)-IId		NZ_AP022520.1	135718	136458	-	NZ_AP022520.1_147	protein	protein
NZ_AP019382.1	93445	94182	-	blaIMP-1	737	NZ_AP023198.1	141177	141965	-	aadA22	ANT(3'')-Ia family aminoglycoside nucleotidyltransferase AadA22		NZ_AP022541.1	96377	96490	+	attc_001	attC	attC
NZ_AP019382.1	94196	94254	-	attI1	58	NZ_AP023198.1	95973	96785	+	aph(3')-Ia	aminoglycoside O-phosphotransferase APH(3')-Ia		NZ_AP022541.1	97957	98016	+	attc_002	attC	attC
NZ_AP019382.1	94279	94313	+	P_intI1	34	NZ_AP023198.1	116496	117329	+	aph(6)-Id	aminoglycoside O-phosphotransferase APH(6)-Id		NZ_AP022541.1	95825	95883	+	attI1	attI	attI_1
NZ_AP019382.1	94305	94331	-	Pc_int1	26	NZ_AP023198.1	177208	177657	-	arr-2	NAD(+)--rifampin ADP-ribosyltransferase Arr-2		NZ_AP022541.1	94732	95745	-	NZ_AP022541.1_108	protein	intI
NZ_AP019382.1	94335	95348	+	NZ_AP019382.1_106	1013	NZ_AP023198.1	162871	163743	+	blaCTX-M-55	class A extended-spectrum beta-lactamase CTX-M-55		NZ_AP022541.1	95748	95774	+	Pc_int1	Promoter	Pc_1
NZ_AP019382.1	185008	185649	+	qnrB6	641	NZ_AP023198.1	157308	158162	+	blaLAP	LAP family class A beta-lactamase		NZ_AP022541.1	95766	95800	-	P_intI1	Promoter	Pint_1
NZ_AP019382.1	229210	230412	-	tet(B)	1202	NZ_AP023198.1	154361	155101	+	blaTEM	TEM family class A beta-lactamase		NZ_AP022541.1	95918	96370	+	NZ_AP022541.1_109	protein	protein
NZ_AP019383.1	91297	92133	-	sul1	836	NZ_AP023198.1	148379	149236	+	blaTEM-1	class A broad-spectrum beta-lactamase TEM-1		NZ_AP022541.1	96503	96976	+	NZ_AP022541.1_110	protein	protein
NZ_AP019383.1	92127	92474	-	NZ_AP019383.1_102	347	NZ_AP023198.1	177771	178241	-	dfrA14	trimethoprim-resistant dihydrofolate reductase DfrA14		NZ_AP022541.1	97157	98002	+	NZ_AP022541.1_111	protein	protein
NZ_AP019383.1	92130	92474	-	qacEdelta1	344	NZ_AP023198.1	113230	114441	+	floR	chloramphenicol/florfenicol efflux MFS transporter FloR		NZ_AP022541.1	98119	98466	+	NZ_AP022541.1_112	protein	protein
NZ_AP019383.1	92577	92646	-	attc_001	69	NZ_AP023198.1	152808	153221	-	fosA3	fosfomycin resistance glutathione transferase FosA3		NZ_AP023191.1	140176	140233	-	attc_001	attC	attC
NZ_AP019383.1	92591	92716	-	NZ_AP019383.1_103	125	NZ_AP023198.1	140224	141042	-	lnu(F)	lincosamide nucleotidyltransferase Lnu(F)		NZ_AP023191.1	141113	141172	-	attc_002	attC	attC
NZ_AP019383.1	92713	93294	-	NZ_AP019383.1_104	581	NZ_AP023198.1	174800	175702	-	mph(A)	Mph(A) family macrolide 2'-phosphotransferase		NZ_AP023191.1	177085	177198	-	attc_001	attC	attC
NZ_AP019383.1	92716	93294	-	aac(6')-IIc	578	NZ_AP023198.1	168387	169040	+	qnrS1	quinolone resistance pentapeptide repeat protein QnrS1		NZ_AP023191.1	177688	177773	-	attc_002	attC	attC
NZ_AP019383.1	93315	93441	-	attc_002	126	NZ_AP023198.1	149409	150161	+	rmtB1	16S rRNA (guanine(1405)-N(7))-methyltransferase RmtB1		NZ_AP023191.1	141972	142030	-	attI1	attI	attI_1
NZ_AP019383.1	93444	94184	-	NZ_AP019383.1_105	740	NZ_AP023198.1	136503	137291	-	sul3	sulfonamide-resistant dihydropteroate synthase Sul3		NZ_AP023191.1	142114	143073	+	NZ_AP023191.1_165	protein	intI
NZ_AP019383.1	93447	94184	-	blaIMP-1	737	NZ_AP023198.1	118678	119874	+	tet(A)	tetracycline efflux MFS transporter Tet(A)		NZ_AP023191.1	142081	142110	-	Pc_int1	Promoter	Pc_1
NZ_AP019383.1	94198	94256	-	attI1	58	NZ_AP023305.1	124164	124715	-	aac(6')-Ib-cr5	fluoroquinolone-acetylating aminoglycoside 6'-N-acetyltransferase AAC(6')-Ib-cr5		NZ_AP023191.1	139541	140137	+	NZ_AP023191.1_162	protein	protein
NZ_AP019383.1	94281	94315	+	P_intI1	34	NZ_AP023305.1	121896	122345	-	arr-3	NAD(+)--rifampin ADP-ribosyltransferase Arr-3		NZ_AP023191.1	140221	141042	-	NZ_AP023191.1_163	protein	protein
NZ_AP019383.1	94307	94333	-	Pc_int1	26	NZ_AP023305.1	123203	124030	-	blaOXA-1	oxacillin-hydrolyzing class D beta-lactamase OXA-1		NZ_AP023191.1	141174	142079	-	NZ_AP023191.1_164	protein	protein
NZ_AP019383.1	94337	95350	+	NZ_AP019383.1_106	1013	NZ_AP023305.1	122433	123062	-	catB3	type B-3 chloramphenicol O-acetyltransferase CatB3		NZ_AP023191.1	177205	177657	-	NZ_AP023191.1_206	protein	protein
NZ_AP019383.1	185010	185651	+	qnrB6	641	NZ_AP023305.1	120493	121329	-	sul1	sulfonamide-resistant dihydropteroate synthase Sul1		NZ_AP023191.1	177768	178250	-	NZ_AP023191.1_207	protein	protein
NZ_AP019383.1	229212	230414	-	tet(B)	1202	NZ_AP023310.1	117922	118710	-	aadA2	ANT(3'')-Ia family aminoglycoside nucleotidyltransferase AadA2		NZ_AP023198.1	140176	140233	-	attc_001	attC	attC
NZ_AP019384.1	118769	119605	-	sul1	836	NZ_AP023310.1	104887	105699	-	aph(3')-Ia	aminoglycoside O-phosphotransferase APH(3')-Ia		NZ_AP023198.1	141113	141172	-	attc_002	attC	attC
NZ_AP019384.1	119602	119946	-	qacEdelta1	344	NZ_AP023310.1	107453	108277	-	aph(3'')-Ib	aminoglycoside O-phosphotransferase APH(3'')-Ib		NZ_AP023198.1	177085	177198	-	attc_001	attC	attC
NZ_AP019384.1	122912	123748	-	sul1	836	NZ_AP023310.1	106617	107450	-	aph(6)-Id	aminoglycoside O-phosphotransferase APH(6)-Id		NZ_AP023198.1	177688	177773	-	attc_002	attC	attC
NZ_AP019384.1	123745	124089	-	qacEdelta1	344	NZ_AP023310.1	112349	113206	-	blaTEM-1	class A broad-spectrum beta-lactamase TEM-1		NZ_AP023198.1	141972	142030	-	attI1	attI	attI_1
NZ_AP019384.1	124754	125311	-	NZ_AP019384.1_138	557	NZ_AP023310.1	119121	119615	-	dfrA12	trimethoprim-resistant dihydrofolate reductase DfrA12		NZ_AP023198.1	142114	143073	+	NZ_AP023198.1_165	protein	intI
NZ_AP019384.1	124757	125311	-	aac(6')-Ia	554	NZ_AP023310.1	194007	195218	+	floR	chloramphenicol/florfenicol efflux MFS transporter FloR		NZ_AP023198.1	142081	142110	-	Pc_int1	Promoter	Pc_1
NZ_AP019384.1	125350	125476	-	attc_001	126	NZ_AP023310.1	116578	117414	-	sul1	sulfonamide-resistant dihydropteroate synthase Sul1		NZ_AP023198.1	139541	140137	+	NZ_AP023198.1_162	protein	protein
NZ_AP019384.1	125479	126219	-	NZ_AP019384.1_139	740	NZ_AP023310.1	108317	109129	-	sul2	sulfonamide-resistant dihydropteroate synthase Sul2		NZ_AP023198.1	140221	141042	-	NZ_AP023198.1_163	protein	protein
NZ_AP019384.1	125482	126219	-	blaIMP-1	737	NZ_AP023310.1	123450	124646	+	tet(A)	tetracycline efflux MFS transporter Tet(A)		NZ_AP023198.1	141174	142079	-	NZ_AP023198.1_164	protein	protein
NZ_AP019384.1	126233	126291	-	attI1	58	NZ_AP023316.1	117922	118710	-	aadA2	ANT(3'')-Ia family aminoglycoside nucleotidyltransferase AadA2		NZ_AP023198.1	177205	177657	-	NZ_AP023198.1_206	protein	protein
NZ_AP019384.1	126316	126350	+	P_intI1	34	NZ_AP023316.1	104887	105699	-	aph(3')-Ia	aminoglycoside O-phosphotransferase APH(3')-Ia		NZ_AP023198.1	177768	178250	-	NZ_AP023198.1_207	protein	protein
NZ_AP019384.1	126342	126368	-	Pc_int1	26	NZ_AP023316.1	107453	108277	-	aph(3'')-Ib	aminoglycoside O-phosphotransferase APH(3'')-Ib		NZ_AP023305.1	121773	121886	-	attc_001	attC	attC
NZ_AP019384.1	126372	127385	+	NZ_AP019384.1_140	1013	NZ_AP023316.1	106617	107450	-	aph(6)-Id	aminoglycoside O-phosphotransferase APH(6)-Id		NZ_AP023305.1	122376	122435	-	attc_002	attC	attC
NZ_AP019384.1	199734	200636	-	mcr-9	902	NZ_AP023316.1	112349	113206	-	blaTEM-1	class A broad-spectrum beta-lactamase TEM-1		NZ_AP023305.1	124095	124166	-	attc_003	attC	attC
NZ_AP019387.1	95593	96795	+	tet(B)	1202	NZ_AP023316.1	119121	119615	-	dfrA12	trimethoprim-resistant dihydrofolate reductase DfrA12		NZ_AP023305.1	121323	121670	-	NZ_AP023305.1_128	protein	protein
NZ_AP019387.1	181193	182206	-	NZ_AP019387.1_218	1013	NZ_AP023316.1	194007	195218	+	floR	chloramphenicol/florfenicol efflux MFS transporter FloR		NZ_AP023305.1	121893	122345	-	NZ_AP023305.1_129	protein	protein
NZ_AP019387.1	182209	182235	+	Pc_int1	26	NZ_AP023316.1	116578	117414	-	sul1	sulfonamide-resistant dihydropteroate synthase Sul1		NZ_AP023305.1	122430	123062	-	NZ_AP023305.1_130	protein	protein
NZ_AP019387.1	182227	182261	-	P_intI1	34	NZ_AP023316.1	108317	109129	-	sul2	sulfonamide-resistant dihydropteroate synthase Sul2		NZ_AP023305.1	123200	124075	-	NZ_AP023305.1_131	protein	protein
NZ_AP019387.1	182286	182344	+	attI1	58	NZ_AP023316.1	123450	124646	+	tet(A)	tetracycline efflux MFS transporter Tet(A)		NZ_AP023305.1	124161	124760	-	NZ_AP023305.1_132	protein	protein
NZ_AP019387.1	182359	183096	+	blaIMP-1	737	NZ_AP023318.1	113849	114622	-	aac(3)-IVa	aminoglycoside N-acetyltransferase AAC(3)-IVa		NZ_AP023310.1	117858	117917	-	attc_001	attC	attC
NZ_AP019387.1	182359	183099	+	NZ_AP019387.1_219	740	NZ_AP023318.1	115584	116135	+	aac(6')-Ib-cr5	fluoroquinolone-acetylating aminoglycoside 6'-N-acetyltransferase AAC(6')-Ib-cr5		NZ_AP023310.1	118714	118773	-	attc_002	attC	attC
NZ_AP019387.1	183102	183228	+	attc_001	126	NZ_AP023318.1	121072	121710	-	aadA2	ANT(3'')-Ia family aminoglycoside nucleotidyltransferase AadA2		NZ_AP023310.1	119034	119123	-	attc_003	attC	attC
NZ_AP019387.1	183249	183827	+	aac(6')-IIc	578	NZ_AP023318.1	123917	124729	-	aph(3')-Ia	aminoglycoside O-phosphotransferase APH(3')-Ia		NZ_AP023310.1	119621	119679	-	attI1	attI	attI_1
NZ_AP019387.1	183249	183830	+	NZ_AP019387.1_220	581	NZ_AP023318.1	112595	113617	-	aph(4)-Ia	aminoglycoside O-phosphotransferase APH(4)-Ia		NZ_AP023310.1	119760	120773	+	NZ_AP023310.1_137	protein	intI
NZ_AP019387.1	183897	183966	+	attc_002	69	NZ_AP023318.1	117954	118403	+	arr-3	NAD(+)--rifampin ADP-ribosyltransferase Arr-3		NZ_AP023310.1	119730	119756	-	Pc_int1	Promoter	Pc_1
NZ_AP019387.1	184069	184413	+	qacEdelta1	344	NZ_AP023318.1	116269	117096	+	blaOXA-1	oxacillin-hydrolyzing class D beta-lactamase OXA-1		NZ_AP023310.1	119704	119738	+	P_intI1	Promoter	Pint_1
NZ_AP019387.1	184069	184416	+	NZ_AP019387.1_221	347	NZ_AP023318.1	117237	117866	+	catB3	type B-3 chloramphenicol O-acetyltransferase CatB3		NZ_AP023310.1	117408	117755	-	NZ_AP023310.1_134	protein	protein
NZ_AP019387.1	184410	185246	+	sul1	836	NZ_AP023318.1	122121	122615	-	dfrA12	trimethoprim-resistant dihydrofolate reductase DfrA12		NZ_AP023310.1	117919	118698	-	NZ_AP023310.1_135	protein	protein
NZ_AP019388.1	91297	92133	-	sul1	836	NZ_AP023318.1	118970	119806	+	sul1	sulfonamide-resistant dihydropteroate synthase Sul1		NZ_AP023310.1	119118	119615	-	NZ_AP023310.1_136	protein	protein
NZ_AP019388.1	92127	92474	-	NZ_AP019388.1_103	347	NZ_AP023318.1	106933	107745	-	sul2	sulfonamide-resistant dihydropteroate synthase Sul2		NZ_AP023316.1	117858	117917	-	attc_001	attC	attC
NZ_AP019388.1	92130	92474	-	qacEdelta1	344	NZ_AP023318.1	127430	128218	+	sul3	sulfonamide-resistant dihydropteroate synthase Sul3		NZ_AP023316.1	118714	118773	-	attc_002	attC	attC
NZ_AP019388.1	92577	92646	-	attc_001	69	NZ_AP023448.1	131685	132473	-	aadA2	ANT(3'')-Ia family aminoglycoside nucleotidyltransferase AadA2		NZ_AP023316.1	119034	119123	-	attc_003	attC	attC
NZ_AP019388.1	92713	93294	-	NZ_AP019388.1_104	581	NZ_AP023448.1	155078	155866	-	aadA2	ANT(3'')-Ia family aminoglycoside nucleotidyltransferase AadA2		NZ_AP023316.1	119621	119679	-	attI1	attI	attI_1
NZ_AP019388.1	92716	93294	-	aac(6')-IIc	578	NZ_AP023448.1	155927	156457	-	ant(2'')-Ia	aminoglycoside nucleotidyltransferase ANT(2'')-Ia		NZ_AP023316.1	119760	120773	+	NZ_AP023316.1_137	protein	intI
NZ_AP019388.1	93315	93441	-	attc_002	126	NZ_AP023448.1	127189	128061	-	blaCTX-M-9	class A extended-spectrum beta-lactamase CTX-M-9		NZ_AP023316.1	119730	119756	-	Pc_int1	Promoter	Pc_1
NZ_AP019388.1	93444	94184	-	NZ_AP019388.1_105	740	NZ_AP023448.1	132581	133051	-	dfrA16	trimethoprim-resistant dihydrofolate reductase DfrA16		NZ_AP023316.1	119704	119738	+	P_intI1	Promoter	Pint_1
NZ_AP019388.1	93447	94184	-	blaIMP-1	737	NZ_AP023448.1	121567	123183	+	mcr-9.1	phosphoethanolamine--lipid A transferase MCR-9.1		NZ_AP023316.1	117408	117755	-	NZ_AP023316.1_134	protein	protein
NZ_AP019388.1	94198	94256	-	attI1	58	NZ_AP023448.1	150864	151517	-	qnrA1	quinolone resistance pentapeptide repeat protein QnrA1		NZ_AP023316.1	117919	118698	-	NZ_AP023316.1_135	protein	protein
NZ_AP019388.1	94281	94315	+	P_intI1	34	NZ_AP023448.1	130340	131176	-	sul1	sulfonamide-resistant dihydropteroate synthase Sul1		NZ_AP023316.1	119118	119615	-	NZ_AP023316.1_136	protein	protein
NZ_AP019388.1	94307	94333	-	Pc_int1	26	NZ_AP023448.1	148664	149209	-	sul1	sulfonamide-resistant dihydropteroate synthase Sul1		NZ_AP023318.1	116133	116204	+	attc_001	attC	attC
NZ_AP019388.1	94337	95350	+	NZ_AP019388.1_106	1013	NZ_AP023448.1	153733	154569	-	sul1	sulfonamide-resistant dihydropteroate synthase Sul1		NZ_AP023318.1	117864	117923	+	attc_002	attC	attC
NZ_AP019388.1	178765	179406	+	qnrB6	641	NZ_AP024500.1	62412	62963	-	aac(6')-Ib3	aminoglycoside N-acetyltransferase AAC(6')-Ib3		NZ_AP023318.1	118413	118526	+	attc_003	attC	attC
NZ_AP019388.1	222967	224169	-	tet(B)	1202	NZ_AP024500.1	171703	172527	-	aph(3'')-Ib	aminoglycoside O-phosphotransferase APH(3'')-Ib		NZ_AP023318.1	121714	121773	-	attc_001	attC	attC
NZ_AP022134.1	99982	100995	-	NZ_AP022134.1_119	1013	NZ_AP024500.1	170867	171700	-	aph(6)-Id	aminoglycoside O-phosphotransferase APH(6)-Id		NZ_AP023318.1	122034	122123	-	attc_002	attC	attC
NZ_AP022134.1	100998	101024	+	Pc_int1	26	NZ_AP024500.1	184791	185648	+	blaTEM-1	class A broad-spectrum beta-lactamase TEM-1		NZ_AP023318.1	115539	116138	+	NZ_AP023318.1_121	protein	protein
NZ_AP022134.1	101016	101050	-	P_intI1	34	NZ_AP024500.1	72574	73212	+	catA2	type A-2 chloramphenicol O-acetyltransferase CatII		NZ_AP023318.1	116224	117099	+	NZ_AP023318.1_122	protein	protein
NZ_AP022134.1	101075	101133	+	attI1	58	NZ_AP024500.1	74793	75431	+	catA2	type A-2 chloramphenicol O-acetyltransferase CatII		NZ_AP023318.1	117237	117869	+	NZ_AP023318.1_123	protein	protein
NZ_AP022134.1	101078	101674	+	NZ_AP022134.1_120	596	NZ_AP024500.1	174280	174846	-	dfrA19	trimethoprim-resistant dihydrofolate reductase DfrA19		NZ_AP023318.1	117954	118406	+	NZ_AP023318.1_124	protein	protein
NZ_AP022134.1	101141	101671	+	ant(2'')-Ia	530	NZ_AP024500.1	160415	162031	+	mcr-9.1	phosphoethanolamine--lipid A transferase MCR-9.1		NZ_AP023318.1	118629	118976	+	NZ_AP023318.1_125	protein	protein
NZ_AP022134.1	101669	101728	+	attc_001	59	NZ_AP024500.1	77046	78227	+	tet(D)	tetracycline efflux MFS transporter Tet(D)		NZ_AP023318.1	121015	121698	-	NZ_AP023318.1_128	protein	protein
NZ_AP022134.1	101732	102520	+	aadA2	788	NZ_AP025765.1	138648	139226	-	aac(6')-IIc	aminoglycoside N-acetyltransferase AAC(6')-IIc		NZ_AP023318.1	122118	122615	-	NZ_AP023318.1_129	protein	protein
NZ_AP022134.1	101744	102523	+	NZ_AP022134.1_121	779	NZ_AP025765.1	139379	140116	-	blaIMP-1	subclass B1 metallo-beta-lactamase IMP-1		NZ_AP023448.1	131621	131680	-	attc_001	attC	attC
NZ_AP022134.1	102525	102584	+	attc_002	59	NZ_AP025765.1	230457	231098	+	qnrB6	quinolone resistance pentapeptide repeat protein QnrB6		NZ_AP023448.1	155014	155073	-	attc_001	attC	attC
NZ_AP022134.1	102687	103031	+	qacEdelta1	344	NZ_AP025765.1	137229	138065	-	sul1	sulfonamide-resistant dihydropteroate synthase Sul1		NZ_AP023448.1	155870	155929	-	attc_002	attC	attC
NZ_AP022134.1	102687	103034	+	NZ_AP022134.1_122	347	NZ_AP025765.1	274659	275861	-	tet(B)	tetracycline efflux MFS transporter Tet(B)		NZ_AP023448.1	133068	133126	-	attI1	attI	attI_1
NZ_AP022134.1	103028	103864	+	sul1	836	NZ_AP025768.1	145285	145863	+	aac(6')-IIc	aminoglycoside N-acetyltransferase AAC(6')-IIc		NZ_AP023448.1	133207	134166	+	NZ_AP023448.1_159	protein	intI
NZ_AP022134.1	106077	106730	+	qnrA1	653	NZ_AP025768.1	144395	145132	+	blaIMP-1	subclass B1 metallo-beta-lactamase IMP-1		NZ_AP023448.1	133177	133203	-	Pc_int1	Promoter	Pc_1
NZ_AP022134.1	108104	108388	+	qacE	284	NZ_AP025768.1	230457	231098	+	qnrB6	quinolone resistance pentapeptide repeat protein QnrB6		NZ_AP023448.1	133151	133185	+	P_intI1	Promoter	Pint_1
NZ_AP022134.1	108385	109221	+	sul1	836	NZ_AP025768.1	146446	147282	+	sul1	sulfonamide-resistant dihydropteroate synthase Sul1		NZ_AP023448.1	131682	132473	-	NZ_AP023448.1_157	protein	protein
NZ_AP022134.1	125828	127024	+	tet(A)	1196	NZ_AP025768.1	274659	275861	-	tet(B)	tetracycline efflux MFS transporter Tet(B)		NZ_AP023448.1	132578	133051	-	NZ_AP023448.1_158	protein	protein
NZ_AP022134.1	130635	131291	+	catA1	656	NZ_AP025773.1	139158	139736	-	aac(6')-IIc	aminoglycoside N-acetyltransferase AAC(6')-IIc		NZ_AP023448.1	153730	154911	-	NZ_AP023448.1_191	protein	protein
NZ_AP022134.1	132066	133025	-	NZ_AP022134.1_162	959	NZ_AP025773.1	139889	140626	-	blaIMP-1	subclass B1 metallo-beta-lactamase IMP-1		NZ_AP023448.1	155075	155854	-	NZ_AP023448.1_192	protein	protein
NZ_AP022134.1	133028	133054	+	Pc_int1	26	NZ_AP025773.1	227588	228229	+	qnrB6	quinolone resistance pentapeptide repeat protein QnrB6		NZ_AP023448.1	155924	156673	-	NZ_AP023448.1_193	protein	protein
NZ_AP022134.1	133046	133080	-	P_intI1	34	NZ_AP025773.1	137739	138575	-	sul1	sulfonamide-resistant dihydropteroate synthase Sul1		NZ_AP024500.1	62343	62414	-	attc_001	attC	attC
NZ_AP022134.1	133105	133163	+	attI1	58	NZ_AP025773.1	271790	272992	-	tet(B)	tetracycline efflux MFS transporter Tet(B)		NZ_AP024500.1	63140	64159	+	NZ_AP024500.1_66	protein	intI
NZ_AP022134.1	133181	133651	+	dfrA16	470	NZ_AP025775.1	137820	138398	-	aac(6')-IIc	aminoglycoside N-acetyltransferase AAC(6')-IIc		NZ_AP024500.1	172661	173674	+	NZ_AP024500.1_205	protein	intI
NZ_AP022134.1	133181	133654	+	NZ_AP022134.1_163	473	NZ_AP025775.1	138551	139288	-	blaIMP-1	subclass B1 metallo-beta-lactamase IMP-1		NZ_AP024500.1	63110	63136	-	Pc_int1	Promoter	Pc_1
NZ_AP022134.1	133759	134547	+	aadA2	788	NZ_AP025775.1	229552	230193	+	qnrB6	quinolone resistance pentapeptide repeat protein QnrB6		NZ_AP024500.1	172631	172657	-	Pc_int1	Promoter	Pc_1
NZ_AP022134.1	133771	134550	+	NZ_AP022134.1_164	779	NZ_AP025775.1	136401	137237	-	sul1	sulfonamide-resistant dihydropteroate synthase Sul1		NZ_AP024500.1	63084	63118	+	P_intI1	Promoter	Pint_1
NZ_AP022134.1	134552	134611	+	attc_001	59	NZ_AP025775.1	273754	274956	-	tet(B)	tetracycline efflux MFS transporter Tet(B)		NZ_AP024500.1	61441	62181	+	NZ_AP024500.1_64	protein	protein
NZ_AP022134.1	134714	135058	+	qacEdelta1	344	NZ_AP025778.1	138582	139160	-	aac(6')-IIc	aminoglycoside N-acetyltransferase AAC(6')-IIc		NZ_AP024500.1	62409	63038	-	NZ_AP024500.1_65	protein	protein
NZ_AP022134.1	134714	135061	+	NZ_AP022134.1_165	347	NZ_AP025778.1	139313	140050	-	blaIMP-1	subclass B1 metallo-beta-lactamase IMP-1		NZ_AP025765.1	138509	138578	-	attc_001	attC	attC
NZ_AP022134.1	135055	135891	+	sul1	836	NZ_AP025778.1	230823	231464	+	qnrB6	quinolone resistance pentapeptide repeat protein QnrB6		NZ_AP025765.1	139247	139373	-	attc_002	attC	attC
NZ_AP022134.1	138167	139039	+	blaCTX-M-9	872	NZ_AP025778.1	137163	137999	-	sul1	sulfonamide-resistant dihydropteroate synthase Sul1		NZ_AP025765.1	140130	140188	-	attI1	attI	attI_1
NZ_AP022134.1	143045	144661	-	mcr-9.1	1616	NZ_AP025778.1	275025	276227	-	tet(B)	tetracycline efflux MFS transporter Tet(B)		NZ_AP025765.1	140269	141282	+	NZ_AP025765.1_160	protein	intI
NZ_AP022511.1	102249	103262	-	NZ_AP022511.1_103	1013	NZ_AP025781.1	139158	139736	-	aac(6')-IIc	aminoglycoside N-acetyltransferase AAC(6')-IIc		NZ_AP025765.1	140239	140265	-	Pc_int1	Promoter	Pc_1
NZ_AP022511.1	103265	103291	+	Pc_int1	26	NZ_AP025781.1	139889	140626	-	blaIMP-1	subclass B1 metallo-beta-lactamase IMP-1		NZ_AP025765.1	140213	140247	+	P_intI1	Promoter	Pint_1
NZ_AP022511.1	103283	103317	-	P_intI1	34	NZ_AP025781.1	227588	228229	+	qnrB6	quinolone resistance pentapeptide repeat protein QnrB6		NZ_AP025765.1	138059	138406	-	NZ_AP025765.1_157	protein	protein
NZ_AP022511.1	103294	103941	+	NZ_AP022511.1_104	647	NZ_AP025781.1	137739	138575	-	sul1	sulfonamide-resistant dihydropteroate synthase Sul1		NZ_AP025765.1	138645	139226	-	NZ_AP025765.1_158	protein	protein
NZ_AP022511.1	103342	103400	+	attI1	58	NZ_AP025781.1	271790	272992	-	tet(B)	tetracycline efflux MFS transporter Tet(B)		NZ_AP025765.1	139376	140116	-	NZ_AP025765.1_159	protein	protein
NZ_AP022511.1	103408	103938	+	ant(2'')-Ia	530	NZ_AP025783.1	139158	139736	-	aac(6')-IIc	aminoglycoside N-acetyltransferase AAC(6')-IIc		NZ_AP025768.1	145138	145264	+	attc_001	attC	attC
NZ_AP022511.1	103936	103995	+	attc_001	59	NZ_AP025783.1	139889	140626	-	blaIMP-1	subclass B1 metallo-beta-lactamase IMP-1		NZ_AP025768.1	145933	146002	+	attc_002	attC	attC
NZ_AP022511.1	103999	104787	+	aadA2	788	NZ_AP025783.1	227588	228229	+	qnrB6	quinolone resistance pentapeptide repeat protein QnrB6		NZ_AP025768.1	144322	144380	+	attI1	attI	attI_1
NZ_AP022511.1	104011	104790	+	NZ_AP022511.1_105	779	NZ_AP025783.1	137739	138575	-	sul1	sulfonamide-resistant dihydropteroate synthase Sul1		NZ_AP025768.1	143229	144242	-	NZ_AP025768.1_162	protein	intI
NZ_AP022511.1	104792	104851	+	attc_002	59	NZ_AP025783.1	273128	274330	-	tet(B)	tetracycline efflux MFS transporter Tet(B)		NZ_AP025768.1	144245	144271	+	Pc_int1	Promoter	Pc_1
NZ_AP022511.1	104954	105298	+	qacEdelta1	344	NZ_AP025785.1	136678	137256	-	aac(6')-IIc	aminoglycoside N-acetyltransferase AAC(6')-IIc		NZ_AP025768.1	144263	144297	-	P_intI1	Promoter	Pint_1
NZ_AP022511.1	104954	105301	+	NZ_AP022511.1_106	347	NZ_AP025785.1	137409	138146	-	blaIMP-1	subclass B1 metallo-beta-lactamase IMP-1		NZ_AP025768.1	144395	145135	+	NZ_AP025768.1_163	protein	protein
NZ_AP022511.1	105295	106131	+	sul1	836	NZ_AP025785.1	229749	230390	+	qnrB6	quinolone resistance pentapeptide repeat protein QnrB6		NZ_AP025768.1	145285	145866	+	NZ_AP025768.1_164	protein	protein
NZ_AP022511.1	108407	109279	+	blaCTX-M-9	872	NZ_AP025785.1	135259	136095	-	sul1	sulfonamide-resistant dihydropteroate synthase Sul1		NZ_AP025768.1	146105	146452	+	NZ_AP025768.1_165	protein	protein
NZ_AP022511.1	113285	114901	-	mcr-9.1	1616	NZ_AP025785.1	273951	275153	-	tet(B)	tetracycline efflux MFS transporter Tet(B)		NZ_AP025773.1	139019	139088	-	attc_001	attC	attC
NZ_AP022511.1	196702	197898	+	tet(A)	1196	NZ_AP025788.1	139158	139736	-	aac(6')-IIc	aminoglycoside N-acetyltransferase AAC(6')-IIc		NZ_AP025773.1	139757	139883	-	attc_002	attC	attC
NZ_AP022511.1	205636	206376	+	NZ_AP022511.1_218	740	NZ_AP025788.1	139889	140626	-	blaIMP-1	subclass B1 metallo-beta-lactamase IMP-1		NZ_AP025773.1	140640	140698	-	attI1	attI	attI_1
NZ_AP022511.1	206538	206609	-	attc_001	71	NZ_AP025788.1	227588	228229	+	qnrB6	quinolone resistance pentapeptide repeat protein QnrB6		NZ_AP025773.1	140779	141792	+	NZ_AP025773.1_162	protein	intI
NZ_AP022511.1	206604	207233	-	NZ_AP022511.1_219	629	NZ_AP025788.1	137739	138575	-	sul1	sulfonamide-resistant dihydropteroate synthase Sul1		NZ_AP025773.1	140749	140775	-	Pc_int1	Promoter	Pc_1
NZ_AP022511.1	206607	207158	-	aac(6')-Ib3	551	NZ_AP025788.1	271790	272992	-	tet(B)	tetracycline efflux MFS transporter Tet(B)		NZ_AP025773.1	140723	140757	+	P_intI1	Promoter	Pint_1
NZ_AP022511.1	207279	207313	+	P_intI1	34	NZ_AP025791.1	139158	139736	-	aac(6')-IIc	aminoglycoside N-acetyltransferase AAC(6')-IIc		NZ_AP025773.1	138569	138916	-	NZ_AP025773.1_159	protein	protein
NZ_AP022511.1	207305	207331	-	Pc_int1	26	NZ_AP025791.1	139889	140626	-	blaIMP-1	subclass B1 metallo-beta-lactamase IMP-1		NZ_AP025773.1	139155	139736	-	NZ_AP025773.1_160	protein	protein
NZ_AP022511.1	207335	208213	+	NZ_AP022511.1_220	878	NZ_AP025791.1	227588	228229	+	qnrB6	quinolone resistance pentapeptide repeat protein QnrB6		NZ_AP025773.1	139886	140626	-	NZ_AP025773.1_161	protein	protein
NZ_AP022511.1	210012	210971	-	NZ_AP022511.1_224	959	NZ_AP025791.1	137739	138575	-	sul1	sulfonamide-resistant dihydropteroate synthase Sul1		NZ_AP025775.1	137681	137750	-	attc_001	attC	attC
NZ_AP022511.1	210974	211000	+	Pc_int1	26	NZ_AP025791.1	271790	272992	-	tet(B)	tetracycline efflux MFS transporter Tet(B)		NZ_AP025775.1	138419	138545	-	attc_002	attC	attC
NZ_AP022511.1	210992	211026	-	P_intI1	34	NZ_AP025793.1	137820	138398	-	aac(6')-IIc	aminoglycoside N-acetyltransferase AAC(6')-IIc		NZ_AP025775.1	139302	139360	-	attI1	attI	attI_1
NZ_AP022511.1	211051	211109	+	attI1	58	NZ_AP025793.1	138551	139288	-	blaIMP-1	subclass B1 metallo-beta-lactamase IMP-1		NZ_AP025775.1	139441	140454	+	NZ_AP025775.1_159	protein	intI
NZ_AP022511.1	211127	211597	+	dfrA16	470	NZ_AP025793.1	230063	230704	+	qnrB6	quinolone resistance pentapeptide repeat protein QnrB6		NZ_AP025775.1	139411	139437	-	Pc_int1	Promoter	Pc_1
NZ_AP022511.1	211127	211600	+	NZ_AP022511.1_225	473	NZ_AP025793.1	136401	137237	-	sul1	sulfonamide-resistant dihydropteroate synthase Sul1		NZ_AP025775.1	139385	139419	+	P_intI1	Promoter	Pint_1
NZ_AP022511.1	211705	212493	+	aadA2	788	NZ_AP025793.1	274265	275467	-	tet(B)	tetracycline efflux MFS transporter Tet(B)		NZ_AP025775.1	137231	137578	-	NZ_AP025775.1_156	protein	protein
NZ_AP022511.1	211705	212496	+	NZ_AP022511.1_226	791	NZ_AP025796.1	139158	139736	-	aac(6')-IIc	aminoglycoside N-acetyltransferase AAC(6')-IIc		NZ_AP025775.1	137817	138398	-	NZ_AP025775.1_157	protein	protein
NZ_AP022511.1	212498	212557	+	attc_001	59	NZ_AP025796.1	139889	140626	-	blaIMP-1	subclass B1 metallo-beta-lactamase IMP-1		NZ_AP025775.1	138548	139288	-	NZ_AP025775.1_158	protein	protein
NZ_AP022511.1	212660	213004	+	qacEdelta1	344	NZ_AP025796.1	227588	228229	+	qnrB6	quinolone resistance pentapeptide repeat protein QnrB6		NZ_AP025778.1	138443	138512	-	attc_001	attC	attC
NZ_AP022511.1	212660	213007	+	NZ_AP022511.1_227	347	NZ_AP025796.1	137739	138575	-	sul1	sulfonamide-resistant dihydropteroate synthase Sul1		NZ_AP025778.1	139181	139307	-	attc_002	attC	attC
NZ_AP022511.1	213001	213837	+	sul1	836	NZ_AP025796.1	271790	272992	-	tet(B)	tetracycline efflux MFS transporter Tet(B)		NZ_AP025778.1	140064	140122	-	attI1	attI	attI_1
NZ_AP022511.1	216050	216703	+	qnrA1	653	NZ_AP025798.1	139158	139736	-	aac(6')-IIc	aminoglycoside N-acetyltransferase AAC(6')-IIc		NZ_AP025778.1	140203	141216	+	NZ_AP025778.1_160	protein	intI
NZ_AP022511.1	218077	218361	+	qacE	284	NZ_AP025798.1	139889	140626	-	blaIMP-1	subclass B1 metallo-beta-lactamase IMP-1		NZ_AP025778.1	140173	140199	-	Pc_int1	Promoter	Pc_1
NZ_AP022511.1	218358	219194	+	sul1	836	NZ_AP025798.1	227588	228229	+	qnrB6	quinolone resistance pentapeptide repeat protein QnrB6		NZ_AP025778.1	140147	140181	+	P_intI1	Promoter	Pint_1
NZ_AP022511.1	234402	235058	-	catA1	656	NZ_AP025798.1	137739	138575	-	sul1	sulfonamide-resistant dihydropteroate synthase Sul1		NZ_AP025778.1	137993	138340	-	NZ_AP025778.1_157	protein	protein
NZ_AP022520.1	104599	105348	+	NZ_AP022520.1_108	749	NZ_AP025798.1	271790	272992	-	tet(B)	tetracycline efflux MFS transporter Tet(B)		NZ_AP025778.1	138579	139160	-	NZ_AP025778.1_158	protein	protein
NZ_AP022520.1	104815	105345	+	ant(2'')-Ia	530	NZ_AP025800.1	137820	138398	-	aac(6')-IIc	aminoglycoside N-acetyltransferase AAC(6')-IIc		NZ_AP025778.1	139310	140050	-	NZ_AP025778.1_159	protein	protein
NZ_AP022520.1	105343	105402	+	attc_001	59	NZ_AP025800.1	138551	139288	-	blaIMP-1	subclass B1 metallo-beta-lactamase IMP-1		NZ_AP025781.1	139019	139088	-	attc_001	attC	attC
NZ_AP022520.1	105406	106194	+	aadA2	788	NZ_AP025800.1	230063	230704	+	qnrB6	quinolone resistance pentapeptide repeat protein QnrB6		NZ_AP025781.1	139757	139883	-	attc_002	attC	attC
NZ_AP022520.1	105418	106197	+	NZ_AP022520.1_109	779	NZ_AP025800.1	136401	137237	-	sul1	sulfonamide-resistant dihydropteroate synthase Sul1		NZ_AP025781.1	140640	140698	-	attI1	attI	attI_1
NZ_AP022520.1	106199	106258	+	attc_002	59	NZ_AP025800.1	274265	275467	-	tet(B)	tetracycline efflux MFS transporter Tet(B)		NZ_AP025781.1	140779	141792	+	NZ_AP025781.1_162	protein	intI
NZ_AP022520.1	106361	106705	+	qacEdelta1	344	NZ_AP025802.1	136678	137256	-	aac(6')-IIc	aminoglycoside N-acetyltransferase AAC(6')-IIc		NZ_AP025781.1	140749	140775	-	Pc_int1	Promoter	Pc_1
NZ_AP022520.1	106361	106708	+	NZ_AP022520.1_110	347	NZ_AP025802.1	137409	138146	-	blaIMP-1	subclass B1 metallo-beta-lactamase IMP-1		NZ_AP025781.1	140723	140757	+	P_intI1	Promoter	Pint_1
NZ_AP022520.1	106702	107538	+	sul1	836	NZ_AP025802.1	231087	231728	+	qnrB6	quinolone resistance pentapeptide repeat protein QnrB6		NZ_AP025781.1	138569	138916	-	NZ_AP025781.1_159	protein	protein
NZ_AP022520.1	109751	110404	+	qnrA1	653	NZ_AP025802.1	135259	136095	-	sul1	sulfonamide-resistant dihydropteroate synthase Sul1		NZ_AP025781.1	139155	139736	-	NZ_AP025781.1_160	protein	protein
NZ_AP022520.1	111778	112062	+	qacE	284	NZ_AP025802.1	275289	276491	-	tet(B)	tetracycline efflux MFS transporter Tet(B)		NZ_AP025781.1	139886	140626	-	NZ_AP025781.1_161	protein	protein
NZ_AP022520.1	112059	112895	+	sul1	836	NZ_AP025805.1	137820	138398	-	aac(6')-IIc	aminoglycoside N-acetyltransferase AAC(6')-IIc		NZ_AP025783.1	139019	139088	-	attc_001	attC	attC
NZ_AP022520.1	129514	130710	+	tet(A)	1196	NZ_AP025805.1	138551	139288	-	blaIMP-1	subclass B1 metallo-beta-lactamase IMP-1		NZ_AP025783.1	139757	139883	-	attc_002	attC	attC
NZ_AP022520.1	133746	134759	-	NZ_AP022520.1_145	1013	NZ_AP025805.1	230010	230651	+	qnrB6	quinolone resistance pentapeptide repeat protein QnrB6		NZ_AP025783.1	140640	140698	-	attI1	attI	attI_1
NZ_AP022520.1	134762	134788	+	Pc_int1	26	NZ_AP025805.1	136401	137237	-	sul1	sulfonamide-resistant dihydropteroate synthase Sul1		NZ_AP025783.1	140779	141792	+	NZ_AP025783.1_161	protein	intI
NZ_AP022520.1	134780	134814	-	P_intI1	34	NZ_AP025805.1	275550	276752	-	tet(B)	tetracycline efflux MFS transporter Tet(B)		NZ_AP025783.1	140749	140775	-	Pc_int1	Promoter	Pc_1
NZ_AP022520.1	134861	135490	+	NZ_AP022520.1_146	629	NZ_AP025808.1	136678	137256	-	aac(6')-IIc	aminoglycoside N-acetyltransferase AAC(6')-IIc		NZ_AP025783.1	140723	140757	+	P_intI1	Promoter	Pint_1
NZ_AP022520.1	134936	135487	+	aac(6')-Ib3	551	NZ_AP025808.1	137409	138146	-	blaIMP-1	subclass B1 metallo-beta-lactamase IMP-1		NZ_AP025783.1	138569	138916	-	NZ_AP025783.1_158	protein	protein
NZ_AP022520.1	135485	135556	+	attc_001	71	NZ_AP025808.1	231087	231728	+	qnrB6	quinolone resistance pentapeptide repeat protein QnrB6		NZ_AP025783.1	139155	139736	-	NZ_AP025783.1_159	protein	protein
NZ_AP022520.1	135718	136458	-	NZ_AP022520.1_147	740	NZ_AP025808.1	135259	136095	-	sul1	sulfonamide-resistant dihydropteroate synthase Sul1		NZ_AP025783.1	139886	140626	-	NZ_AP025783.1_160	protein	protein
NZ_AP022520.1	144599	145456	+	blaSHV-12	857	NZ_AP025808.1	275289	276491	-	tet(B)	tetracycline efflux MFS transporter Tet(B)		NZ_AP025785.1	136539	136608	-	attc_001	attC	attC
NZ_AP022520.1	232611	234227	+	mcr-9.1	1616	NZ_AP025811.1	139158	139736	-	aac(6')-IIc	aminoglycoside N-acetyltransferase AAC(6')-IIc		NZ_AP025785.1	137277	137403	-	attc_002	attC	attC
NZ_AP022520.1	234998	235426	-	dfrA16	428	NZ_AP025811.1	139889	140626	-	blaIMP-1	subclass B1 metallo-beta-lactamase IMP-1		NZ_AP025785.1	138160	138218	-	attI1	attI	attI_1
NZ_AP022520.1	235443	235501	-	attI1	58	NZ_AP025811.1	231401	232042	+	qnrB6	quinolone resistance pentapeptide repeat protein QnrB6		NZ_AP025785.1	138299	139312	+	NZ_AP025785.1_157	protein	intI
NZ_AP022520.1	235526	235560	+	P_intI1	34	NZ_AP025811.1	137739	138575	-	sul1	sulfonamide-resistant dihydropteroate synthase Sul1		NZ_AP025785.1	138269	138295	-	Pc_int1	Promoter	Pc_1
NZ_AP022520.1	235552	235578	-	Pc_int1	26	NZ_AP025811.1	275603	276805	-	tet(B)	tetracycline efflux MFS transporter Tet(B)		NZ_AP025785.1	138243	138277	+	P_intI1	Promoter	Pint_1
NZ_AP022520.1	235582	236541	+	NZ_AP022520.1_261	959	NZ_AP025813.1	137821	138399	-	aac(6')-IIc	aminoglycoside N-acetyltransferase AAC(6')-IIc		NZ_AP025785.1	136089	136436	-	NZ_AP025785.1_154	protein	protein
NZ_AP022520.1	237316	237972	-	catA1	656	NZ_AP025813.1	138552	139289	-	blaIMP-1	subclass B1 metallo-beta-lactamase IMP-1		NZ_AP025785.1	136675	137256	-	NZ_AP025785.1_155	protein	protein
NZ_AP022541.1	14766	15908	-	blaCMY-2	1142	NZ_AP025813.1	229630	230271	+	qnrB6	quinolone resistance pentapeptide repeat protein QnrB6		NZ_AP025785.1	137406	138146	-	NZ_AP025785.1_156	protein	protein
NZ_AP022541.1	94732	95745	-	NZ_AP022541.1_108	1013	NZ_AP025813.1	136402	137238	-	sul1	sulfonamide-resistant dihydropteroate synthase Sul1		NZ_AP025788.1	139019	139088	-	attc_001	attC	attC
NZ_AP022541.1	95748	95774	+	Pc_int1	26	NZ_AP025813.1	273832	275034	-	tet(B)	tetracycline efflux MFS transporter Tet(B)		NZ_AP025788.1	139757	139883	-	attc_002	attC	attC
NZ_AP022541.1	95766	95800	-	P_intI1	34	NZ_AP025816.1	136678	137256	-	aac(6')-IIc	aminoglycoside N-acetyltransferase AAC(6')-IIc		NZ_AP025788.1	140640	140698	-	attI1	attI	attI_1
NZ_AP022541.1	95825	95883	+	attI1	58	NZ_AP025816.1	137409	138146	-	blaIMP-1	subclass B1 metallo-beta-lactamase IMP-1		NZ_AP025788.1	140779	141792	+	NZ_AP025788.1_162	protein	intI
NZ_AP022541.1	95918	96367	+	arr-3	449	NZ_AP025816.1	231087	231728	+	qnrB6	quinolone resistance pentapeptide repeat protein QnrB6		NZ_AP025788.1	140749	140775	-	Pc_int1	Promoter	Pc_1
NZ_AP022541.1	95918	96370	+	NZ_AP022541.1_109	452	NZ_AP025816.1	135259	136095	-	sul1	sulfonamide-resistant dihydropteroate synthase Sul1		NZ_AP025788.1	140723	140757	+	P_intI1	Promoter	Pint_1
NZ_AP022541.1	96377	96490	+	attc_001	113	NZ_AP025816.1	275289	276491	-	tet(B)	tetracycline efflux MFS transporter Tet(B)		NZ_AP025788.1	138569	138916	-	NZ_AP025788.1_159	protein	protein
NZ_AP022541.1	96503	96973	+	dfrA27	470	NZ_AP025819.1	136678	137256	-	aac(6')-IIc	aminoglycoside N-acetyltransferase AAC(6')-IIc		NZ_AP025788.1	139155	139736	-	NZ_AP025788.1_160	protein	protein
NZ_AP022541.1	96503	96976	+	NZ_AP022541.1_110	473	NZ_AP025819.1	137409	138146	-	blaIMP-1	subclass B1 metallo-beta-lactamase IMP-1		NZ_AP025788.1	139886	140626	-	NZ_AP025788.1_161	protein	protein
NZ_AP022541.1	97157	97999	+	aadA16	842	NZ_AP025819.1	229749	230390	+	qnrB6	quinolone resistance pentapeptide repeat protein QnrB6		NZ_AP025791.1	139019	139088	-	attc_001	attC	attC
NZ_AP022541.1	97157	98002	+	NZ_AP022541.1_111	845	NZ_AP025819.1	135259	136095	-	sul1	sulfonamide-resistant dihydropteroate synthase Sul1		NZ_AP025791.1	139757	139883	-	attc_002	attC	attC
NZ_AP022541.1	97957	98016	+	attc_002	59	NZ_AP025819.1	273951	275153	-	tet(B)	tetracycline efflux MFS transporter Tet(B)		NZ_AP025791.1	140640	140698	-	attI1	attI	attI_1
NZ_AP022541.1	98119	98463	+	qacEdelta1	344	NZ_AP025822.1	137820	138398	-	aac(6')-IIc	aminoglycoside N-acetyltransferase AAC(6')-IIc		NZ_AP025791.1	140779	141792	+	NZ_AP025791.1_162	protein	intI
NZ_AP022541.1	98119	98466	+	NZ_AP022541.1_112	347	NZ_AP025822.1	138551	139288	-	blaIMP-1	subclass B1 metallo-beta-lactamase IMP-1		NZ_AP025791.1	140749	140775	-	Pc_int1	Promoter	Pc_1
NZ_AP022541.1	98460	99296	+	sul1	836	NZ_AP025822.1	226701	227342	+	qnrB6	quinolone resistance pentapeptide repeat protein QnrB6		NZ_AP025791.1	140723	140757	+	P_intI1	Promoter	Pint_1
NZ_AP022541.1	103513	104415	-	mph(A)	902	NZ_AP025822.1	136401	137237	-	sul1	sulfonamide-resistant dihydropteroate synthase Sul1		NZ_AP025791.1	138569	138916	-	NZ_AP025791.1_159	protein	protein
NZ_AP022541.1	105348	106205	+	aac(3)-IIe	857	NZ_AP025822.1	270903	272105	-	tet(B)	tetracycline efflux MFS transporter Tet(B)		NZ_AP025791.1	139155	139736	-	NZ_AP025791.1_160	protein	protein
NZ_AP022541.1	107854	111003	-	oqxB	3149	NZ_AP025828.1	137820	138398	-	aac(6')-IIc	aminoglycoside N-acetyltransferase AAC(6')-IIc		NZ_AP025791.1	139886	140626	-	NZ_AP025791.1_161	protein	protein
NZ_AP022541.1	111030	112202	-	oqxA	1172	NZ_AP025828.1	138551	139288	-	blaIMP-1	subclass B1 metallo-beta-lactamase IMP-1		NZ_AP025793.1	137681	137750	-	attc_001	attC	attC
NZ_AP022541.1	114277	114663	-	bleO	386	NZ_AP025828.1	231263	231904	+	qnrB6	quinolone resistance pentapeptide repeat protein QnrB6		NZ_AP025793.1	138419	138545	-	attc_002	attC	attC
NZ_AP022541.1	118761	119957	+	tet(A)	1196	NZ_AP025828.1	136401	137237	-	sul1	sulfonamide-resistant dihydropteroate synthase Sul1		NZ_AP025793.1	139302	139360	-	attI1	attI	attI_1
NZ_AP023191.1	95973	96785	+	aph(3')-Ia	812	NZ_AP025828.1	275465	276667	-	tet(B)	tetracycline efflux MFS transporter Tet(B)		NZ_AP025793.1	139441	140454	+	NZ_AP025793.1_159	protein	intI
NZ_AP023191.1	113230	114441	+	floR	1211	NZ_AP025831.1	137819	138397	-	aac(6')-IIc	aminoglycoside N-acetyltransferase AAC(6')-IIc		NZ_AP025793.1	139411	139437	-	Pc_int1	Promoter	Pc_1
NZ_AP023191.1	116496	117329	+	aph(6)-Id	833	NZ_AP025831.1	138550	139287	-	blaIMP-1	subclass B1 metallo-beta-lactamase IMP-1		NZ_AP025793.1	139385	139419	+	P_intI1	Promoter	Pint_1
NZ_AP023191.1	118678	119874	+	tet(A)	1196	NZ_AP025831.1	232600	233241	+	qnrB6	quinolone resistance pentapeptide repeat protein QnrB6		NZ_AP025793.1	137231	137578	-	NZ_AP025793.1_156	protein	protein
NZ_AP023191.1	136503	137291	-	sul3	788	NZ_AP025831.1	136400	137236	-	sul1	sulfonamide-resistant dihydropteroate synthase Sul1		NZ_AP025793.1	137817	138398	-	NZ_AP025793.1_157	protein	protein
NZ_AP023191.1	139541	140137	+	NZ_AP023191.1_162	596	NZ_AP025831.1	276802	278004	-	tet(B)	tetracycline efflux MFS transporter Tet(B)		NZ_AP025793.1	138548	139288	-	NZ_AP025793.1_158	protein	protein
NZ_AP023191.1	140176	140233	-	attc_001	57	NZ_AP025834.1	95875	96453	-	aac(6')-IIc	aminoglycoside N-acetyltransferase AAC(6')-IIc		NZ_AP025796.1	139019	139088	-	attc_001	attC	attC
NZ_AP023191.1	140221	141042	-	NZ_AP023191.1_163	821	NZ_AP025834.1	96606	97343	-	blaIMP-1	subclass B1 metallo-beta-lactamase IMP-1		NZ_AP025796.1	139757	139883	-	attc_002	attC	attC
NZ_AP023191.1	140224	141042	-	lnu(F)	818	NZ_AP025834.1	189150	189791	+	qnrB6	quinolone resistance pentapeptide repeat protein QnrB6		NZ_AP025796.1	140640	140698	-	attI1	attI	attI_1
NZ_AP023191.1	141113	141172	-	attc_002	59	NZ_AP025834.1	94457	95158	-	sul1	sulfonamide-resistant dihydropteroate synthase Sul1		NZ_AP025796.1	140779	141792	+	NZ_AP025796.1_162	protein	intI
NZ_AP023191.1	141174	142079	-	NZ_AP023191.1_164	905	NZ_AP025834.1	219582	220784	-	tet(B)	tetracycline efflux MFS transporter Tet(B)		NZ_AP025796.1	140749	140775	-	Pc_int1	Promoter	Pc_1
NZ_AP023191.1	141177	141965	-	aadA22	788	NZ_AP025837.1	137819	138397	-	aac(6')-IIc	aminoglycoside N-acetyltransferase AAC(6')-IIc		NZ_AP025796.1	140723	140757	+	P_intI1	Promoter	Pint_1
NZ_AP023191.1	141972	142030	-	attI1	58	NZ_AP025837.1	138550	139287	-	blaIMP-1	subclass B1 metallo-beta-lactamase IMP-1		NZ_AP025796.1	138569	138916	-	NZ_AP025796.1_159	protein	protein
NZ_AP023191.1	142081	142110	-	Pc_int1	29	NZ_AP025837.1	233937	234578	+	qnrB6	quinolone resistance pentapeptide repeat protein QnrB6		NZ_AP025796.1	139155	139736	-	NZ_AP025796.1_160	protein	protein
NZ_AP023191.1	142114	143073	+	NZ_AP023191.1_165	959	NZ_AP025837.1	136400	137236	-	sul1	sulfonamide-resistant dihydropteroate synthase Sul1		NZ_AP025796.1	139886	140626	-	NZ_AP025796.1_161	protein	protein
NZ_AP023191.1	146365	147222	-	aac(3)-IId	857	NZ_AP025837.1	278139	279341	-	tet(B)	tetracycline efflux MFS transporter Tet(B)		NZ_AP025798.1	139019	139088	-	attc_001	attC	attC
NZ_AP023191.1	148379	149236	+	blaTEM-1	857	NZ_AP025840.1	137820	138398	-	aac(6')-IIc	aminoglycoside N-acetyltransferase AAC(6')-IIc		NZ_AP025798.1	139757	139883	-	attc_002	attC	attC
NZ_AP023191.1	149409	150161	+	rmtB1	752	NZ_AP025840.1	138551	139288	-	blaIMP-1	subclass B1 metallo-beta-lactamase IMP-1		NZ_AP025798.1	140640	140698	-	attI1	attI	attI_1
NZ_AP023191.1	152808	153221	-	fosA3	413	NZ_AP025840.1	232601	233242	+	qnrB6	quinolone resistance pentapeptide repeat protein QnrB6		NZ_AP025798.1	140779	141792	+	NZ_AP025798.1_162	protein	intI
NZ_AP023191.1	154361	155101	+	blaTEM	740	NZ_AP025840.1	136401	137237	-	sul1	sulfonamide-resistant dihydropteroate synthase Sul1		NZ_AP025798.1	140749	140775	-	Pc_int1	Promoter	Pc_1
NZ_AP023191.1	157308	158162	+	blaLAP	854	NZ_AP025840.1	278141	279343	-	tet(B)	tetracycline efflux MFS transporter Tet(B)		NZ_AP025798.1	140723	140757	+	P_intI1	Promoter	Pint_1
NZ_AP023191.1	162871	163743	+	blaCTX-M-55	872	NZ_AP025843.1	135482	136060	-	aac(6')-IIc	aminoglycoside N-acetyltransferase AAC(6')-IIc		NZ_AP025798.1	138569	138916	-	NZ_AP025798.1_159	protein	protein
NZ_AP023191.1	168387	169040	+	qnrS1	653	NZ_AP025843.1	136213	136950	-	blaIMP-1	subclass B1 metallo-beta-lactamase IMP-1		NZ_AP025798.1	139155	139736	-	NZ_AP025798.1_160	protein	protein
NZ_AP023191.1	174800	175702	-	mph(A)	902	NZ_AP025843.1	227776	228417	+	qnrB6	quinolone resistance pentapeptide repeat protein QnrB6		NZ_AP025798.1	139886	140626	-	NZ_AP025798.1_161	protein	protein
NZ_AP023191.1	177085	177198	-	attc_001	113	NZ_AP025843.1	134063	134899	-	sul1	sulfonamide-resistant dihydropteroate synthase Sul1		NZ_AP025800.1	137681	137750	-	attc_001	attC	attC
NZ_AP023191.1	177205	177657	-	NZ_AP023191.1_206	452	NZ_AP025843.1	271978	273180	-	tet(B)	tetracycline efflux MFS transporter Tet(B)		NZ_AP025800.1	138419	138545	-	attc_002	attC	attC
NZ_AP023191.1	177208	177657	-	arr-2	449	NZ_AP025848.1	138962	139540	-	aac(6')-IIc	aminoglycoside N-acetyltransferase AAC(6')-IIc		NZ_AP025800.1	139302	139360	-	attI1	attI	attI_1
NZ_AP023191.1	177688	177773	-	attc_002	85	NZ_AP025848.1	139693	140430	-	blaIMP-1	subclass B1 metallo-beta-lactamase IMP-1		NZ_AP025800.1	139441	140454	+	NZ_AP025800.1_159	protein	intI
NZ_AP023191.1	177768	178250	-	NZ_AP023191.1_207	482	NZ_AP025848.1	227843	228484	+	qnrB6	quinolone resistance pentapeptide repeat protein QnrB6		NZ_AP025800.1	139411	139437	-	Pc_int1	Promoter	Pc_1
NZ_AP023191.1	177771	178241	-	dfrA14	470	NZ_AP025848.1	137543	138379	-	sul1	sulfonamide-resistant dihydropteroate synthase Sul1		NZ_AP025800.1	139385	139419	+	P_intI1	Promoter	Pint_1
NZ_AP023198.1	95973	96785	+	aph(3')-Ia	812	NZ_AP025848.1	272045	273247	-	tet(B)	tetracycline efflux MFS transporter Tet(B)		NZ_AP025800.1	137231	137578	-	NZ_AP025800.1_156	protein	protein
NZ_AP023198.1	113230	114441	+	floR	1211	NZ_AP025852.1	138962	139540	-	aac(6')-IIc	aminoglycoside N-acetyltransferase AAC(6')-IIc		NZ_AP025800.1	137817	138398	-	NZ_AP025800.1_157	protein	protein
NZ_AP023198.1	116496	117329	+	aph(6)-Id	833	NZ_AP025852.1	139693	140430	-	blaIMP-1	subclass B1 metallo-beta-lactamase IMP-1		NZ_AP025800.1	138548	139288	-	NZ_AP025800.1_158	protein	protein
NZ_AP023198.1	118678	119874	+	tet(A)	1196	NZ_AP025852.1	227843	228484	+	qnrB6	quinolone resistance pentapeptide repeat protein QnrB6		NZ_AP025802.1	136539	136608	-	attc_001	attC	attC
NZ_AP023198.1	136503	137291	-	sul3	788	NZ_AP025852.1	137543	138379	-	sul1	sulfonamide-resistant dihydropteroate synthase Sul1		NZ_AP025802.1	137277	137403	-	attc_002	attC	attC
NZ_AP023198.1	139541	140137	+	NZ_AP023198.1_162	596	NZ_AP025852.1	272045	273247	-	tet(B)	tetracycline efflux MFS transporter Tet(B)		NZ_AP025802.1	138160	138218	-	attI1	attI	attI_1
NZ_AP023198.1	140176	140233	-	attc_001	57	NZ_AP025856.1	137904	138482	-	aac(6')-IIc	aminoglycoside N-acetyltransferase AAC(6')-IIc		NZ_AP025802.1	138299	139312	+	NZ_AP025802.1_157	protein	intI
NZ_AP023198.1	140221	141042	-	NZ_AP023198.1_163	821	NZ_AP025856.1	138635	139372	-	blaIMP-1	subclass B1 metallo-beta-lactamase IMP-1		NZ_AP025802.1	138269	138295	-	Pc_int1	Promoter	Pc_1
NZ_AP023198.1	140224	141042	-	lnu(F)	818	NZ_AP025856.1	230975	231616	+	qnrB6	quinolone resistance pentapeptide repeat protein QnrB6		NZ_AP025802.1	138243	138277	+	P_intI1	Promoter	Pint_1
NZ_AP023198.1	141113	141172	-	attc_002	59	NZ_AP025856.1	136485	137321	-	sul1	sulfonamide-resistant dihydropteroate synthase Sul1		NZ_AP025802.1	136089	136436	-	NZ_AP025802.1_154	protein	protein
NZ_AP023198.1	141174	142079	-	NZ_AP023198.1_164	905	NZ_AP025856.1	265233	266435	-	tet(B)	tetracycline efflux MFS transporter Tet(B)		NZ_AP025802.1	136675	137256	-	NZ_AP025802.1_155	protein	protein
NZ_AP023198.1	141177	141965	-	aadA22	788	NZ_AP025860.1	137904	138482	-	aac(6')-IIc	aminoglycoside N-acetyltransferase AAC(6')-IIc		NZ_AP025802.1	137406	138146	-	NZ_AP025802.1_156	protein	protein
NZ_AP023198.1	141972	142030	-	attI1	58	NZ_AP025860.1	138635	139372	-	blaIMP-1	subclass B1 metallo-beta-lactamase IMP-1		NZ_AP025805.1	137681	137750	-	attc_001	attC	attC
NZ_AP023198.1	142081	142110	-	Pc_int1	29	NZ_AP025860.1	230975	231616	+	qnrB6	quinolone resistance pentapeptide repeat protein QnrB6		NZ_AP025805.1	138419	138545	-	attc_002	attC	attC
NZ_AP023198.1	142114	143073	+	NZ_AP023198.1_165	959	NZ_AP025860.1	136485	137321	-	sul1	sulfonamide-resistant dihydropteroate synthase Sul1		NZ_AP025805.1	139302	139360	-	attI1	attI	attI_1
NZ_AP023198.1	146365	147222	-	aac(3)-IId	857	NZ_AP025860.1	265233	266435	-	tet(B)	tetracycline efflux MFS transporter Tet(B)		NZ_AP025805.1	139441	140454	+	NZ_AP025805.1_159	protein	intI
NZ_AP023198.1	148379	149236	+	blaTEM-1	857	NZ_AP025864.1	137904	138482	-	aac(6')-IIc	aminoglycoside N-acetyltransferase AAC(6')-IIc		NZ_AP025805.1	139411	139437	-	Pc_int1	Promoter	Pc_1
NZ_AP023198.1	149409	150161	+	rmtB1	752	NZ_AP025864.1	138635	139372	-	blaIMP-1	subclass B1 metallo-beta-lactamase IMP-1		NZ_AP025805.1	139385	139419	+	P_intI1	Promoter	Pint_1
NZ_AP023198.1	152808	153221	-	fosA3	413	NZ_AP025864.1	230975	231616	+	qnrB6	quinolone resistance pentapeptide repeat protein QnrB6		NZ_AP025805.1	137231	137578	-	NZ_AP025805.1_156	protein	protein
NZ_AP023198.1	154361	155101	+	blaTEM	740	NZ_AP025864.1	136485	137321	-	sul1	sulfonamide-resistant dihydropteroate synthase Sul1		NZ_AP025805.1	137817	138398	-	NZ_AP025805.1_157	protein	protein
NZ_AP023198.1	157308	158162	+	blaLAP	854	NZ_AP025864.1	265233	266435	-	tet(B)	tetracycline efflux MFS transporter Tet(B)		NZ_AP025805.1	138548	139288	-	NZ_AP025805.1_158	protein	protein
NZ_AP023198.1	162871	163743	+	blaCTX-M-55	872	NZ_AP025868.1	113680	114258	-	aac(6')-IIc	aminoglycoside N-acetyltransferase AAC(6')-IIc		NZ_AP025808.1	136539	136608	-	attc_001	attC	attC
NZ_AP023198.1	168387	169040	+	qnrS1	653	NZ_AP025868.1	114411	115148	-	blaIMP-1	subclass B1 metallo-beta-lactamase IMP-1		NZ_AP025808.1	137277	137403	-	attc_002	attC	attC
NZ_AP023198.1	174800	175702	-	mph(A)	902	NZ_AP025868.1	206749	207390	+	qnrB6	quinolone resistance pentapeptide repeat protein QnrB6		NZ_AP025808.1	138160	138218	-	attI1	attI	attI_1
NZ_AP023198.1	177085	177198	-	attc_001	113	NZ_AP025868.1	112261	113097	-	sul1	sulfonamide-resistant dihydropteroate synthase Sul1		NZ_AP025808.1	138299	139312	+	NZ_AP025808.1_157	protein	intI
NZ_AP023198.1	177205	177657	-	NZ_AP023198.1_206	452	NZ_AP025868.1	252176	253378	-	tet(B)	tetracycline efflux MFS transporter Tet(B)		NZ_AP025808.1	138269	138295	-	Pc_int1	Promoter	Pc_1
NZ_AP023198.1	177208	177657	-	arr-2	449	NZ_AP025872.1	120724	121302	-	aac(6')-IIc	aminoglycoside N-acetyltransferase AAC(6')-IIc		NZ_AP025808.1	138243	138277	+	P_intI1	Promoter	Pint_1
NZ_AP023198.1	177688	177773	-	attc_002	85	NZ_AP025872.1	121455	122192	-	blaIMP-1	subclass B1 metallo-beta-lactamase IMP-1		NZ_AP025808.1	136089	136436	-	NZ_AP025808.1_154	protein	protein
NZ_AP023198.1	177768	178250	-	NZ_AP023198.1_207	482	NZ_AP025872.1	213795	214436	+	qnrB6	quinolone resistance pentapeptide repeat protein QnrB6		NZ_AP025808.1	136675	137256	-	NZ_AP025808.1_155	protein	protein
NZ_AP023198.1	177771	178241	-	dfrA14	470	NZ_AP025872.1	119305	120141	-	sul1	sulfonamide-resistant dihydropteroate synthase Sul1		NZ_AP025808.1	137406	138146	-	NZ_AP025808.1_156	protein	protein
NZ_AP023305.1	120493	121329	-	sul1	836	NZ_AP025872.1	259222	260424	-	tet(B)	tetracycline efflux MFS transporter Tet(B)		NZ_AP025811.1	139019	139088	-	attc_001	attC	attC
NZ_AP023305.1	121323	121670	-	NZ_AP023305.1_128	347	NZ_AP025876.1	136679	137257	-	aac(6')-IIc	aminoglycoside N-acetyltransferase AAC(6')-IIc		NZ_AP025811.1	139757	139883	-	attc_002	attC	attC
NZ_AP023305.1	121326	121670	-	qacEdelta1	344	NZ_AP025876.1	137410	138147	-	blaIMP-1	subclass B1 metallo-beta-lactamase IMP-1		NZ_AP025811.1	140640	140698	-	attI1	attI	attI_1
NZ_AP023305.1	121773	121886	-	attc_001	113	NZ_AP025876.1	229750	230391	+	qnrB6	quinolone resistance pentapeptide repeat protein QnrB6		NZ_AP025811.1	140779	141792	+	NZ_AP025811.1_160	protein	intI
NZ_AP023305.1	121893	122345	-	NZ_AP023305.1_129	452	NZ_AP025876.1	135260	136096	-	sul1	sulfonamide-resistant dihydropteroate synthase Sul1		NZ_AP025811.1	140749	140775	-	Pc_int1	Promoter	Pc_1
NZ_AP023305.1	121896	122345	-	arr-3	449	NZ_AP025876.1	275177	276379	-	tet(B)	tetracycline efflux MFS transporter Tet(B)		NZ_AP025811.1	140723	140757	+	P_intI1	Promoter	Pint_1
NZ_AP023305.1	122376	122435	-	attc_002	59	NZ_AP025880.1	136678	137256	-	aac(6')-IIc	aminoglycoside N-acetyltransferase AAC(6')-IIc		NZ_AP025811.1	138569	138916	-	NZ_AP025811.1_157	protein	protein
NZ_AP023305.1	122430	123062	-	NZ_AP023305.1_130	632	NZ_AP025880.1	137409	138146	-	blaIMP-1	subclass B1 metallo-beta-lactamase IMP-1		NZ_AP025811.1	139155	139736	-	NZ_AP025811.1_158	protein	protein
NZ_AP023305.1	122433	123062	-	catB3	629	NZ_AP025880.1	229749	230390	+	qnrB6	quinolone resistance pentapeptide repeat protein QnrB6		NZ_AP025811.1	139886	140626	-	NZ_AP025811.1_159	protein	protein
NZ_AP023305.1	123200	124075	-	NZ_AP023305.1_131	875	NZ_AP025880.1	135259	136095	-	sul1	sulfonamide-resistant dihydropteroate synthase Sul1		NZ_AP025813.1	137682	137751	-	attc_001	attC	attC
NZ_AP023305.1	123203	124030	-	blaOXA-1	827	NZ_AP025880.1	275176	276378	-	tet(B)	tetracycline efflux MFS transporter Tet(B)		NZ_AP025813.1	138420	138546	-	attc_002	attC	attC
NZ_AP023305.1	124095	124166	-	attc_003	71	NZ_AP025884.1	130870	131448	-	aac(6')-IIc	aminoglycoside N-acetyltransferase AAC(6')-IIc		NZ_AP025813.1	139303	139361	-	attI1	attI	attI_1
NZ_AP023305.1	124161	124760	-	NZ_AP023305.1_132	599	NZ_AP025884.1	131601	132338	-	blaIMP-1	subclass B1 metallo-beta-lactamase IMP-1		NZ_AP025813.1	139442	140455	+	NZ_AP025813.1_158	protein	intI
NZ_AP023305.1	124164	124715	-	aac(6')-Ib-cr5	551	NZ_AP025884.1	223941	224582	+	qnrB6	quinolone resistance pentapeptide repeat protein QnrB6		NZ_AP025813.1	139412	139438	-	Pc_int1	Promoter	Pc_1
NZ_AP023310.1	104887	105699	-	aph(3')-Ia	812	NZ_AP025884.1	129451	130287	-	sul1	sulfonamide-resistant dihydropteroate synthase Sul1		NZ_AP025813.1	139386	139420	+	P_intI1	Promoter	Pint_1
NZ_AP023310.1	106617	107450	-	aph(6)-Id	833	NZ_AP025884.1	258199	259401	-	tet(B)	tetracycline efflux MFS transporter Tet(B)		NZ_AP025813.1	137232	137579	-	NZ_AP025813.1_155	protein	protein
NZ_AP023310.1	107453	108277	-	aph(3'')-Ib	824	NZ_AP025888.1	137903	138481	-	aac(6')-IIc	aminoglycoside N-acetyltransferase AAC(6')-IIc		NZ_AP025813.1	137818	138399	-	NZ_AP025813.1_156	protein	protein
NZ_AP023310.1	108317	109129	-	sul2	812	NZ_AP025888.1	138634	139371	-	blaIMP-1	subclass B1 metallo-beta-lactamase IMP-1		NZ_AP025813.1	138549	139289	-	NZ_AP025813.1_157	protein	protein
NZ_AP023310.1	112349	113206	-	blaTEM-1	857	NZ_AP025888.1	229281	229922	+	qnrB6	quinolone resistance pentapeptide repeat protein QnrB6		NZ_AP025816.1	136539	136608	-	attc_001	attC	attC
NZ_AP023310.1	116578	117414	-	sul1	836	NZ_AP025888.1	136484	137320	-	sul1	sulfonamide-resistant dihydropteroate synthase Sul1		NZ_AP025816.1	137277	137403	-	attc_002	attC	attC
NZ_AP023310.1	117408	117755	-	NZ_AP023310.1_134	347	NZ_AP025888.1	263539	264741	-	tet(B)	tetracycline efflux MFS transporter Tet(B)		NZ_AP025816.1	138160	138218	-	attI1	attI	attI_1
NZ_AP023310.1	117411	117755	-	qacEdelta1	344	NZ_AP025892.1	98573	99151	-	aac(6')-IIc	aminoglycoside N-acetyltransferase AAC(6')-IIc		NZ_AP025816.1	138299	139312	+	NZ_AP025816.1_157	protein	intI
NZ_AP023310.1	117858	117917	-	attc_001	59	NZ_AP025892.1	99304	100041	-	blaIMP-1	subclass B1 metallo-beta-lactamase IMP-1		NZ_AP025816.1	138269	138295	-	Pc_int1	Promoter	Pc_1
NZ_AP023310.1	117919	118698	-	NZ_AP023310.1_135	779	NZ_AP025892.1	191644	192285	+	qnrB6	quinolone resistance pentapeptide repeat protein QnrB6		NZ_AP025816.1	138243	138277	+	P_intI1	Promoter	Pint_1
NZ_AP023310.1	117922	118710	-	aadA2	788	NZ_AP025892.1	97154	97990	-	sul1	sulfonamide-resistant dihydropteroate synthase Sul1		NZ_AP025816.1	136089	136436	-	NZ_AP025816.1_154	protein	protein
NZ_AP023310.1	118714	118773	-	attc_002	59	NZ_AP025892.1	237071	238273	-	tet(B)	tetracycline efflux MFS transporter Tet(B)		NZ_AP025816.1	136675	137256	-	NZ_AP025816.1_155	protein	protein
NZ_AP023310.1	119034	119123	-	attc_003	89	NZ_AP025896.1	115692	116270	+	aac(6')-IIc	aminoglycoside N-acetyltransferase AAC(6')-IIc		NZ_AP025816.1	137406	138146	-	NZ_AP025816.1_156	protein	protein
NZ_AP023310.1	119118	119615	-	NZ_AP023310.1_136	497	NZ_AP025896.1	114802	115539	+	blaIMP-1	subclass B1 metallo-beta-lactamase IMP-1		NZ_AP025819.1	136539	136608	-	attc_001	attC	attC
NZ_AP023310.1	119121	119615	-	dfrA12	494	NZ_AP025896.1	228265	228906	+	qnrB6	quinolone resistance pentapeptide repeat protein QnrB6		NZ_AP025819.1	137277	137403	-	attc_002	attC	attC
NZ_AP023310.1	119621	119679	-	attI1	58	NZ_AP025896.1	116853	117689	+	sul1	sulfonamide-resistant dihydropteroate synthase Sul1		NZ_AP025819.1	138160	138218	-	attI1	attI	attI_1
NZ_AP023310.1	119704	119738	+	P_intI1	34	NZ_AP025896.1	274917	276119	-	tet(B)	tetracycline efflux MFS transporter Tet(B)		NZ_AP025819.1	138299	139312	+	NZ_AP025819.1_157	protein	intI
NZ_AP023310.1	119730	119756	-	Pc_int1	26	NZ_AP025900.1	139129	139707	-	aac(6')-IIc	aminoglycoside N-acetyltransferase AAC(6')-IIc		NZ_AP025819.1	138269	138295	-	Pc_int1	Promoter	Pc_1
NZ_AP023310.1	119760	120773	+	NZ_AP023310.1_137	1013	NZ_AP025900.1	139860	140597	-	blaIMP-1	subclass B1 metallo-beta-lactamase IMP-1		NZ_AP025819.1	138243	138277	+	P_intI1	Promoter	Pint_1
NZ_AP023310.1	123450	124646	+	tet(A)	1196	NZ_AP025900.1	232200	232841	+	qnrB6	quinolone resistance pentapeptide repeat protein QnrB6		NZ_AP025819.1	136089	136436	-	NZ_AP025819.1_154	protein	protein
NZ_AP023310.1	194007	195218	+	floR	1211	NZ_AP025900.1	137710	138546	-	sul1	sulfonamide-resistant dihydropteroate synthase Sul1		NZ_AP025819.1	136675	137256	-	NZ_AP025819.1_155	protein	protein
NZ_AP023316.1	104887	105699	-	aph(3')-Ia	812	NZ_AP025900.1	277627	278829	-	tet(B)	tetracycline efflux MFS transporter Tet(B)		NZ_AP025819.1	137406	138146	-	NZ_AP025819.1_156	protein	protein
NZ_AP023316.1	106617	107450	-	aph(6)-Id	833	NZ_AP025904.1	137904	138482	-	aac(6')-IIc	aminoglycoside N-acetyltransferase AAC(6')-IIc		NZ_AP025822.1	137681	137750	-	attc_001	attC	attC
NZ_AP023316.1	107453	108277	-	aph(3'')-Ib	824	NZ_AP025904.1	138635	139372	-	blaIMP-1	subclass B1 metallo-beta-lactamase IMP-1		NZ_AP025822.1	138419	138545	-	attc_002	attC	attC
NZ_AP023316.1	108317	109129	-	sul2	812	NZ_AP025904.1	221198	221839	+	qnrB6	quinolone resistance pentapeptide repeat protein QnrB6		NZ_AP025822.1	139302	139360	-	attI1	attI	attI_1
NZ_AP023316.1	112349	113206	-	blaTEM-1	857	NZ_AP025904.1	136485	137321	-	sul1	sulfonamide-resistant dihydropteroate synthase Sul1		NZ_AP025822.1	139441	140454	+	NZ_AP025822.1_158	protein	intI
NZ_AP023316.1	116578	117414	-	sul1	836	NZ_AP025904.1	266625	267827	-	tet(B)	tetracycline efflux MFS transporter Tet(B)		NZ_AP025822.1	139411	139437	-	Pc_int1	Promoter	Pc_1
NZ_AP023316.1	117408	117755	-	NZ_AP023316.1_134	347	NZ_AP025908.1	137904	138482	-	aac(6')-IIc	aminoglycoside N-acetyltransferase AAC(6')-IIc		NZ_AP025822.1	139385	139419	+	P_intI1	Promoter	Pint_1
NZ_AP023316.1	117411	117755	-	qacEdelta1	344	NZ_AP025908.1	138635	139372	-	blaIMP-1	subclass B1 metallo-beta-lactamase IMP-1		NZ_AP025822.1	137231	137578	-	NZ_AP025822.1_155	protein	protein
NZ_AP023316.1	117858	117917	-	attc_001	59	NZ_AP025908.1	229282	229923	+	qnrB6	quinolone resistance pentapeptide repeat protein QnrB6		NZ_AP025822.1	137817	138398	-	NZ_AP025822.1_156	protein	protein
NZ_AP023316.1	117919	118698	-	NZ_AP023316.1_135	779	NZ_AP025908.1	136485	137321	-	sul1	sulfonamide-resistant dihydropteroate synthase Sul1		NZ_AP025822.1	138548	139288	-	NZ_AP025822.1_157	protein	protein
NZ_AP023316.1	117922	118710	-	aadA2	788	NZ_AP025908.1	263540	264742	-	tet(B)	tetracycline efflux MFS transporter Tet(B)		NZ_AP025828.1	137681	137750	-	attc_001	attC	attC
NZ_AP023316.1	118714	118773	-	attc_002	59	NZ_AP025912.1	137904	138482	-	aac(6')-IIc	aminoglycoside N-acetyltransferase AAC(6')-IIc		NZ_AP025828.1	138419	138545	-	attc_002	attC	attC
NZ_AP023316.1	119034	119123	-	attc_003	89	NZ_AP025912.1	138635	139372	-	blaIMP-1	subclass B1 metallo-beta-lactamase IMP-1		NZ_AP025828.1	139302	139360	-	attI1	attI	attI_1
NZ_AP023316.1	119118	119615	-	NZ_AP023316.1_136	497	NZ_AP025912.1	230975	231616	+	qnrB6	quinolone resistance pentapeptide repeat protein QnrB6		NZ_AP025828.1	139441	140454	+	NZ_AP025828.1_159	protein	intI
NZ_AP023316.1	119121	119615	-	dfrA12	494	NZ_AP025912.1	136485	137321	-	sul1	sulfonamide-resistant dihydropteroate synthase Sul1		NZ_AP025828.1	139411	139437	-	Pc_int1	Promoter	Pc_1
NZ_AP023316.1	119621	119679	-	attI1	58	NZ_AP025912.1	276402	277604	-	tet(B)	tetracycline efflux MFS transporter Tet(B)		NZ_AP025828.1	139385	139419	+	P_intI1	Promoter	Pint_1
NZ_AP023316.1	119704	119738	+	P_intI1	34	NZ_AP025916.1	140247	140825	+	aac(6')-IIc	aminoglycoside N-acetyltransferase AAC(6')-IIc		NZ_AP025828.1	137231	137578	-	NZ_AP025828.1_156	protein	protein
NZ_AP023316.1	119730	119756	-	Pc_int1	26	NZ_AP025916.1	139357	140094	+	blaIMP-1	subclass B1 metallo-beta-lactamase IMP-1		NZ_AP025828.1	137817	138398	-	NZ_AP025828.1_157	protein	protein
NZ_AP023316.1	119760	120773	+	NZ_AP023316.1_137	1013	NZ_AP025916.1	231803	232444	+	qnrB6	quinolone resistance pentapeptide repeat protein QnrB6		NZ_AP025828.1	138548	139288	-	NZ_AP025828.1_158	protein	protein
NZ_AP023316.1	123450	124646	+	tet(A)	1196	NZ_AP025916.1	141408	142244	+	sul1	sulfonamide-resistant dihydropteroate synthase Sul1		NZ_AP025831.1	137680	137749	-	attc_001	attC	attC
NZ_AP023316.1	194007	195218	+	floR	1211	NZ_AP025916.1	266061	267263	-	tet(B)	tetracycline efflux MFS transporter Tet(B)		NZ_AP025831.1	138418	138544	-	attc_002	attC	attC
NZ_AP023318.1	106933	107745	-	sul2	812	NZ_AP025920.1	139136	139714	-	aac(6')-IIc	aminoglycoside N-acetyltransferase AAC(6')-IIc		NZ_AP025831.1	139301	139359	-	attI1	attI	attI_1
NZ_AP023318.1	112595	113617	-	aph(4)-Ia	1022	NZ_AP025920.1	139867	140604	-	blaIMP-1	subclass B1 metallo-beta-lactamase IMP-1		NZ_AP025831.1	139440	140453	+	NZ_AP025831.1_159	protein	intI
NZ_AP023318.1	113849	114622	-	aac(3)-IVa	773	NZ_AP025920.1	232207	232848	+	qnrB6	quinolone resistance pentapeptide repeat protein QnrB6		NZ_AP025831.1	139410	139436	-	Pc_int1	Promoter	Pc_1
NZ_AP023318.1	115539	116138	+	NZ_AP023318.1_121	599	NZ_AP025920.1	137717	138553	-	sul1	sulfonamide-resistant dihydropteroate synthase Sul1		NZ_AP025831.1	139384	139418	+	P_intI1	Promoter	Pint_1
NZ_AP023318.1	115584	116135	+	aac(6')-Ib-cr5	551	NZ_AP025920.1	274027	275229	-	tet(B)	tetracycline efflux MFS transporter Tet(B)		NZ_AP025831.1	137230	137577	-	NZ_AP025831.1_156	protein	protein
NZ_AP023318.1	116133	116204	+	attc_001	71	NZ_AP025924.1	129705	130283	-	aac(6')-IIc	aminoglycoside N-acetyltransferase AAC(6')-IIc		NZ_AP025831.1	137816	138397	-	NZ_AP025831.1_157	protein	protein
NZ_AP023318.1	116224	117099	+	NZ_AP023318.1_122	875	NZ_AP025924.1	130436	131173	-	blaIMP-1	subclass B1 metallo-beta-lactamase IMP-1		NZ_AP025831.1	138547	139287	-	NZ_AP025831.1_158	protein	protein
NZ_AP023318.1	116269	117096	+	blaOXA-1	827	NZ_AP025924.1	216273	216914	+	qnrB6	quinolone resistance pentapeptide repeat protein QnrB6		NZ_AP025834.1	95736	95805	-	attc_001	attC	attC
NZ_AP023318.1	117237	117866	+	catB3	629	NZ_AP025924.1	128286	129122	-	sul1	sulfonamide-resistant dihydropteroate synthase Sul1		NZ_AP025834.1	96474	96600	-	attc_002	attC	attC
NZ_AP023318.1	117237	117869	+	NZ_AP023318.1_123	632	NZ_AP025924.1	250531	251733	-	tet(B)	tetracycline efflux MFS transporter Tet(B)		NZ_AP025834.1	95286	95633	-	NZ_AP025834.1_107	protein	protein
NZ_AP023318.1	117864	117923	+	attc_002	59	NZ_AP025928.1	137902	138480	-	aac(6')-IIc	aminoglycoside N-acetyltransferase AAC(6')-IIc		NZ_AP025834.1	95872	96453	-	NZ_AP025834.1_108	protein	protein
NZ_AP023318.1	117954	118403	+	arr-3	449	NZ_AP025928.1	138633	139370	-	blaIMP-1	subclass B1 metallo-beta-lactamase IMP-1		NZ_AP025834.1	96603	97343	-	NZ_AP025834.1_109	protein	protein
NZ_AP023318.1	117954	118406	+	NZ_AP023318.1_124	452	NZ_AP025928.1	230973	231614	+	qnrB6	quinolone resistance pentapeptide repeat protein QnrB6		NZ_AP025837.1	137680	137749	-	attc_001	attC	attC
NZ_AP023318.1	118413	118526	+	attc_003	113	NZ_AP025928.1	136483	137319	-	sul1	sulfonamide-resistant dihydropteroate synthase Sul1		NZ_AP025837.1	138418	138544	-	attc_002	attC	attC
NZ_AP023318.1	118629	118973	+	qacEdelta1	344	NZ_AP025928.1	276400	277602	-	tet(B)	tetracycline efflux MFS transporter Tet(B)		NZ_AP025837.1	139301	139359	-	attI1	attI	attI_1
NZ_AP023318.1	118629	118976	+	NZ_AP023318.1_125	347	NZ_AP025932.1	135088	135666	-	aac(6')-IIc	aminoglycoside N-acetyltransferase AAC(6')-IIc		NZ_AP025837.1	139440	140453	+	NZ_AP025837.1_160	protein	intI
NZ_AP023318.1	118970	119806	+	sul1	836	NZ_AP025932.1	135819	136556	-	blaIMP-1	subclass B1 metallo-beta-lactamase IMP-1		NZ_AP025837.1	139410	139436	-	Pc_int1	Promoter	Pc_1
NZ_AP023318.1	121015	121698	-	NZ_AP023318.1_128	683	NZ_AP025932.1	229384	230025	+	qnrB6	quinolone resistance pentapeptide repeat protein QnrB6		NZ_AP025837.1	139384	139418	+	P_intI1	Promoter	Pint_1
NZ_AP023318.1	121072	121710	-	aadA2	638	NZ_AP025932.1	133669	134505	-	sul1	sulfonamide-resistant dihydropteroate synthase Sul1		NZ_AP025837.1	137230	137577	-	NZ_AP025837.1_157	protein	protein
NZ_AP023318.1	121714	121773	-	attc_001	59	NZ_AP025932.1	274811	276013	-	tet(B)	tetracycline efflux MFS transporter Tet(B)		NZ_AP025837.1	137816	138397	-	NZ_AP025837.1_158	protein	protein
NZ_AP023318.1	122034	122123	-	attc_002	89	NZ_AP026422.1	43671	44495	+	aph(3'')-Ib	aminoglycoside O-phosphotransferase APH(3'')-Ib		NZ_AP025837.1	138547	139287	-	NZ_AP025837.1_159	protein	protein
NZ_AP023318.1	122118	122615	-	NZ_AP023318.1_129	497	NZ_AP026422.1	44498	45331	+	aph(6)-Id	aminoglycoside O-phosphotransferase APH(6)-Id		NZ_AP025840.1	137681	137750	-	attc_001	attC	attC
NZ_AP023318.1	122121	122615	-	dfrA12	494	NZ_AP026422.1	31400	32257	-	blaSHV-12	class A extended-spectrum beta-lactamase SHV-12		NZ_AP025840.1	138419	138545	-	attc_002	attC	attC
NZ_AP023318.1	123917	124729	-	aph(3')-Ia	812	NZ_AP026422.1	41352	41918	+	dfrA19	trimethoprim-resistant dihydrofolate reductase DfrA19		NZ_AP025840.1	139302	139360	-	attI1	attI	attI_1
NZ_AP023318.1	127430	128218	+	sul3	788	NZ_AP026422.1	33920	34573	-	qnrA1	quinolone resistance pentapeptide repeat protein QnrA1		NZ_AP025840.1	139441	140454	+	NZ_AP025840.1_161	protein	intI
NZ_AP023448.1	121567	123183	+	mcr-9.1	1616	NZ_AP026422.1	37801	38637	+	sul1	sulfonamide-resistant dihydropteroate synthase Sul1		NZ_AP025840.1	139411	139437	-	Pc_int1	Promoter	Pc_1
NZ_AP023448.1	127189	128061	-	blaCTX-M-9	872	NZ_AP026949.1	142973	143830	-	aac(3)-IId	aminoglycoside N-acetyltransferase AAC(3)-IId		NZ_AP025840.1	139385	139419	+	P_intI1	Promoter	Pint_1
NZ_AP023448.1	130340	131176	-	sul1	836	NZ_AP026949.1	163900	164349	-	arr-2	NAD(+)--rifampin ADP-ribosyltransferase Arr-2		NZ_AP025840.1	137231	137578	-	NZ_AP025840.1_158	protein	protein
NZ_AP023448.1	131173	131514	-	qacE	341	NZ_AP026949.1	148357	149229	+	blaCTX-M-55	class A extended-spectrum beta-lactamase CTX-M-55		NZ_AP025840.1	137817	138398	-	NZ_AP025840.1_159	protein	protein
NZ_AP023448.1	131621	131680	-	attc_001	59	NZ_AP026949.1	144915	145535	-	blaTEM	TEM family class A beta-lactamase		NZ_AP025840.1	138548	139288	-	NZ_AP025840.1_160	protein	protein
NZ_AP023448.1	131682	132473	-	NZ_AP023448.1_157	791	NZ_AP026949.1	164463	164933	-	dfrA14	trimethoprim-resistant dihydrofolate reductase DfrA14		NZ_AP025843.1	135343	135412	-	attc_001	attC	attC
NZ_AP023448.1	131685	132473	-	aadA2	788	NZ_AP026949.1	57874	59496	+	mcr-1.1	phosphoethanolamine--lipid A transferase MCR-1.1		NZ_AP025843.1	136081	136207	-	attc_002	attC	attC
NZ_AP023448.1	132578	133051	-	NZ_AP023448.1_158	473	NZ_AP026949.1	161492	162394	-	mph(A)	Mph(A) family macrolide 2'-phosphotransferase		NZ_AP025843.1	136964	137022	-	attI1	attI	attI_1
NZ_AP023448.1	132581	133051	-	dfrA16	470	NZ_AP026949.1	153873	154526	+	qnrS1	quinolone resistance pentapeptide repeat protein QnrS1		NZ_AP025843.1	137103	138116	+	NZ_AP025843.1_151	protein	intI
NZ_AP023448.1	133068	133126	-	attI1	58	NZ_AP026949.1	100156	100944	+	sul3	sulfonamide-resistant dihydropteroate synthase Sul3		NZ_AP025843.1	137073	137099	-	Pc_int1	Promoter	Pc_1
NZ_AP023448.1	133151	133185	+	P_intI1	34	NZ_AP026962.1	149011	149868	+	aac(3)-IId	aminoglycoside N-acetyltransferase AAC(3)-IId		NZ_AP025843.1	137047	137081	+	P_intI1	Promoter	Pint_1
NZ_AP023448.1	133177	133203	-	Pc_int1	26	NZ_AP026962.1	98545	99357	-	aph(3')-Ia	aminoglycoside O-phosphotransferase APH(3')-Ia		NZ_AP025843.1	134893	135240	-	NZ_AP025843.1_148	protein	protein
NZ_AP023448.1	133207	134166	+	NZ_AP023448.1_159	959	NZ_AP026962.1	165111	165560	-	arr-2	NAD(+)--rifampin ADP-ribosyltransferase Arr-2		NZ_AP025843.1	135479	136060	-	NZ_AP025843.1_149	protein	protein
NZ_AP023448.1	148664	149209	-	sul1	545	NZ_AP026962.1	146591	147463	-	blaCTX-M-55	class A extended-spectrum beta-lactamase CTX-M-55		NZ_AP025843.1	136210	136950	-	NZ_AP025843.1_150	protein	protein
NZ_AP023448.1	149206	149490	-	qacE	284	NZ_AP026962.1	165674	166144	-	dfrA14	trimethoprim-resistant dihydrofolate reductase DfrA14		NZ_AP025848.1	138823	138892	-	attc_001	attC	attC
NZ_AP023448.1	150864	151517	-	qnrA1	653	NZ_AP026962.1	121948	123159	-	floR	chloramphenicol/florfenicol efflux MFS transporter FloR		NZ_AP025848.1	139561	139687	-	attc_002	attC	attC
NZ_AP023448.1	153730	154911	-	NZ_AP023448.1_191	1181	NZ_AP026962.1	60000	61622	+	mcr-1.1	phosphoethanolamine--lipid A transferase MCR-1.1		NZ_AP025848.1	140444	140502	-	attI1	attI	attI_1
NZ_AP023448.1	153733	154569	-	sul1	836	NZ_AP026962.1	162732	163634	-	mph(A)	Mph(A) family macrolide 2'-phosphotransferase		NZ_AP025848.1	140583	141596	+	NZ_AP025848.1_160	protein	intI
NZ_AP023448.1	154636	154911	-	qacE	275	NZ_AP026962.1	141294	141947	-	qnrS1	quinolone resistance pentapeptide repeat protein QnrS1		NZ_AP025848.1	140553	140579	-	Pc_int1	Promoter	Pc_1
NZ_AP023448.1	155014	155073	-	attc_001	59	NZ_AP026962.1	102189	103385	+	tet(A)	tetracycline efflux MFS transporter Tet(A)		NZ_AP025848.1	140527	140561	+	P_intI1	Promoter	Pint_1
NZ_AP023448.1	155075	155854	-	NZ_AP023448.1_192	779	NZ_CM007911.1	239488	240333	-	aac(3)-IId	aminoglycoside N-acetyltransferase AAC(3)-IId		NZ_AP025848.1	138373	138720	-	NZ_AP025848.1_157	protein	protein
NZ_AP023448.1	155078	155866	-	aadA2	788	NZ_CM007911.1	224229	225002	-	aac(3)-IVa	aminoglycoside N-acetyltransferase AAC(3)-IVa		NZ_AP025848.1	138959	139540	-	NZ_AP025848.1_158	protein	protein
NZ_AP023448.1	155870	155929	-	attc_002	59	NZ_CM007911.1	225964	226515	+	aac(6')-Ib-cr5	fluoroquinolone-acetylating aminoglycoside 6'-N-acetyltransferase AAC(6')-Ib-cr5		NZ_AP025848.1	139690	140430	-	NZ_AP025848.1_159	protein	protein
NZ_AP023448.1	155924	156673	-	NZ_AP023448.1_193	749	NZ_CM007911.1	464	1252	+	aadA2	ANT(3'')-Ia family aminoglycoside nucleotidyltransferase AadA2		NZ_AP025852.1	138823	138892	-	attc_001	attC	attC
NZ_AP023448.1	155927	156457	-	ant(2'')-Ia	530	NZ_CM007911.1	247664	248452	+	aadA2	ANT(3'')-Ia family aminoglycoside nucleotidyltransferase AadA2		NZ_AP025852.1	139561	139687	-	attc_002	attC	attC
NZ_AP024500.1	61441	62181	+	NZ_AP024500.1_64	740	NZ_CM007911.1	244645	245457	+	aph(3')-Ia	aminoglycoside O-phosphotransferase APH(3')-Ia		NZ_AP025852.1	140444	140502	-	attI1	attI	attI_1
NZ_AP024500.1	62343	62414	-	attc_001	71	NZ_CM007911.1	222975	223997	-	aph(4)-Ia	aminoglycoside O-phosphotransferase APH(4)-Ia		NZ_AP025852.1	140583	141596	+	NZ_AP025852.1_161	protein	intI
NZ_AP024500.1	62409	63038	-	NZ_AP024500.1_65	629	NZ_CM007911.1	228334	228783	+	arr-3	NAD(+)--rifampin ADP-ribosyltransferase Arr-3		NZ_AP025852.1	140553	140579	-	Pc_int1	Promoter	Pc_1
NZ_AP024500.1	62412	62963	-	aac(6')-Ib3	551	NZ_CM007911.1	226649	227476	+	blaOXA-1	oxacillin-hydrolyzing class D beta-lactamase OXA-1		NZ_AP025852.1	140527	140561	+	P_intI1	Promoter	Pint_1
NZ_AP024500.1	63084	63118	+	P_intI1	34	NZ_CM007911.1	233656	234513	-	blaTEM-1	class A broad-spectrum beta-lactamase TEM-1		NZ_AP025852.1	138373	138720	-	NZ_AP025852.1_158	protein	protein
NZ_AP024500.1	63110	63136	-	Pc_int1	26	NZ_CM007911.1	7776	8162	+	bleO	bleomycin binding protein		NZ_AP025852.1	138959	139540	-	NZ_AP025852.1_159	protein	protein
NZ_AP024500.1	63140	64159	+	NZ_AP024500.1_66	1019	NZ_CM007911.1	254976	255362	+	bleO	bleomycin binding protein		NZ_AP025852.1	139690	140430	-	NZ_AP025852.1_160	protein	protein
NZ_AP024500.1	72574	73212	+	catA2	638	NZ_CM007911.1	227617	228246	+	catB3	type B-3 chloramphenicol O-acetyltransferase CatB3		NZ_AP025856.1	137765	137834	-	attc_001	attC	attC
NZ_AP024500.1	74793	75431	+	catA2	638	NZ_CM007911.1	246759	247253	+	dfrA12	trimethoprim-resistant dihydrofolate reductase DfrA12		NZ_AP025856.1	138503	138629	-	attc_002	attC	attC
NZ_AP024500.1	77046	78227	+	tet(D)	1181	NZ_CM007911.1	209245	210456	-	floR	chloramphenicol/florfenicol efflux MFS transporter FloR		NZ_AP025856.1	139386	139444	-	attI1	attI	attI_1
NZ_AP024500.1	160415	162031	+	mcr-9.1	1616	NZ_CM007911.1	232731	233483	-	rmtB1	16S rRNA (guanine(1405)-N(7))-methyltransferase RmtB1		NZ_AP025856.1	139525	140538	+	NZ_AP025856.1_160	protein	intI
NZ_AP024500.1	170867	171700	-	aph(6)-Id	833	NZ_CM007911.1	1760	2596	+	sul1	sulfonamide-resistant dihydropteroate synthase Sul1		NZ_AP025856.1	139495	139521	-	Pc_int1	Promoter	Pc_1
NZ_AP024500.1	171703	172527	-	aph(3'')-Ib	824	NZ_CM007911.1	4310	5146	-	sul1	sulfonamide-resistant dihydropteroate synthase Sul1		NZ_AP025856.1	139469	139503	+	P_intI1	Promoter	Pint_1
NZ_AP024500.1	172631	172657	-	Pc_int1	26	NZ_CM007911.1	229350	230186	+	sul1	sulfonamide-resistant dihydropteroate synthase Sul1		NZ_AP025856.1	137315	137662	-	NZ_AP025856.1_157	protein	protein
NZ_AP024500.1	172661	173674	+	NZ_AP024500.1_205	1013	NZ_CM007911.1	248960	249796	+	sul1	sulfonamide-resistant dihydropteroate synthase Sul1		NZ_AP025856.1	137901	138482	-	NZ_AP025856.1_158	protein	protein
NZ_AP024500.1	174280	174846	-	dfrA19	566	NZ_CM007911.1	251510	252346	-	sul1	sulfonamide-resistant dihydropteroate synthase Sul1		NZ_AP025856.1	138632	139372	-	NZ_AP025856.1_159	protein	protein
NZ_AP024500.1	184791	185648	+	blaTEM-1	857	NZ_CM007911.1	217313	218125	-	sul2	sulfonamide-resistant dihydropteroate synthase Sul2		NZ_AP025860.1	137765	137834	-	attc_001	attC	attC
NZ_AP025765.1	137229	138065	-	sul1	836	NZ_CM008265.1	109990	110778	-	aadA1	ANT(3'')-Ia family aminoglycoside nucleotidyltransferase AadA1		NZ_AP025860.1	138503	138629	-	attc_002	attC	attC
NZ_AP025765.1	138059	138406	-	NZ_AP025765.1_157	347	NZ_CM008265.1	100283	101071	-	aadA2	ANT(3'')-Ia family aminoglycoside nucleotidyltransferase AadA2		NZ_AP025860.1	139386	139444	-	attI1	attI	attI_1
NZ_AP025765.1	138062	138406	-	qacEdelta1	344	NZ_CM008265.1	89793	90578	+	aadA5	ANT(3'')-Ia family aminoglycoside nucleotidyltransferase AadA5		NZ_AP025860.1	139525	140538	+	NZ_AP025860.1_160	protein	intI
NZ_AP025765.1	138509	138578	-	attc_001	69	NZ_CM008265.1	112782	113594	+	aph(3')-Ia	aminoglycoside O-phosphotransferase APH(3')-Ia		NZ_AP025860.1	139495	139521	-	Pc_int1	Promoter	Pc_1
NZ_AP025765.1	138645	139226	-	NZ_AP025765.1_158	581	NZ_CM008265.1	104251	105108	+	blaTEM-1	class A broad-spectrum beta-lactamase TEM-1		NZ_AP025860.1	139469	139503	+	P_intI1	Promoter	Pint_1
NZ_AP025765.1	138648	139226	-	aac(6')-IIc	578	NZ_CM008265.1	98762	100018	-	cmlA1	chloramphenicol efflux MFS transporter CmlA1		NZ_AP025860.1	137315	137662	-	NZ_AP025860.1_157	protein	protein
NZ_AP025765.1	139247	139373	-	attc_002	126	NZ_CM008265.1	110874	111872	-	cmlA1	chloramphenicol efflux MFS transporter CmlA1		NZ_AP025860.1	137901	138482	-	NZ_AP025860.1_158	protein	protein
NZ_AP025765.1	139376	140116	-	NZ_AP025765.1_159	740	NZ_CM008265.1	89189	89659	+	dfrA17	trimethoprim-resistant dihydrofolate reductase DfrA17		NZ_AP025860.1	138632	139372	-	NZ_AP025860.1_159	protein	protein
NZ_AP025765.1	139379	140116	-	blaIMP-1	737	NZ_CM008265.1	116494	117705	+	floR	chloramphenicol/florfenicol efflux MFS transporter FloR		NZ_AP025864.1	137765	137834	-	attc_001	attC	attC
NZ_AP025765.1	140130	140188	-	attI1	58	NZ_CM008265.1	76714	78336	-	mcr-1.1	phosphoethanolamine--lipid A transferase MCR-1.1		NZ_AP025864.1	138503	138629	-	attc_002	attC	attC
NZ_AP025765.1	140213	140247	+	P_intI1	34	NZ_CM008265.1	97281	98183	-	mph(A)	Mph(A) family macrolide 2'-phosphotransferase		NZ_AP025864.1	139386	139444	-	attI1	attI	attI_1
NZ_AP025765.1	140239	140265	-	Pc_int1	26	NZ_CM008265.1	91128	91964	+	sul1	sulfonamide-resistant dihydropteroate synthase Sul1		NZ_AP025864.1	139525	140538	+	NZ_AP025864.1_160	protein	intI
NZ_AP025765.1	140269	141282	+	NZ_AP025765.1_160	1013	NZ_CM008265.1	107514	108302	+	sul3	sulfonamide-resistant dihydropteroate synthase Sul3		NZ_AP025864.1	139495	139521	-	Pc_int1	Promoter	Pc_1
NZ_AP025765.1	230457	231098	+	qnrB6	641	NZ_CM008266.1	98769	99557	-	aadA1	ANT(3'')-Ia family aminoglycoside nucleotidyltransferase AadA1		NZ_AP025864.1	139469	139503	+	P_intI1	Promoter	Pint_1
NZ_AP025765.1	274659	275861	-	tet(B)	1202	NZ_CM008266.1	89062	89850	-	aadA2	ANT(3'')-Ia family aminoglycoside nucleotidyltransferase AadA2		NZ_AP025864.1	137315	137662	-	NZ_AP025864.1_157	protein	protein
NZ_AP025768.1	143229	144242	-	NZ_AP025768.1_162	1013	NZ_CM008266.1	101561	102373	+	aph(3')-Ia	aminoglycoside O-phosphotransferase APH(3')-Ia		NZ_AP025864.1	137901	138482	-	NZ_AP025864.1_158	protein	protein
NZ_AP025768.1	144245	144271	+	Pc_int1	26	NZ_CM008266.1	104578	105402	+	aph(3'')-Ib	aminoglycoside O-phosphotransferase APH(3'')-Ib		NZ_AP025864.1	138632	139372	-	NZ_AP025864.1_159	protein	protein
NZ_AP025768.1	144263	144297	-	P_intI1	34	NZ_CM008266.1	105405	106238	+	aph(6)-Id	aminoglycoside O-phosphotransferase APH(6)-Id		NZ_AP025868.1	113541	113610	-	attc_001	attC	attC
NZ_AP025768.1	144322	144380	+	attI1	58	NZ_CM008266.1	93030	93887	+	blaTEM-1	class A broad-spectrum beta-lactamase TEM-1		NZ_AP025868.1	114279	114405	-	attc_002	attC	attC
NZ_AP025768.1	144395	145132	+	blaIMP-1	737	NZ_CM008266.1	99653	100651	-	cmlA1	chloramphenicol efflux MFS transporter CmlA1		NZ_AP025868.1	115162	115220	-	attI1	attI	attI_1
NZ_AP025768.1	144395	145135	+	NZ_AP025768.1_163	740	NZ_CM008266.1	83043	83513	+	dfrA14	trimethoprim-resistant dihydrofolate reductase DfrA14		NZ_AP025868.1	115301	116314	+	NZ_AP025868.1_125	protein	intI
NZ_AP025768.1	145138	145264	+	attc_001	126	NZ_CM008266.1	108420	109631	+	floR	chloramphenicol/florfenicol efflux MFS transporter FloR		NZ_AP025868.1	115271	115297	-	Pc_int1	Promoter	Pc_1
NZ_AP025768.1	145285	145863	+	aac(6')-IIc	578	NZ_CM008266.1	165193	166815	-	mcr-1.1	phosphoethanolamine--lipid A transferase MCR-1.1		NZ_AP025868.1	115245	115279	+	P_intI1	Promoter	Pint_1
NZ_AP025768.1	145285	145866	+	NZ_AP025768.1_164	581	NZ_CM008266.1	87225	88127	-	mph(A)	Mph(A) family macrolide 2'-phosphotransferase		NZ_AP025868.1	113091	113438	-	NZ_AP025868.1_122	protein	protein
NZ_AP025768.1	145933	146002	+	attc_002	69	NZ_CM008266.1	96293	97081	+	sul3	sulfonamide-resistant dihydropteroate synthase Sul3		NZ_AP025868.1	113677	114258	-	NZ_AP025868.1_123	protein	protein
NZ_AP025768.1	146105	146449	+	qacEdelta1	344	NZ_CM008266.1	114523	115719	+	tet(A)	tetracycline efflux MFS transporter Tet(A)		NZ_AP025868.1	114408	115148	-	NZ_AP025868.1_124	protein	protein
NZ_AP025768.1	146105	146452	+	NZ_AP025768.1_165	347	NZ_CM008267.1	104608	105396	-	aadA2	ANT(3'')-Ia family aminoglycoside nucleotidyltransferase AadA2		NZ_AP025872.1	120585	120654	-	attc_001	attC	attC
NZ_AP025768.1	146446	147282	+	sul1	836	NZ_CM008267.1	97746	98603	+	blaTEM-1	class A broad-spectrum beta-lactamase TEM-1		NZ_AP025872.1	121323	121449	-	attc_002	attC	attC
NZ_AP025768.1	230457	231098	+	qnrB6	641	NZ_CM008267.1	127804	128190	-	bleO	bleomycin binding protein		NZ_AP025872.1	122206	122264	-	attI1	attI	attI_1
NZ_AP025768.1	274659	275861	-	tet(B)	1202	NZ_CM008267.1	105807	106301	-	dfrA12	trimethoprim-resistant dihydrofolate reductase DfrA12		NZ_AP025872.1	122345	123358	+	NZ_AP025872.1_137	protein	intI
NZ_AP025773.1	137739	138575	-	sul1	836	NZ_CM008267.1	152280	153902	+	mcr-1.1	phosphoethanolamine--lipid A transferase MCR-1.1		NZ_AP025872.1	122315	122341	-	Pc_int1	Promoter	Pc_1
NZ_AP025773.1	138569	138916	-	NZ_AP025773.1_159	347	NZ_CM008267.1	93074	94246	-	oqxA	multidrug efflux RND transporter periplasmic adaptor subunit OqxA		NZ_AP025872.1	122289	122323	+	P_intI1	Promoter	Pint_1
NZ_AP025773.1	138572	138916	-	qacEdelta1	344	NZ_CM008267.1	89898	93047	-	oqxB	multidrug efflux RND transporter permease subunit OqxB		NZ_AP025872.1	120135	120482	-	NZ_AP025872.1_134	protein	protein
NZ_AP025773.1	139019	139088	-	attc_001	69	NZ_CM008267.1	130820	131656	+	sul1	sulfonamide-resistant dihydropteroate synthase Sul1		NZ_AP025872.1	120721	121302	-	NZ_AP025872.1_135	protein	protein
NZ_AP025773.1	139155	139736	-	NZ_AP025773.1_160	581	NZ_CM008267.1	100959	101747	-	sul3	sulfonamide-resistant dihydropteroate synthase Sul3		NZ_AP025872.1	121452	122192	-	NZ_AP025872.1_136	protein	protein
NZ_AP025773.1	139158	139736	-	aac(6')-IIc	578	NZ_CM008267.1	113087	114283	+	tet(A)	tetracycline efflux MFS transporter Tet(A)		NZ_AP025876.1	136540	136609	-	attc_001	attC	attC
NZ_AP025773.1	139757	139883	-	attc_002	126	NZ_CM008898.1	73297	74121	+	aph(3'')-Ib	aminoglycoside O-phosphotransferase APH(3'')-Ib		NZ_AP025876.1	137278	137404	-	attc_002	attC	attC
NZ_AP025773.1	139886	140626	-	NZ_AP025773.1_161	740	NZ_CM008898.1	74124	74957	+	aph(6)-Id	aminoglycoside O-phosphotransferase APH(6)-Id		NZ_AP025876.1	138161	138219	-	attI1	attI	attI_1
NZ_AP025773.1	139889	140626	-	blaIMP-1	737	NZ_CM008898.1	59543	60400	-	blaSHV-12	class A extended-spectrum beta-lactamase SHV-12		NZ_AP025876.1	138300	139313	+	NZ_AP025876.1_159	protein	intI
NZ_AP025773.1	140640	140698	-	attI1	58	NZ_CM008898.1	229944	230801	-	blaTEM-1	class A broad-spectrum beta-lactamase TEM-1		NZ_AP025876.1	138270	138296	-	Pc_int1	Promoter	Pc_1
NZ_AP025773.1	140723	140757	+	P_intI1	34	NZ_CM008898.1	240146	240784	+	catA2	type A-2 chloramphenicol O-acetyltransferase CatII		NZ_AP025876.1	138244	138278	+	P_intI1	Promoter	Pint_1
NZ_AP025773.1	140749	140775	-	Pc_int1	26	NZ_CM008898.1	70978	71544	+	dfrA19	trimethoprim-resistant dihydrofolate reductase DfrA19		NZ_AP025876.1	136090	136437	-	NZ_AP025876.1_156	protein	protein
NZ_AP025773.1	140779	141792	+	NZ_AP025773.1_162	1013	NZ_CM008898.1	242357	243973	-	mcr-9	MCR-9 family phosphoethanolamine--lipid A transferase		NZ_AP025876.1	136676	137257	-	NZ_AP025876.1_157	protein	protein
NZ_AP025773.1	227588	228229	+	qnrB6	641	NZ_CM008898.1	65119	65772	+	qnrA1	quinolone resistance pentapeptide repeat protein QnrA1		NZ_AP025876.1	137407	138147	-	NZ_AP025876.1_158	protein	protein
NZ_AP025773.1	271790	272992	-	tet(B)	1202	NZ_CM008898.1	67427	68263	+	sul1	sulfonamide-resistant dihydropteroate synthase Sul1		NZ_AP025880.1	136539	136608	-	attc_001	attC	attC
NZ_AP025775.1	136401	137237	-	sul1	836	NZ_CM008898.1	53311	54492	-	tet(D)	tetracycline efflux MFS transporter Tet(D)		NZ_AP025880.1	137277	137403	-	attc_002	attC	attC
NZ_AP025775.1	137231	137578	-	NZ_AP025775.1_156	347	NZ_CM008909.1	7183	7971	+	aadA2	ANT(3'')-Ia family aminoglycoside nucleotidyltransferase AadA2		NZ_AP025880.1	138160	138218	-	attI1	attI	attI_1
NZ_AP025775.1	137234	137578	-	qacEdelta1	344	NZ_CM008909.1	21661	22485	+	aph(3'')-Ib	aminoglycoside O-phosphotransferase APH(3'')-Ib		NZ_AP025880.1	138299	139312	+	NZ_AP025880.1_157	protein	intI
NZ_AP025775.1	137681	137750	-	attc_001	69	NZ_CM008909.1	22488	23321	+	aph(6)-Id	aminoglycoside O-phosphotransferase APH(6)-Id		NZ_AP025880.1	138269	138295	-	Pc_int1	Promoter	Pc_1
NZ_AP025775.1	137817	138398	-	NZ_AP025775.1_157	581	NZ_CM008909.1	3533	4390	-	blaSHV-12	class A extended-spectrum beta-lactamase SHV-12		NZ_AP025880.1	138243	138277	+	P_intI1	Promoter	Pint_1
NZ_AP025775.1	137820	138398	-	aac(6')-IIc	578	NZ_CM008909.1	126359	127207	+	blaTEM	TEM family class A beta-lactamase		NZ_AP025880.1	136089	136436	-	NZ_AP025880.1_154	protein	protein
NZ_AP025775.1	138419	138545	-	attc_002	126	NZ_CM008909.1	116616	117011	-	catA2	type A-2 chloramphenicol O-acetyltransferase CatII		NZ_AP025880.1	136675	137256	-	NZ_AP025880.1_155	protein	protein
NZ_AP025775.1	138548	139288	-	NZ_AP025775.1_158	740	NZ_CM008909.1	19342	19908	+	dfrA19	trimethoprim-resistant dihydrofolate reductase DfrA19		NZ_AP025880.1	137406	138146	-	NZ_AP025880.1_156	protein	protein
NZ_AP025775.1	138551	139288	-	blaIMP-1	737	NZ_CM008909.1	26418	28034	-	mcr-9.1	phosphoethanolamine--lipid A transferase MCR-9.1		NZ_AP025884.1	130731	130800	-	attc_001	attC	attC
NZ_AP025775.1	139302	139360	-	attI1	58	NZ_CM008909.1	13483	14136	+	qnrA9	quinolone resistance pentapeptide repeat protein QnrA9		NZ_AP025884.1	131469	131595	-	attc_002	attC	attC
NZ_AP025775.1	139385	139419	+	P_intI1	34	NZ_CM008909.1	8479	9300	+	sul1	sulfonamide-resistant dihydropteroate synthase Sul1		NZ_AP025884.1	132352	132410	-	attI1	attI	attI_1
NZ_AP025775.1	139411	139437	-	Pc_int1	26	NZ_CM008909.1	15791	16627	+	sul1	sulfonamide-resistant dihydropteroate synthase Sul1		NZ_AP025884.1	132491	133504	+	NZ_AP025884.1_149	protein	intI
NZ_AP025775.1	139441	140454	+	NZ_AP025775.1_159	1013	NZ_CM017033.1	218762	219550	-	aadA1	ANT(3'')-Ia family aminoglycoside nucleotidyltransferase AadA1		NZ_AP025884.1	132461	132487	-	Pc_int1	Promoter	Pc_1
NZ_AP025775.1	229552	230193	+	qnrB6	641	NZ_CM017033.1	222202	223026	-	aph(3'')-Ib	aminoglycoside O-phosphotransferase APH(3'')-Ib		NZ_AP025884.1	132435	132469	+	P_intI1	Promoter	Pint_1
NZ_AP025775.1	273754	274956	-	tet(B)	1202	NZ_CM017033.1	221366	222199	-	aph(6)-Id	aminoglycoside O-phosphotransferase APH(6)-Id		NZ_AP025884.1	130281	130628	-	NZ_AP025884.1_146	protein	protein
NZ_AP025778.1	137163	137999	-	sul1	836	NZ_CM017033.1	219646	220116	-	dfrA1	trimethoprim-resistant dihydrofolate reductase DfrA1		NZ_AP025884.1	130867	131448	-	NZ_AP025884.1_147	protein	protein
NZ_AP025778.1	137993	138340	-	NZ_AP025778.1_157	347	NZ_CM017033.1	208778	209683	-	mph(B)	Mph(B) family macrolide 2'-phosphotransferase		NZ_AP025884.1	131598	132338	-	NZ_AP025884.1_148	protein	protein
NZ_AP025778.1	137996	138340	-	qacEdelta1	344	NZ_CM017033.1	217418	218254	-	sul1	sulfonamide-resistant dihydropteroate synthase Sul1		NZ_AP025888.1	137764	137833	-	attc_001	attC	attC
NZ_AP025778.1	138443	138512	-	attc_001	69	NZ_CM017033.1	223066	223878	-	sul2	sulfonamide-resistant dihydropteroate synthase Sul2		NZ_AP025888.1	138502	138628	-	attc_002	attC	attC
NZ_AP025778.1	138579	139160	-	NZ_AP025778.1_158	581	NZ_CM017033.1	195587	196783	-	tet(A)	tetracycline efflux MFS transporter Tet(A)		NZ_AP025888.1	139385	139443	-	attI1	attI	attI_1
NZ_AP025778.1	138582	139160	-	aac(6')-IIc	578	NZ_CM017036.1	218762	219550	-	aadA1	ANT(3'')-Ia family aminoglycoside nucleotidyltransferase AadA1		NZ_AP025888.1	139524	140537	+	NZ_AP025888.1_159	protein	intI
NZ_AP025778.1	139181	139307	-	attc_002	126	NZ_CM017036.1	222202	223026	-	aph(3'')-Ib	aminoglycoside O-phosphotransferase APH(3'')-Ib		NZ_AP025888.1	139494	139520	-	Pc_int1	Promoter	Pc_1
NZ_AP025778.1	139310	140050	-	NZ_AP025778.1_159	740	NZ_CM017036.1	221366	222199	-	aph(6)-Id	aminoglycoside O-phosphotransferase APH(6)-Id		NZ_AP025888.1	139468	139502	+	P_intI1	Promoter	Pint_1
NZ_AP025778.1	139313	140050	-	blaIMP-1	737	NZ_CM017036.1	219646	220116	-	dfrA1	trimethoprim-resistant dihydrofolate reductase DfrA1		NZ_AP025888.1	137314	137661	-	NZ_AP025888.1_156	protein	protein
NZ_AP025778.1	140064	140122	-	attI1	58	NZ_CM017036.1	208778	209683	-	mph(B)	Mph(B) family macrolide 2'-phosphotransferase		NZ_AP025888.1	137900	138481	-	NZ_AP025888.1_157	protein	protein
NZ_AP025778.1	140147	140181	+	P_intI1	34	NZ_CM017036.1	217418	218254	-	sul1	sulfonamide-resistant dihydropteroate synthase Sul1		NZ_AP025888.1	138631	139371	-	NZ_AP025888.1_158	protein	protein
NZ_AP025778.1	140173	140199	-	Pc_int1	26	NZ_CM017036.1	223066	223878	-	sul2	sulfonamide-resistant dihydropteroate synthase Sul2		NZ_AP025892.1	98434	98503	-	attc_001	attC	attC
NZ_AP025778.1	140203	141216	+	NZ_AP025778.1_160	1013	NZ_CM017036.1	195587	196783	-	tet(A)	tetracycline efflux MFS transporter Tet(A)		NZ_AP025892.1	99172	99298	-	attc_002	attC	attC
NZ_AP025778.1	230823	231464	+	qnrB6	641	NZ_CP008825.1	138563	139093	+	ant(2'')-Ia	aminoglycoside nucleotidyltransferase ANT(2'')-Ia		NZ_AP025892.1	100055	100113	-	attI1	attI	attI_1
NZ_AP025778.1	275025	276227	-	tet(B)	1202	NZ_CP008825.1	171621	172433	-	aph(3')-Ia	aminoglycoside O-phosphotransferase APH(3')-Ia		NZ_AP025892.1	100194	101207	+	NZ_AP025892.1_117	protein	intI
NZ_AP025781.1	137739	138575	-	sul1	836	NZ_CP008825.1	126219	127097	+	blaKPC-3	carbapenem-hydrolyzing class A beta-lactamase KPC-3		NZ_AP025892.1	100164	100190	-	Pc_int1	Promoter	Pc_1
NZ_AP025781.1	138569	138916	-	NZ_AP025781.1_159	347	NZ_CP008825.1	116359	117216	-	blaTEM-1	class A broad-spectrum beta-lactamase TEM-1		NZ_AP025892.1	100138	100172	+	P_intI1	Promoter	Pint_1
NZ_AP025781.1	138572	138916	-	qacEdelta1	344	NZ_CP008825.1	139179	139808	+	catB3	type B-3 chloramphenicol O-acetyltransferase CatB3		NZ_AP025892.1	97984	98331	-	NZ_AP025892.1_114	protein	protein
NZ_AP025781.1	139019	139088	-	attc_001	69	NZ_CP008825.1	143906	145522	-	mcr-9.1	phosphoethanolamine--lipid A transferase MCR-9.1		NZ_AP025892.1	98570	99151	-	NZ_AP025892.1_115	protein	protein
NZ_AP025781.1	139155	139736	-	NZ_AP025781.1_160	581	NZ_CP008825.1	140309	141145	+	sul1	sulfonamide-resistant dihydropteroate synthase Sul1		NZ_AP025892.1	99301	100041	-	NZ_AP025892.1_116	protein	protein
NZ_AP025781.1	139158	139736	-	aac(6')-IIc	578	NZ_CP008899.1	212118	212975	+	blaSHV-12	class A extended-spectrum beta-lactamase SHV-12		NZ_AP025896.1	115545	115671	+	attc_001	attC	attC
NZ_AP025781.1	139757	139883	-	attc_002	126	NZ_CP008899.1	217992	218630	+	catA2	type A-2 chloramphenicol O-acetyltransferase CatII		NZ_AP025896.1	116340	116409	+	attc_002	attC	attC
NZ_AP025781.1	139886	140626	-	NZ_AP025781.1_161	740	NZ_CP008899.1	170515	172131	+	mcr-9.1	phosphoethanolamine--lipid A transferase MCR-9.1		NZ_AP025896.1	114729	114787	+	attI1	attI	attI_1
NZ_AP025781.1	139889	140626	-	blaIMP-1	737	NZ_CP008899.1	206603	207415	+	sul2	sulfonamide-resistant dihydropteroate synthase Sul2		NZ_AP025896.1	113636	114649	-	NZ_AP025896.1_124	protein	intI
NZ_AP025781.1	140640	140698	-	attI1	58	NZ_CP011062.1	130900	131673	+	aac(3)-IVa	aminoglycoside N-acetyltransferase AAC(3)-IVa		NZ_AP025896.1	114652	114678	+	Pc_int1	Promoter	Pc_1
NZ_AP025781.1	140723	140757	+	P_intI1	34	NZ_CP011062.1	92805	93356	+	aac(6')-Ib-cr5	fluoroquinolone-acetylating aminoglycoside 6'-N-acetyltransferase AAC(6')-Ib-cr5		NZ_AP025896.1	114670	114704	-	P_intI1	Promoter	Pint_1
NZ_AP025781.1	140749	140775	-	Pc_int1	26	NZ_CP011062.1	154917	155705	+	aadA1	ANT(3'')-Ia family aminoglycoside nucleotidyltransferase AadA1		NZ_AP025896.1	114802	115542	+	NZ_AP025896.1_125	protein	protein
NZ_AP025781.1	140779	141792	+	NZ_AP025781.1_162	1013	NZ_CP011062.1	152512	153300	+	aadA2	ANT(3'')-Ia family aminoglycoside nucleotidyltransferase AadA2		NZ_AP025896.1	115692	116273	+	NZ_AP025896.1_126	protein	protein
NZ_AP025781.1	227588	228229	+	qnrB6	641	NZ_CP011062.1	160882	161694	+	aph(3')-Ia	aminoglycoside O-phosphotransferase APH(3')-Ia		NZ_AP025896.1	116512	116859	+	NZ_AP025896.1_127	protein	protein
NZ_AP025781.1	271790	272992	-	tet(B)	1202	NZ_CP011062.1	131905	132927	+	aph(4)-Ia	aminoglycoside O-phosphotransferase APH(4)-Ia		NZ_AP025900.1	138990	139059	-	attc_001	attC	attC
NZ_AP025783.1	137739	138575	-	sul1	836	NZ_CP011062.1	95175	95624	+	arr-3	NAD(+)--rifampin ADP-ribosyltransferase Arr-3		NZ_AP025900.1	139728	139854	-	attc_002	attC	attC
NZ_AP025783.1	138569	138916	-	NZ_AP025783.1_158	347	NZ_CP011062.1	93490	94317	+	blaOXA-1	oxacillin-hydrolyzing class D beta-lactamase OXA-1		NZ_AP025900.1	140611	140669	-	attI1	attI	attI_1
NZ_AP025783.1	138572	138916	-	qacEdelta1	344	NZ_CP011062.1	94458	95087	+	catB3	type B-3 chloramphenicol O-acetyltransferase CatB3		NZ_AP025900.1	140750	141763	+	NZ_AP025900.1_163	protein	intI
NZ_AP025783.1	139019	139088	-	attc_001	69	NZ_CP011062.1	153565	154821	+	cmlA1	chloramphenicol efflux MFS transporter CmlA1		NZ_AP025900.1	140720	140746	-	Pc_int1	Promoter	Pc_1
NZ_AP025783.1	139155	139736	-	NZ_AP025783.1_159	581	NZ_CP011062.1	141099	142310	-	floR	chloramphenicol/florfenicol efflux MFS transporter FloR		NZ_AP025900.1	140694	140728	+	P_intI1	Promoter	Pint_1
NZ_AP025783.1	139158	139736	-	aac(6')-IIc	578	NZ_CP011062.1	120855	121757	+	mph(A)	Mph(A) family macrolide 2'-phosphotransferase		NZ_AP025900.1	138540	138887	-	NZ_AP025900.1_160	protein	protein
NZ_AP025783.1	139757	139883	-	attc_002	126	NZ_CP011062.1	162911	164083	+	oqxA	multidrug efflux RND transporter periplasmic adaptor subunit OqxA		NZ_AP025900.1	139126	139707	-	NZ_AP025900.1_161	protein	protein
NZ_AP025783.1	139886	140626	-	NZ_AP025783.1_160	740	NZ_CP011062.1	164110	167259	+	oqxB	multidrug efflux RND transporter permease subunit OqxB		NZ_AP025900.1	139857	140597	-	NZ_AP025900.1_162	protein	protein
NZ_AP025783.1	139889	140626	-	blaIMP-1	737	NZ_CP011062.1	96191	97027	+	sul1	sulfonamide-resistant dihydropteroate synthase Sul1		NZ_AP025904.1	137765	137834	-	attc_001	attC	attC
NZ_AP025783.1	140640	140698	-	attI1	58	NZ_CP011062.1	137778	138590	+	sul2	sulfonamide-resistant dihydropteroate synthase Sul2		NZ_AP025904.1	138503	138629	-	attc_002	attC	attC
NZ_AP025783.1	140723	140757	+	P_intI1	34	NZ_CP011062.1	157393	158181	-	sul3	sulfonamide-resistant dihydropteroate synthase Sul3		NZ_AP025904.1	139386	139444	-	attI1	attI	attI_1
NZ_AP025783.1	140749	140775	-	Pc_int1	26	NZ_CP011062.1	113681	115597	-	tet(M)	tetracycline resistance ribosomal protection protein Tet(M)		NZ_AP025904.1	139525	140538	+	NZ_AP025904.1_162	protein	intI
NZ_AP025783.1	140779	141792	+	NZ_AP025783.1_161	1013	NZ_CP011601.1	171578	172384	+	aac(3)-IIg	aminoglycoside N-acetyltransferase AAC(3)-IIg		NZ_AP025904.1	139495	139521	-	Pc_int1	Promoter	Pc_1
NZ_AP025783.1	227588	228229	+	qnrB6	641	NZ_CP011601.1	168912	169490	+	aac(6')-IIc	aminoglycoside N-acetyltransferase AAC(6')-IIc		NZ_AP025904.1	139469	139503	+	P_intI1	Promoter	Pint_1
NZ_AP025783.1	273128	274330	-	tet(B)	1202	NZ_CP011601.1	233182	233970	+	aadA2	ANT(3'')-Ia family aminoglycoside nucleotidyltransferase AadA2		NZ_AP025904.1	137315	137662	-	NZ_AP025904.1_159	protein	protein
NZ_AP025785.1	135259	136095	-	sul1	836	NZ_CP011601.1	272936	273748	-	aph(3')-Ia	aminoglycoside O-phosphotransferase APH(3')-Ia		NZ_AP025904.1	137901	138482	-	NZ_AP025904.1_160	protein	protein
NZ_AP025785.1	136089	136436	-	NZ_AP025785.1_154	347	NZ_CP011601.1	240348	241172	+	aph(3'')-Ib	aminoglycoside O-phosphotransferase APH(3'')-Ib		NZ_AP025904.1	138632	139372	-	NZ_AP025904.1_161	protein	protein
NZ_AP025785.1	136092	136436	-	qacEdelta1	344	NZ_CP011601.1	241175	242008	+	aph(6)-Id	aminoglycoside O-phosphotransferase APH(6)-Id		NZ_AP025908.1	137765	137834	-	attc_001	attC	attC
NZ_AP025785.1	136539	136608	-	attc_001	69	NZ_CP011601.1	172515	172925	+	arr	NAD(+)--rifampin ADP-ribosyltransferase		NZ_AP025908.1	138503	138629	-	attc_002	attC	attC
NZ_AP025785.1	136675	137256	-	NZ_AP025785.1_155	581	NZ_CP011601.1	218768	219625	-	blaTEM-1	class A broad-spectrum beta-lactamase TEM-1		NZ_AP025908.1	139386	139444	-	attI1	attI	attI_1
NZ_AP025785.1	136678	137256	-	aac(6')-IIc	578	NZ_CP011601.1	164871	165509	-	catA2	type A-2 chloramphenicol O-acetyltransferase CatII		NZ_AP025908.1	139525	140538	+	NZ_AP025908.1_159	protein	intI
NZ_AP025785.1	137277	137403	-	attc_002	126	NZ_CP011601.1	228982	229620	+	catA2	type A-2 chloramphenicol O-acetyltransferase CatII		NZ_AP025908.1	139495	139521	-	Pc_int1	Promoter	Pc_1
NZ_AP025785.1	137406	138146	-	NZ_AP025785.1_156	740	NZ_CP011601.1	238029	238595	+	dfrA19	trimethoprim-resistant dihydrofolate reductase DfrA19		NZ_AP025908.1	139469	139503	+	P_intI1	Promoter	Pint_1
NZ_AP025785.1	137409	138146	-	blaIMP-1	737	NZ_CP011601.1	173809	174846	+	ere(A)	EreA family erythromycin esterase		NZ_AP025908.1	137315	137662	-	NZ_AP025908.1_156	protein	protein
NZ_AP025785.1	138160	138218	-	attI1	58	NZ_CP011601.1	245221	246837	-	mcr-9.1	phosphoethanolamine--lipid A transferase MCR-9.1		NZ_AP025908.1	137901	138482	-	NZ_AP025908.1_157	protein	protein
NZ_AP025785.1	138243	138277	+	P_intI1	34	NZ_CP011601.1	175373	176209	+	sul1	sulfonamide-resistant dihydropteroate synthase Sul1		NZ_AP025908.1	138632	139372	-	NZ_AP025908.1_158	protein	protein
NZ_AP025785.1	138269	138295	-	Pc_int1	26	NZ_CP011601.1	234478	235314	+	sul1	sulfonamide-resistant dihydropteroate synthase Sul1		NZ_AP025912.1	137765	137834	-	attc_001	attC	attC
NZ_AP025785.1	138299	139312	+	NZ_AP025785.1_157	1013	NZ_CP011601.1	182478	183290	+	sul2	sulfonamide-resistant dihydropteroate synthase Sul2		NZ_AP025912.1	138503	138629	-	attc_002	attC	attC
NZ_AP025785.1	229749	230390	+	qnrB6	641	NZ_CP012141.1	119625	120398	+	aac(3)-IVa	aminoglycoside N-acetyltransferase AAC(3)-IVa		NZ_AP025912.1	139386	139444	-	attI1	attI	attI_1
NZ_AP025785.1	273951	275153	-	tet(B)	1202	NZ_CP012141.1	118112	118663	-	aac(6')-Ib-cr5	fluoroquinolone-acetylating aminoglycoside 6'-N-acetyltransferase AAC(6')-Ib-cr5		NZ_AP025912.1	139525	140538	+	NZ_AP025912.1_160	protein	intI
NZ_AP025788.1	137739	138575	-	sul1	836	NZ_CP012141.1	120630	121652	+	aph(4)-Ia	aminoglycoside O-phosphotransferase APH(4)-Ia		NZ_AP025912.1	139495	139521	-	Pc_int1	Promoter	Pc_1
NZ_AP025788.1	138569	138916	-	NZ_AP025788.1_159	347	NZ_CP012141.1	115844	116293	-	arr-3	NAD(+)--rifampin ADP-ribosyltransferase Arr-3		NZ_AP025912.1	139469	139503	+	P_intI1	Promoter	Pint_1
NZ_AP025788.1	138572	138916	-	qacEdelta1	344	NZ_CP012141.1	156808	157680	+	blaCTX-M-123	class A extended-spectrum beta-lactamase CTX-M-123		NZ_AP025912.1	137315	137662	-	NZ_AP025912.1_157	protein	protein
NZ_AP025788.1	139019	139088	-	attc_001	69	NZ_CP012141.1	117151	117978	-	blaOXA-1	oxacillin-hydrolyzing class D beta-lactamase OXA-1		NZ_AP025912.1	137901	138482	-	NZ_AP025912.1_158	protein	protein
NZ_AP025788.1	139155	139736	-	NZ_AP025788.1_160	581	NZ_CP012141.1	116381	117010	-	catB3	type B-3 chloramphenicol O-acetyltransferase CatB3		NZ_AP025912.1	138632	139372	-	NZ_AP025912.1_159	protein	protein
NZ_AP025788.1	139158	139736	-	aac(6')-IIc	578	NZ_CP012141.1	138959	139372	+	fosA3	fosfomycin resistance glutathione transferase FosA3		NZ_AP025916.1	140100	140226	+	attc_001	attC	attC
NZ_AP025788.1	139757	139883	-	attc_002	126	NZ_CP012141.1	136845	137747	-	mph(A)	Mph(A) family macrolide 2'-phosphotransferase		NZ_AP025916.1	140895	140964	+	attc_002	attC	attC
NZ_AP025788.1	139886	140626	-	NZ_AP025788.1_161	740	NZ_CP012141.1	114441	115277	-	sul1	sulfonamide-resistant dihydropteroate synthase Sul1		NZ_AP025916.1	139284	139342	+	attI1	attI	attI_1
NZ_AP025788.1	139889	140626	-	blaIMP-1	737	NZ_CP012141.1	126502	127314	+	sul2	sulfonamide-resistant dihydropteroate synthase Sul2		NZ_AP025916.1	138191	139204	-	NZ_AP025916.1_157	protein	intI
NZ_AP025788.1	140640	140698	-	attI1	58	NZ_CP012170.1	142753	143559	+	aac(3)-IIg	aminoglycoside N-acetyltransferase AAC(3)-IIg		NZ_AP025916.1	139207	139233	+	Pc_int1	Promoter	Pc_1
NZ_AP025788.1	140723	140757	+	P_intI1	34	NZ_CP012170.1	140087	140665	+	aac(6')-IIc	aminoglycoside N-acetyltransferase AAC(6')-IIc		NZ_AP025916.1	139225	139259	-	P_intI1	Promoter	Pint_1
NZ_AP025788.1	140749	140775	-	Pc_int1	26	NZ_CP012170.1	133915	134703	-	aadA2	ANT(3'')-Ia family aminoglycoside nucleotidyltransferase AadA2		NZ_AP025916.1	139357	140097	+	NZ_AP025916.1_158	protein	protein
NZ_AP025788.1	140779	141792	+	NZ_AP025788.1_162	1013	NZ_CP012170.1	88416	89228	+	aph(3')-Ia	aminoglycoside O-phosphotransferase APH(3')-Ia		NZ_AP025916.1	140247	140828	+	NZ_AP025916.1_159	protein	protein
NZ_AP025788.1	227588	228229	+	qnrB6	641	NZ_CP012170.1	120992	121816	-	aph(3'')-Ib	aminoglycoside O-phosphotransferase APH(3'')-Ib		NZ_AP025916.1	141067	141414	+	NZ_AP025916.1_160	protein	protein
NZ_AP025788.1	271790	272992	-	tet(B)	1202	NZ_CP012170.1	120156	120989	-	aph(6)-Id	aminoglycoside O-phosphotransferase APH(6)-Id		NZ_AP025920.1	138997	139066	-	attc_001	attC	attC
NZ_AP025791.1	137739	138575	-	sul1	836	NZ_CP012170.1	143690	144100	+	arr	NAD(+)--rifampin ADP-ribosyltransferase		NZ_AP025920.1	139735	139861	-	attc_002	attC	attC
NZ_AP025791.1	138569	138916	-	NZ_AP025791.1_159	347	NZ_CP012170.1	159168	160025	+	blaSHV-12	class A extended-spectrum beta-lactamase SHV-12		NZ_AP025920.1	140618	140676	-	attI1	attI	attI_1
NZ_AP025791.1	138572	138916	-	qacEdelta1	344	NZ_CP012170.1	123569	124135	-	dfrA19	trimethoprim-resistant dihydrofolate reductase DfrA19		NZ_AP025920.1	140757	141770	+	NZ_AP025920.1_162	protein	intI
NZ_AP025791.1	139019	139088	-	attc_001	69	NZ_CP012170.1	144984	146021	+	ere(A)	EreA family erythromycin esterase		NZ_AP025920.1	140727	140753	-	Pc_int1	Promoter	Pc_1
NZ_AP025791.1	139155	139736	-	NZ_AP025791.1_160	581	NZ_CP012170.1	115327	116943	+	mcr-9.1	phosphoethanolamine--lipid A transferase MCR-9.1		NZ_AP025920.1	140701	140735	+	P_intI1	Promoter	Pint_1
NZ_AP025791.1	139158	139736	-	aac(6')-IIc	578	NZ_CP012170.1	128177	128818	+	qnrB2	quinolone resistance pentapeptide repeat protein QnrB2		NZ_AP025920.1	138547	138894	-	NZ_AP025920.1_159	protein	protein
NZ_AP025791.1	139757	139883	-	attc_002	126	NZ_CP012170.1	126850	127686	-	sul1	sulfonamide-resistant dihydropteroate synthase Sul1		NZ_AP025920.1	139133	139714	-	NZ_AP025920.1_160	protein	protein
NZ_AP025791.1	139886	140626	-	NZ_AP025791.1_161	740	NZ_CP012170.1	132571	133407	-	sul1	sulfonamide-resistant dihydropteroate synthase Sul1		NZ_AP025920.1	139864	140604	-	NZ_AP025920.1_161	protein	protein
NZ_AP025791.1	139889	140626	-	blaIMP-1	737	NZ_CP012170.1	146548	147384	+	sul1	sulfonamide-resistant dihydropteroate synthase Sul1		NZ_AP025924.1	129566	129635	-	attc_001	attC	attC
NZ_AP025791.1	140640	140698	-	attI1	58	NZ_CP012170.1	153653	154465	+	sul2	sulfonamide-resistant dihydropteroate synthase Sul2		NZ_AP025924.1	130304	130430	-	attc_002	attC	attC
NZ_AP025791.1	140723	140757	+	P_intI1	34	NZ_CP012931.1	171790	172578	+	aadA1	ANT(3'')-Ia family aminoglycoside nucleotidyltransferase AadA1		NZ_AP025924.1	131187	131245	-	attI1	attI	attI_1
NZ_AP025791.1	140749	140775	-	Pc_int1	26	NZ_CP012931.1	162300	163124	-	aph(3'')-Ib	aminoglycoside O-phosphotransferase APH(3'')-Ib		NZ_AP025924.1	131326	132339	+	NZ_AP025924.1_147	protein	intI
NZ_AP025791.1	140779	141792	+	NZ_AP025791.1_162	1013	NZ_CP012931.1	161464	162297	-	aph(6)-Id	aminoglycoside O-phosphotransferase APH(6)-Id		NZ_AP025924.1	131296	131322	-	Pc_int1	Promoter	Pc_1
NZ_AP025791.1	227588	228229	+	qnrB6	641	NZ_CP012931.1	186917	187774	-	blaTEM-1	class A broad-spectrum beta-lactamase TEM-1		NZ_AP025924.1	131270	131304	+	P_intI1	Promoter	Pint_1
NZ_AP025791.1	271790	272992	-	tet(B)	1202	NZ_CP012931.1	173086	173922	+	sul1	sulfonamide-resistant dihydropteroate synthase Sul1		NZ_AP025924.1	129116	129463	-	NZ_AP025924.1_144	protein	protein
NZ_AP025793.1	136401	137237	-	sul1	836	NZ_CP012931.1	25030	26232	+	tet(B)	tetracycline efflux MFS transporter Tet(B)		NZ_AP025924.1	129702	130283	-	NZ_AP025924.1_145	protein	protein
NZ_AP025793.1	137231	137578	-	NZ_AP025793.1_156	347	NZ_CP013215.1	278149	278955	-	aac(3)-IIg	aminoglycoside N-acetyltransferase AAC(3)-IIg		NZ_AP025924.1	130433	131173	-	NZ_AP025924.1_146	protein	protein
NZ_AP025793.1	137234	137578	-	qacEdelta1	344	NZ_CP013215.1	130748	131299	+	aac(6')-Ib3	aminoglycoside N-acetyltransferase AAC(6')-Ib3		NZ_AP025928.1	137763	137832	-	attc_001	attC	attC
NZ_AP025793.1	137681	137750	-	attc_001	69	NZ_CP013215.1	281043	281621	-	aac(6')-IIc	aminoglycoside N-acetyltransferase AAC(6')-IIc		NZ_AP025928.1	138501	138627	-	attc_002	attC	attC
NZ_AP025793.1	137817	138398	-	NZ_AP025793.1_157	581	NZ_CP013215.1	222548	223372	-	aph(3'')-Ib	aminoglycoside O-phosphotransferase APH(3'')-Ib		NZ_AP025928.1	139384	139442	-	attI1	attI	attI_1
NZ_AP025793.1	137820	138398	-	aac(6')-IIc	578	NZ_CP013215.1	221712	222545	-	aph(6)-Id	aminoglycoside O-phosphotransferase APH(6)-Id		NZ_AP025928.1	139523	140536	+	NZ_AP025928.1_161	protein	intI
NZ_AP025793.1	138419	138545	-	attc_002	126	NZ_CP013215.1	277608	278018	-	arr	NAD(+)--rifampin ADP-ribosyltransferase		NZ_AP025928.1	139493	139519	-	Pc_int1	Promoter	Pc_1
NZ_AP025793.1	138548	139288	-	NZ_AP025793.1_158	740	NZ_CP013215.1	268471	269328	+	blaSHV-12	class A extended-spectrum beta-lactamase SHV-12		NZ_AP025928.1	139467	139501	+	P_intI1	Promoter	Pint_1
NZ_AP025793.1	138551	139288	-	blaIMP-1	737	NZ_CP013215.1	235636	236493	+	blaTEM-1	class A broad-spectrum beta-lactamase TEM-1		NZ_AP025928.1	137313	137660	-	NZ_AP025928.1_158	protein	protein
NZ_AP025793.1	139302	139360	-	attI1	58	NZ_CP013215.1	120499	121137	-	catA2	type A-2 chloramphenicol O-acetyltransferase CatII		NZ_AP025928.1	137899	138480	-	NZ_AP025928.1_159	protein	protein
NZ_AP025793.1	139385	139419	+	P_intI1	34	NZ_CP013215.1	225125	225691	-	dfrA19	trimethoprim-resistant dihydrofolate reductase DfrA19		NZ_AP025928.1	138630	139370	-	NZ_AP025928.1_160	protein	protein
NZ_AP025793.1	139411	139437	-	Pc_int1	26	NZ_CP013215.1	275687	276724	-	ere(A)	EreA family erythromycin esterase		NZ_AP025932.1	134949	135018	-	attc_001	attC	attC
NZ_AP025793.1	139441	140454	+	NZ_AP025793.1_159	1013	NZ_CP013215.1	211260	212876	+	mcr-9.1	phosphoethanolamine--lipid A transferase MCR-9.1		NZ_AP025932.1	135687	135813	-	attc_002	attC	attC
NZ_AP025793.1	230063	230704	+	qnrB6	641	NZ_CP013215.1	274324	275160	-	sul1	sulfonamide-resistant dihydropteroate synthase Sul1		NZ_AP025932.1	136570	136628	-	attI1	attI	attI_1
NZ_AP025793.1	274265	275467	-	tet(B)	1202	NZ_CP015725.1	209272	210045	-	aac(3)-IVa	aminoglycoside N-acetyltransferase AAC(3)-IVa		NZ_AP025932.1	136709	137722	+	NZ_AP025932.1_157	protein	intI
NZ_AP025796.1	137739	138575	-	sul1	836	NZ_CP015725.1	901	1452	+	aac(6')-Ib-cr5	fluoroquinolone-acetylating aminoglycoside 6'-N-acetyltransferase AAC(6')-Ib-cr5		NZ_AP025932.1	136679	136705	-	Pc_int1	Promoter	Pc_1
NZ_AP025796.1	138569	138916	-	NZ_AP025796.1_159	347	NZ_CP015725.1	26400	27188	-	aadA2	ANT(3'')-Ia family aminoglycoside nucleotidyltransferase AadA2		NZ_AP025932.1	136653	136687	+	P_intI1	Promoter	Pint_1
NZ_AP025796.1	138572	138916	-	qacEdelta1	344	NZ_CP015725.1	175089	175874	-	aadA5	ANT(3'')-Ia family aminoglycoside nucleotidyltransferase AadA5		NZ_AP025932.1	134499	134846	-	NZ_AP025932.1_154	protein	protein
NZ_AP025796.1	139019	139088	-	attc_001	69	NZ_CP015725.1	208018	209040	-	aph(4)-Ia	aminoglycoside O-phosphotransferase APH(4)-Ia		NZ_AP025932.1	135085	135666	-	NZ_AP025932.1_155	protein	protein
NZ_AP025796.1	139155	139736	-	NZ_AP025796.1_160	581	NZ_CP015725.1	3271	3720	+	arr-3	NAD(+)--rifampin ADP-ribosyltransferase Arr-3		NZ_AP025932.1	135816	136556	-	NZ_AP025932.1_156	protein	protein
NZ_AP025796.1	139158	139736	-	aac(6')-IIc	578	NZ_CP015725.1	190603	191475	-	blaCTX-M-65	class A extended-spectrum beta-lactamase CTX-M-65		NZ_AP026422.1	42524	43537	-	NZ_AP026422.1_53	protein	intI
NZ_AP025796.1	139757	139883	-	attc_002	126	NZ_CP015725.1	19466	20275	+	blaNDM-9	subclass B1 metallo-beta-lactamase NDM-9		NZ_AP026422.1	43540	43566	+	Pc_int1	Promoter	Pc_1
NZ_AP025796.1	139886	140626	-	NZ_AP025796.1_161	740	NZ_CP015725.1	1586	2413	+	blaOXA-1	oxacillin-hydrolyzing class D beta-lactamase OXA-1		NZ_AP026949.1	163777	163890	-	attc_001	attC	attC
NZ_AP025796.1	139889	140626	-	blaIMP-1	737	NZ_CP015725.1	165928	166785	+	blaTEM-1	class A broad-spectrum beta-lactamase TEM-1		NZ_AP026949.1	164380	164465	-	attc_002	attC	attC
NZ_AP025796.1	140640	140698	-	attI1	58	NZ_CP015725.1	20282	20644	+	ble	bleomycin binding protein Ble-MBL		NZ_AP026949.1	163897	164349	-	NZ_AP026949.1_175	protein	protein
NZ_AP025796.1	140723	140757	+	P_intI1	34	NZ_CP015725.1	180616	181002	+	bleO	bleomycin binding protein		NZ_AP026949.1	164460	164918	-	NZ_AP026949.1_176	protein	protein
NZ_AP025796.1	140749	140775	-	Pc_int1	26	NZ_CP015725.1	2554	3183	+	catB3	type B-3 chloramphenicol O-acetyltransferase CatB3		NZ_AP026962.1	164988	165101	-	attc_001	attC	attC
NZ_AP025796.1	140779	141792	+	NZ_AP025796.1_162	1013	NZ_CP015725.1	27599	28093	-	dfrA12	trimethoprim-resistant dihydrofolate reductase DfrA12		NZ_AP026962.1	165591	165676	-	attc_002	attC	attC
NZ_AP025796.1	227588	228229	+	qnrB6	641	NZ_CP015725.1	176008	176478	-	dfrA17	trimethoprim-resistant dihydrofolate reductase DfrA17		NZ_AP026962.1	165108	165560	-	NZ_AP026962.1_192	protein	protein
NZ_AP025796.1	271790	272992	-	tet(B)	1202	NZ_CP015725.1	198636	199847	+	floR	chloramphenicol/florfenicol efflux MFS transporter FloR		NZ_AP026962.1	165671	166153	-	NZ_AP026962.1_193	protein	protein
NZ_AP025798.1	137739	138575	-	sul1	836	NZ_CP015725.1	186340	186753	-	fosA3	fosfomycin resistance glutathione transferase FosA3		NZ_CM007911.1	51	140	+	attc_001	attC	attC
NZ_AP025798.1	138569	138916	-	NZ_AP025798.1_159	347	NZ_CP015725.1	10440	11342	-	mph(A)	Mph(A) family macrolide 2'-phosphotransferase		NZ_CM007911.1	401	460	+	attc_002	attC	attC
NZ_AP025798.1	138572	138916	-	qacEdelta1	344	NZ_CP015725.1	169187	170359	+	oqxA	multidrug efflux RND transporter periplasmic adaptor subunit OqxA		NZ_CM007911.1	1257	1316	+	attc_003	attC	attC
NZ_AP025798.1	139019	139088	-	attc_001	69	NZ_CP015725.1	170386	173535	+	oqxB	multidrug efflux RND transporter permease subunit OqxB		NZ_CM007911.1	226513	226584	+	attc_001	attC	attC
NZ_AP025798.1	139155	139736	-	NZ_AP025798.1_160	581	NZ_CP015725.1	166958	167710	+	rmtB1	16S rRNA (guanine(1405)-N(7))-methyltransferase RmtB1		NZ_CM007911.1	228244	228303	+	attc_002	attC	attC
NZ_AP025798.1	139158	139736	-	aac(6')-IIc	578	NZ_CP015725.1	4287	5123	+	sul1	sulfonamide-resistant dihydropteroate synthase Sul1		NZ_CM007911.1	228793	228906	+	attc_003	attC	attC
NZ_AP025798.1	139757	139883	-	attc_002	126	NZ_CP015725.1	25056	25892	-	sul1	sulfonamide-resistant dihydropteroate synthase Sul1		NZ_CM007911.1	247251	247340	+	attc_001	attC	attC
NZ_AP025798.1	139886	140626	-	NZ_AP025798.1_161	740	NZ_CP015725.1	202356	203168	-	sul2	sulfonamide-resistant dihydropteroate synthase Sul2		NZ_CM007911.1	247601	247660	+	attc_002	attC	attC
NZ_AP025798.1	139889	140626	-	blaIMP-1	737	NZ_CP015833.1	126886	127674	-	aadA1	ANT(3'')-Ia family aminoglycoside nucleotidyltransferase AadA1		NZ_CM007911.1	248457	248516	+	attc_003	attC	attC
NZ_AP025798.1	140640	140698	-	attI1	58	NZ_CP015833.1	138092	138880	-	aadA1	ANT(3'')-Ia family aminoglycoside nucleotidyltransferase AadA1		NZ_CM007911.1	476	1255	+	NZ_CM007911.1_1	protein	protein
NZ_AP025798.1	140723	140757	+	P_intI1	34	NZ_CP015833.1	140497	141285	-	aadA2	ANT(3'')-Ia family aminoglycoside nucleotidyltransferase AadA2		NZ_CM007911.1	1419	1766	+	NZ_CM007911.1_2	protein	protein
NZ_AP025798.1	140749	140775	-	Pc_int1	26	NZ_CP015833.1	130327	131046	-	aph(3'')-Ib	aminoglycoside O-phosphotransferase APH(3'')-Ib		NZ_CM007911.1	225919	226518	+	NZ_CM007911.1_261	protein	protein
NZ_AP025798.1	140779	141792	+	NZ_AP025798.1_162	1013	NZ_CP015833.1	129491	130324	-	aph(6)-Id	aminoglycoside O-phosphotransferase APH(6)-Id		NZ_CM007911.1	226649	227479	+	NZ_CM007911.1_262	protein	protein
NZ_AP025798.1	227588	228229	+	qnrB6	641	NZ_CP015833.1	138976	140232	-	cmlA1	chloramphenicol efflux MFS transporter CmlA1		NZ_CM007911.1	227617	228249	+	NZ_CM007911.1_263	protein	protein
NZ_AP025798.1	271790	272992	-	tet(B)	1202	NZ_CP015833.1	127770	128240	-	dfrA1	trimethoprim-resistant dihydrofolate reductase DfrA1		NZ_CM007911.1	228334	228786	+	NZ_CM007911.1_264	protein	protein
NZ_AP025800.1	136401	137237	-	sul1	836	NZ_CP015833.1	125542	126378	-	sul1	sulfonamide-resistant dihydropteroate synthase Sul1		NZ_CM007911.1	229009	229356	+	NZ_CM007911.1_265	protein	protein
NZ_AP025800.1	137231	137578	-	NZ_AP025800.1_156	347	NZ_CP015833.1	135615	136403	+	sul3	sulfonamide-resistant dihydropteroate synthase Sul3		NZ_CM007911.1	246759	247256	+	NZ_CM007911.1_284	protein	protein
NZ_AP025800.1	137234	137578	-	qacEdelta1	344	NZ_CP015833.1	111822	113018	-	tet(A)	tetracycline efflux MFS transporter Tet(A)		NZ_CM007911.1	247676	248455	+	NZ_CM007911.1_285	protein	protein
NZ_AP025800.1	137681	137750	-	attc_001	69	NZ_CP017632.1	162012	162785	-	aac(3)-IVa	aminoglycoside N-acetyltransferase AAC(3)-IVa		NZ_CM007911.1	248619	248966	+	NZ_CM007911.1_286	protein	protein
NZ_AP025800.1	137817	138398	-	NZ_AP025800.1_157	581	NZ_CP017632.1	27786	28574	-	aadA1	ANT(3'')-Ia family aminoglycoside nucleotidyltransferase AadA1		NZ_CM008265.1	89657	89789	+	attc_001	attC	attC
NZ_AP025800.1	137820	138398	-	aac(6')-IIc	578	NZ_CP017632.1	30191	30979	-	aadA2	ANT(3'')-Ia family aminoglycoside nucleotidyltransferase AadA2		NZ_CM008265.1	90628	90684	+	attc_002	attC	attC
NZ_AP025800.1	138419	138545	-	attc_002	126	NZ_CP017632.1	21797	22609	-	aph(3')-Ia	aminoglycoside O-phosphotransferase APH(3')-Ia		NZ_CM008265.1	98670	98739	-	attc_001	attC	attC
NZ_AP025800.1	138548	139288	-	NZ_AP025800.1_158	740	NZ_CP017632.1	160977	161780	-	aph(4)-Ia	aminoglycoside O-phosphotransferase APH(4)-Ia		NZ_CM008265.1	100219	100278	-	attc_002	attC	attC
NZ_AP025800.1	138551	139288	-	blaIMP-1	737	NZ_CP017632.1	165909	166781	-	blaCTX-M-14	class A extended-spectrum beta-lactamase CTX-M-14		NZ_CM008265.1	101075	101134	-	attc_003	attC	attC
NZ_AP025800.1	139302	139360	-	attI1	58	NZ_CP017632.1	16489	16875	-	bleO	bleomycin binding protein		NZ_CM008265.1	109415	109474	-	attc_001	attC	attC
NZ_AP025800.1	139385	139419	+	P_intI1	34	NZ_CP017632.1	28670	29926	-	cmlA1	chloramphenicol efflux MFS transporter CmlA1		NZ_CM008265.1	109926	109985	-	attc_002	attC	attC
NZ_AP025800.1	139411	139437	-	Pc_int1	26	NZ_CP017632.1	31390	31884	-	dfrA12	trimethoprim-resistant dihydrofolate reductase DfrA12		NZ_CM008265.1	110782	110851	-	attc_003	attC	attC
NZ_AP025800.1	139441	140454	+	NZ_AP025800.1_159	1013	NZ_CP017632.1	151501	152712	+	floR	chloramphenicol/florfenicol efflux MFS transporter FloR		NZ_CM008265.1	89111	89169	+	attI1	attI	attI_1
NZ_AP025800.1	230063	230704	+	qnrB6	641	NZ_CP017632.1	164881	165294	-	fosA3	fosfomycin resistance glutathione transferase FosA3		NZ_CM008265.1	88018	89031	-	NZ_CM008265.1_100	protein	intI
NZ_AP025800.1	274265	275467	-	tet(B)	1202	NZ_CP017632.1	231249	232244	-	mcr-1	MCR-1 family phosphoethanolamine--lipid A transferase		NZ_CM008265.1	89034	89060	+	Pc_int1	Promoter	Pc_1
NZ_AP025802.1	135259	136095	-	sul1	836	NZ_CP017632.1	185526	186428	+	mph(A)	Mph(A) family macrolide 2'-phosphotransferase		NZ_CM008265.1	89052	89086	-	P_intI1	Promoter	Pint_1
NZ_AP025802.1	136089	136436	-	NZ_AP025802.1_154	347	NZ_CP017632.1	19505	20341	+	sul1	sulfonamide-resistant dihydropteroate synthase Sul1		NZ_CM008265.1	89114	89662	+	NZ_CM008265.1_101	protein	protein
NZ_AP025802.1	136092	136436	-	qacEdelta1	344	NZ_CP017632.1	155221	156033	-	sul2	sulfonamide-resistant dihydropteroate synthase Sul2		NZ_CM008265.1	89793	90581	+	NZ_CM008265.1_102	protein	protein
NZ_AP025802.1	136539	136608	-	attc_001	69	NZ_CP017632.1	25310	26098	+	sul3	sulfonamide-resistant dihydropteroate synthase Sul3		NZ_CM008265.1	90787	91134	+	NZ_CM008265.1_103	protein	protein
NZ_AP025802.1	136675	137256	-	NZ_AP025802.1_155	581	NZ_CP019019.1	108028	108414	+	bleO	bleomycin binding protein		NZ_CM008265.1	98325	98654	-	NZ_CM008265.1_112	protein	protein
NZ_AP025802.1	136678	137256	-	aac(6')-IIc	578	NZ_CP019019.1	101510	102706	-	tet(A)	tetracycline efflux MFS transporter Tet(A)		NZ_CM008265.1	98759	100018	-	NZ_CM008265.1_113	protein	protein
NZ_AP025802.1	137277	137403	-	attc_002	126	NZ_CP019260.1	156386	157243	-	aac(3)-IId	aminoglycoside N-acetyltransferase AAC(3)-IId		NZ_CM008265.1	100280	101059	-	NZ_CM008265.1_114	protein	protein
NZ_AP025802.1	137406	138146	-	NZ_AP025802.1_156	740	NZ_CP019260.1	170020	170808	+	aadA1	ANT(3'')-Ia family aminoglycoside nucleotidyltransferase AadA1		NZ_CM008265.1	101129	101737	-	NZ_CM008265.1_115	protein	protein
NZ_AP025802.1	137409	138146	-	blaIMP-1	737	NZ_CP019260.1	167615	168403	+	aadA2	ANT(3'')-Ia family aminoglycoside nucleotidyltransferase AadA2		NZ_CM008265.1	108663	109238	+	NZ_CM008265.1_126	protein	protein
NZ_AP025802.1	138160	138218	-	attI1	58	NZ_CP019260.1	179003	179641	+	aadA2	ANT(3'')-Ia family aminoglycoside nucleotidyltransferase AadA2		NZ_CM008265.1	109629	109817	-	NZ_CM008265.1_127	protein	protein
NZ_AP025802.1	138243	138277	+	P_intI1	34	NZ_CP019260.1	175985	176797	+	aph(3')-Ia	aminoglycoside O-phosphotransferase APH(3')-Ia		NZ_CM008265.1	109987	110766	-	NZ_CM008265.1_128	protein	protein
NZ_AP025802.1	138269	138295	-	Pc_int1	26	NZ_CP019260.1	150554	151411	-	blaTEM-1	class A broad-spectrum beta-lactamase TEM-1		NZ_CM008265.1	110717	110920	-	NZ_CM008265.1_129	protein	protein
NZ_AP025802.1	138299	139312	+	NZ_AP025802.1_157	1013	NZ_CP019260.1	143243	143629	-	bleO	bleomycin binding protein		NZ_CM008265.1	110871	111851	-	NZ_CM008265.1_130	protein	protein
NZ_AP025802.1	231087	231728	+	qnrB6	641	NZ_CP019260.1	168668	169924	+	cmlA1	chloramphenicol efflux MFS transporter CmlA1		NZ_CM008266.1	88998	89057	-	attc_001	attC	attC
NZ_AP025802.1	275289	276491	-	tet(B)	1202	NZ_CP019260.1	178098	178592	+	dfrA12	trimethoprim-resistant dihydrofolate reductase DfrA12		NZ_CM008266.1	89854	89913	-	attc_002	attC	attC
NZ_AP025805.1	136401	137237	-	sul1	836	NZ_CP019260.1	158718	159131	+	fosA3	fosfomycin resistance glutathione transferase FosA3		NZ_CM008266.1	98194	98253	-	attc_001	attC	attC
NZ_AP025805.1	137231	137578	-	NZ_AP025805.1_156	347	NZ_CP019260.1	149629	150381	-	rmtB1	16S rRNA (guanine(1405)-N(7))-methyltransferase RmtB1		NZ_CM008266.1	98705	98764	-	attc_002	attC	attC
NZ_AP025805.1	137234	137578	-	qacEdelta1	344	NZ_CP019260.1	146248	147084	+	sul1	sulfonamide-resistant dihydropteroate synthase Sul1		NZ_CM008266.1	99561	99630	-	attc_003	attC	attC
NZ_AP025805.1	137681	137750	-	attc_001	69	NZ_CP019260.1	172496	173284	-	sul3	sulfonamide-resistant dihydropteroate synthase Sul3		NZ_CM008266.1	82967	83025	+	attI1	attI	attI_1
NZ_AP025805.1	137817	138398	-	NZ_AP025805.1_157	581	NZ_CP019353.1	189715	190503	+	aadA1	ANT(3'')-Ia family aminoglycoside nucleotidyltransferase AadA1		NZ_CM008266.1	81874	82887	-	NZ_CM008266.1_94	protein	intI
NZ_AP025805.1	137820	138398	-	aac(6')-IIc	578	NZ_CP019353.1	211246	212034	+	aadA1	ANT(3'')-Ia family aminoglycoside nucleotidyltransferase AadA1		NZ_CM008266.1	82890	82916	+	Pc_int1	Promoter	Pc_1
NZ_AP025805.1	138419	138545	-	attc_002	126	NZ_CP019353.1	208841	209629	+	aadA2	ANT(3'')-Ia family aminoglycoside nucleotidyltransferase AadA2		NZ_CM008266.1	82908	82942	-	P_intI1	Promoter	Pint_1
NZ_AP025805.1	138548	139288	-	NZ_AP025805.1_158	740	NZ_CP019353.1	217211	218023	+	aph(3')-Ia	aminoglycoside O-phosphotransferase APH(3')-Ia		NZ_CM008266.1	89059	89838	-	NZ_CM008266.1_102	protein	protein
NZ_AP025805.1	138551	139288	-	blaIMP-1	737	NZ_CP019353.1	186601	187050	+	arr	NAD(+)--rifampin ADP-ribosyltransferase		NZ_CM008266.1	89908	90516	-	NZ_CM008266.1_103	protein	protein
NZ_AP025805.1	139302	139360	-	attI1	58	NZ_CP019353.1	188898	189695	+	blaOXA-10	oxacillin-hydrolyzing class D beta-lactamase OXA-10		NZ_CM008266.1	97442	98017	+	NZ_CM008266.1_114	protein	protein
NZ_AP025805.1	139385	139419	+	P_intI1	34	NZ_CP019353.1	222945	223331	+	bleO	bleomycin binding protein		NZ_CM008266.1	98264	98596	-	NZ_CM008266.1_115	protein	protein
NZ_AP025805.1	139411	139437	-	Pc_int1	26	NZ_CP019353.1	209894	211150	+	cmlA1	chloramphenicol efflux MFS transporter CmlA1		NZ_CM008266.1	98766	99545	-	NZ_CM008266.1_116	protein	protein
NZ_AP025805.1	139441	140454	+	NZ_AP025805.1_159	1013	NZ_CP019353.1	187374	188630	+	cmlA5	chloramphenicol efflux MFS transporter CmlA5		NZ_CM008266.1	99650	100630	-	NZ_CM008266.1_117	protein	protein
NZ_AP025805.1	230010	230651	+	qnrB6	641	NZ_CP019353.1	207936	208430	+	dfrA12	trimethoprim-resistant dihydrofolate reductase DfrA12		NZ_CM008267.1	104544	104603	-	attc_001	attC	attC
NZ_AP025805.1	275550	276752	-	tet(B)	1202	NZ_CP019353.1	190581	191051	+	dfrA14	trimethoprim-resistant dihydrofolate reductase DfrA14		NZ_CM008267.1	105400	105459	-	attc_002	attC	attC
NZ_AP025808.1	135259	136095	-	sul1	836	NZ_CP019353.1	196822	198033	-	floR	chloramphenicol/florfenicol efflux MFS transporter FloR		NZ_CM008267.1	105720	105809	-	attc_003	attC	attC
NZ_AP025808.1	136089	136436	-	NZ_AP025808.1_154	347	NZ_CP019353.1	112518	114140	+	mcr-1.1	phosphoethanolamine--lipid A transferase MCR-1.1		NZ_CM008267.1	125367	125426	-	attc_001	attC	attC
NZ_AP025808.1	136092	136436	-	qacEdelta1	344	NZ_CP019353.1	156891	157793	-	mph(A)	Mph(A) family macrolide 2'-phosphotransferase		NZ_CM008267.1	125878	125937	-	attc_002	attC	attC
NZ_AP025808.1	136539	136608	-	attc_001	69	NZ_CP019353.1	225405	226577	+	oqxA2	multidrug efflux RND transporter periplasmic adaptor subunit OqxA2		NZ_CM008267.1	106307	106365	-	attI1	attI	attI_1
NZ_AP025808.1	136675	137256	-	NZ_AP025808.1_155	581	NZ_CP019353.1	226604	229753	+	oqxB2	multidrug efflux RND transporter permease subunit OqxB2		NZ_CM008267.1	107308	107958	+	NZ_CM008267.1_123	protein	intI
NZ_AP025808.1	136678	137256	-	aac(6')-IIc	578	NZ_CP019353.1	182935	183588	-	qnrS1	quinolone resistance pentapeptide repeat protein QnrS1		NZ_CM008267.1	106416	106442	-	Pc_int1	Promoter	Pc_1
NZ_AP025808.1	137277	137403	-	attc_002	126	NZ_CP019353.1	219479	220315	-	sul1	sulfonamide-resistant dihydropteroate synthase Sul1		NZ_CM008267.1	103770	104381	+	NZ_CM008267.1_118	protein	protein
NZ_AP025808.1	137406	138146	-	NZ_AP025808.1_156	740	NZ_CP019353.1	193501	194313	+	sul2	sulfonamide-resistant dihydropteroate synthase Sul2		NZ_CM008267.1	104334	104441	-	NZ_CM008267.1_119	protein	protein
NZ_AP025808.1	137409	138146	-	blaIMP-1	737	NZ_CP019353.1	213722	214510	-	sul3	sulfonamide-resistant dihydropteroate synthase Sul3		NZ_CM008267.1	104605	105384	-	NZ_CM008267.1_120	protein	protein
NZ_AP025808.1	138160	138218	-	attI1	58	NZ_CP019353.1	177081	178277	-	tet(A)	tetracycline efflux MFS transporter Tet(A)		NZ_CM008267.1	105804	106301	-	NZ_CM008267.1_121	protein	protein
NZ_AP025808.1	138243	138277	+	P_intI1	34	NZ_CP019356.1	245030	245818	+	aadA1	ANT(3'')-Ia family aminoglycoside nucleotidyltransferase AadA1		NZ_CM008267.1	106446	107306	+	NZ_CM008267.1_122	protein	protein
NZ_AP025808.1	138269	138295	-	Pc_int1	26	NZ_CP019356.1	184382	185170	-	aadA2	ANT(3'')-Ia family aminoglycoside nucleotidyltransferase AadA2		NZ_CM008267.1	124615	125190	+	NZ_CM008267.1_142	protein	protein
NZ_AP025808.1	138299	139312	+	NZ_AP025808.1_157	1013	NZ_CP019356.1	242625	243413	+	aadA2	ANT(3'')-Ia family aminoglycoside nucleotidyltransferase AadA2		NZ_CM008267.1	125437	125769	-	NZ_CM008267.1_143	protein	protein
NZ_AP025808.1	231087	231728	+	qnrB6	641	NZ_CP019356.1	251012	251824	+	aph(3')-Ia	aminoglycoside O-phosphotransferase APH(3')-Ia		NZ_CM008267.1	125939	126577	-	NZ_CM008267.1_144	protein	protein
NZ_AP025808.1	275289	276491	-	tet(B)	1202	NZ_CP019356.1	243678	244934	+	cmlA1	chloramphenicol efflux MFS transporter CmlA1		NZ_CM008898.1	72150	73163	-	NZ_CM008898.1_87	protein	intI
NZ_AP025811.1	137739	138575	-	sul1	836	NZ_CP019356.1	185581	186075	-	dfrA12	trimethoprim-resistant dihydrofolate reductase DfrA12		NZ_CM008898.1	73166	73192	+	Pc_int1	Promoter	Pc_1
NZ_AP025811.1	138569	138916	-	NZ_AP025811.1_157	347	NZ_CP019356.1	229594	231216	+	mcr-1.1	phosphoethanolamine--lipid A transferase MCR-1.1		NZ_CM008909.1	7976	8035	+	attc_001	attC	attC
NZ_AP025811.1	138572	138916	-	qacEdelta1	344	NZ_CP019356.1	131085	132257	+	oqxA	multidrug efflux RND transporter periplasmic adaptor subunit OqxA		NZ_CM008909.1	7117	7175	+	attI1	attI	attI_1
NZ_AP025811.1	139019	139088	-	attc_001	69	NZ_CP019356.1	132284	135433	+	oqxB	multidrug efflux RND transporter permease subunit OqxB		NZ_CM008909.1	6024	7037	-	NZ_CM008909.1_9	protein	intI
NZ_AP025811.1	139155	139736	-	NZ_AP025811.1_158	581	NZ_CP019356.1	183038	183874	-	sul1	sulfonamide-resistant dihydropteroate synthase Sul1		NZ_CM008909.1	20514	21527	-	NZ_CM008909.1_27	protein	intI
NZ_AP025811.1	139158	139736	-	aac(6')-IIc	578	NZ_CP019356.1	247506	248294	-	sul3	sulfonamide-resistant dihydropteroate synthase Sul3		NZ_CM008909.1	7040	7066	+	Pc_int1	Promoter	Pc_1
NZ_AP025811.1	139757	139883	-	attc_002	126	NZ_CP019356.1	189910	191106	+	tet(A)	tetracycline efflux MFS transporter Tet(A)		NZ_CM008909.1	21530	21556	+	Pc_int1	Promoter	Pc_1
NZ_AP025811.1	139886	140626	-	NZ_AP025811.1_159	740	NZ_CP019360.1	94840	95697	-	aac(3)-IId	aminoglycoside N-acetyltransferase AAC(3)-IId		NZ_CM008909.1	7058	7092	-	P_intI1	Promoter	Pint_1
NZ_AP025811.1	139889	140626	-	blaIMP-1	737	NZ_CP019360.1	224539	225312	-	aac(3)-IVa	aminoglycoside N-acetyltransferase AAC(3)-IVa		NZ_CM008909.1	7120	7974	+	NZ_CM008909.1_10	protein	protein
NZ_AP025811.1	140640	140698	-	attI1	58	NZ_CP019360.1	212654	213466	-	aph(3')-Ia	aminoglycoside O-phosphotransferase APH(3')-Ia		NZ_CM008909.1	8138	8485	+	NZ_CM008909.1_11	protein	protein
NZ_AP025811.1	140723	140757	+	P_intI1	34	NZ_CP019360.1	223285	224307	-	aph(4)-Ia	aminoglycoside O-phosphotransferase APH(4)-Ia		NZ_CM017033.1	218698	218757	-	attc_001	attC	attC
NZ_AP025811.1	140749	140775	-	Pc_int1	26	NZ_CP019360.1	226433	227305	+	blaCTX-M-14	class A extended-spectrum beta-lactamase CTX-M-14		NZ_CM017033.1	219554	219648	-	attc_002	attC	attC
NZ_AP025811.1	140779	141792	+	NZ_AP025811.1_160	1013	NZ_CP019360.1	91096	91482	-	bleO	bleomycin binding protein		NZ_CM017033.1	220134	220192	-	attI1	attI	attI_1
NZ_AP025811.1	231401	232042	+	qnrB6	641	NZ_CP019360.1	227920	228333	+	fosA3	fosfomycin resistance glutathione transferase FosA3		NZ_CM017033.1	220273	221391	+	NZ_CM017033.1_243	protein	intI
NZ_AP025811.1	275603	276805	-	tet(B)	1202	NZ_CP019360.1	285245	286867	-	mcr-1.1	phosphoethanolamine--lipid A transferase MCR-1.1		NZ_CM017033.1	220243	220269	-	Pc_int1	Promoter	Pc_1
NZ_AP025813.1	136402	137238	-	sul1	836	NZ_CP019360.1	205228	206130	+	mph(A)	Mph(A) family macrolide 2'-phosphotransferase		NZ_CM017033.1	220217	220251	+	P_intI1	Promoter	Pint_1
NZ_AP025813.1	137232	137579	-	NZ_AP025813.1_155	347	NZ_CP019360.1	87850	89022	-	oqxA	multidrug efflux RND transporter periplasmic adaptor subunit OqxA		NZ_CM017033.1	218248	218595	-	NZ_CM017033.1_240	protein	protein
NZ_AP025813.1	137235	137579	-	qacEdelta1	344	NZ_CP019360.1	84674	87823	-	oqxB	multidrug efflux RND transporter permease subunit OqxB		NZ_CM017033.1	218759	219538	-	NZ_CM017033.1_241	protein	protein
NZ_AP025813.1	137682	137751	-	attc_001	69	NZ_CP019360.1	217623	218435	-	sul2	sulfonamide-resistant dihydropteroate synthase Sul2		NZ_CM017033.1	219643	220116	-	NZ_CM017033.1_242	protein	protein
NZ_AP025813.1	137818	138399	-	NZ_AP025813.1_156	581	NZ_CP019394.1	88480	89253	+	aac(3)-IVa	aminoglycoside N-acetyltransferase AAC(3)-IVa		NZ_CM017036.1	218698	218757	-	attc_001	attC	attC
NZ_AP025813.1	137821	138399	-	aac(6')-IIc	578	NZ_CP019394.1	112496	113284	+	aadA1	ANT(3'')-Ia family aminoglycoside nucleotidyltransferase AadA1		NZ_CM017036.1	219554	219648	-	attc_002	attC	attC
NZ_AP025813.1	138420	138546	-	attc_002	126	NZ_CP019394.1	110091	110879	+	aadA2	ANT(3'')-Ia family aminoglycoside nucleotidyltransferase AadA2		NZ_CM017036.1	220134	220192	-	attI1	attI	attI_1
NZ_AP025813.1	138549	139289	-	NZ_AP025813.1_157	740	NZ_CP019394.1	89485	90507	+	aph(4)-Ia	aminoglycoside O-phosphotransferase APH(4)-Ia		NZ_CM017036.1	220273	221391	+	NZ_CM017036.1_243	protein	intI
NZ_AP025813.1	138552	139289	-	blaIMP-1	737	NZ_CP019394.1	86487	87359	-	blaCTX-M-14	class A extended-spectrum beta-lactamase CTX-M-14		NZ_CM017036.1	220243	220269	-	Pc_int1	Promoter	Pc_1
NZ_AP025813.1	139303	139361	-	attI1	58	NZ_CP019394.1	122334	122720	+	bleO	bleomycin binding protein		NZ_CM017036.1	220217	220251	+	P_intI1	Promoter	Pint_1
NZ_AP025813.1	139386	139420	+	P_intI1	34	NZ_CP019394.1	111144	112400	+	cmlA1	chloramphenicol efflux MFS transporter CmlA1		NZ_CM017036.1	218248	218595	-	NZ_CM017036.1_240	protein	protein
NZ_AP025813.1	139412	139438	-	Pc_int1	26	NZ_CP019394.1	98678	99889	-	floR	chloramphenicol/florfenicol efflux MFS transporter FloR		NZ_CM017036.1	218759	219538	-	NZ_CM017036.1_241	protein	protein
NZ_AP025813.1	139442	140455	+	NZ_AP025813.1_158	1013	NZ_CP019394.1	85459	85872	-	fosA3	fosfomycin resistance glutathione transferase FosA3		NZ_CM017036.1	219643	220116	-	NZ_CM017036.1_242	protein	protein
NZ_AP025813.1	229630	230271	+	qnrB6	641	NZ_CP019394.1	51007	52629	-	mcr-1.1	phosphoethanolamine--lipid A transferase MCR-1.1		NZ_CP008825.1	139091	139150	+	attc_001	attC	attC
NZ_AP025813.1	273832	275034	-	tet(B)	1202	NZ_CP019394.1	124794	125966	+	oqxA2	multidrug efflux RND transporter periplasmic adaptor subunit OqxA2		NZ_CP008825.1	139806	139865	+	attc_002	attC	attC
NZ_AP025816.1	135259	136095	-	sul1	836	NZ_CP019394.1	125993	129142	+	oqxB2	multidrug efflux RND transporter permease subunit OqxB2		NZ_CP008825.1	138497	138555	+	attI1	attI	attI_1
NZ_AP025816.1	136089	136436	-	NZ_AP025816.1_154	347	NZ_CP019394.1	118869	119381	-	sul1	sulfonamide-resistant dihydropteroate synthase Sul1		NZ_CP008825.1	137404	138417	-	NZ_CP008825.1_143	protein	intI
NZ_AP025816.1	136092	136436	-	qacEdelta1	344	NZ_CP019394.1	95357	96169	+	sul2	sulfonamide-resistant dihydropteroate synthase Sul2		NZ_CP008825.1	138420	138446	+	Pc_int1	Promoter	Pc_1
NZ_AP025816.1	136539	136608	-	attc_001	69	NZ_CP019394.1	114972	115760	-	sul3	sulfonamide-resistant dihydropteroate synthase Sul3		NZ_CP008825.1	138438	138472	-	P_intI1	Promoter	Pint_1
NZ_AP025816.1	136675	137256	-	NZ_AP025816.1_155	581	NZ_CP019443.1	142102	142959	-	aac(3)-IId	aminoglycoside N-acetyltransferase AAC(3)-IId		NZ_CP008825.1	138449	139096	+	NZ_CP008825.1_144	protein	protein
NZ_AP025816.1	136678	137256	-	aac(6')-IIc	578	NZ_CP019443.1	138635	139423	-	aadA2	ANT(3'')-Ia family aminoglycoside nucleotidyltransferase AadA2		NZ_CP008825.1	139179	139811	+	NZ_CP008825.1_145	protein	protein
NZ_AP025816.1	137277	137403	-	attc_002	126	NZ_CP019443.1	106749	107621	+	blaCTX-M-65	class A extended-spectrum beta-lactamase CTX-M-65		NZ_CP008825.1	139968	140315	+	NZ_CP008825.1_146	protein	protein
NZ_AP025816.1	137406	138146	-	NZ_AP025816.1_156	740	NZ_CP019443.1	134933	135790	-	blaTEM-1	class A broad-spectrum beta-lactamase TEM-1		NZ_CP011062.1	93354	93425	+	attc_001	attC	attC
NZ_AP025816.1	137409	138146	-	blaIMP-1	737	NZ_CP019443.1	117384	118595	+	floR	chloramphenicol/florfenicol efflux MFS transporter FloR		NZ_CP011062.1	95085	95144	+	attc_002	attC	attC
NZ_AP025816.1	138160	138218	-	attI1	58	NZ_CP019443.1	137682	138500	-	lnu(F)	lincosamide nucleotidyltransferase Lnu(F)		NZ_CP011062.1	95634	95747	+	attc_003	attC	attC
NZ_AP025816.1	138243	138277	+	P_intI1	34	NZ_CP019443.1	121104	121916	-	sul2	sulfonamide-resistant dihydropteroate synthase Sul2		NZ_CP011062.1	152449	152508	+	attc_001	attC	attC
NZ_AP025816.1	138269	138295	-	Pc_int1	26	NZ_CP019443.1	127790	129706	+	tet(M)	tetracycline resistance ribosomal protection protein Tet(M)		NZ_CP011062.1	153305	153364	+	attc_002	attC	attC
NZ_AP025816.1	138299	139312	+	NZ_AP025816.1_157	1013	NZ_CP020493.1	164618	165475	-	aac(3)-IIe	aminoglycoside N-acetyltransferase AAC(3)-IIe		NZ_CP011062.1	154844	154913	+	attc_003	attC	attC
NZ_AP025816.1	231087	231728	+	qnrB6	641	NZ_CP020493.1	130788	131576	-	aadA1	ANT(3'')-Ia family aminoglycoside nucleotidyltransferase AadA1		NZ_CP011062.1	155710	155769	+	attc_004	attC	attC
NZ_AP025816.1	275289	276491	-	tet(B)	1202	NZ_CP020493.1	141991	142779	-	aadA1	ANT(3'')-Ia family aminoglycoside nucleotidyltransferase AadA1		NZ_CP011062.1	156221	156280	+	attc_005	attC	attC
NZ_AP025819.1	135259	136095	-	sul1	836	NZ_CP020493.1	144396	145184	-	aadA2	ANT(3'')-Ia family aminoglycoside nucleotidyltransferase AadA2		NZ_CP011062.1	150821	150879	+	attI1	attI	attI_1
NZ_AP025819.1	136089	136436	-	NZ_AP025819.1_154	347	NZ_CP020493.1	153941	154753	+	aph(3')-Ia	aminoglycoside O-phosphotransferase APH(3')-Ia		NZ_CP011062.1	149728	150741	-	NZ_CP011062.1_175	protein	intI
NZ_AP025819.1	136092	136436	-	qacEdelta1	344	NZ_CP020493.1	134228	135052	-	aph(3'')-Ib	aminoglycoside O-phosphotransferase APH(3'')-Ib		NZ_CP011062.1	150744	150770	+	Pc_int1	Promoter	Pc_1
NZ_AP025819.1	136539	136608	-	attc_001	69	NZ_CP020493.1	151942	152766	+	aph(3'')-Ib	aminoglycoside O-phosphotransferase APH(3'')-Ib		NZ_CP011062.1	92760	93359	+	NZ_CP011062.1_100	protein	protein
NZ_AP025819.1	136675	137256	-	NZ_AP025819.1_155	581	NZ_CP020493.1	133392	134225	-	aph(6)-Id	aminoglycoside O-phosphotransferase APH(6)-Id		NZ_CP011062.1	93490	94320	+	NZ_CP011062.1_101	protein	protein
NZ_AP025819.1	136678	137256	-	aac(6')-IIc	578	NZ_CP020493.1	152769	153602	+	aph(6)-Id	aminoglycoside O-phosphotransferase APH(6)-Id		NZ_CP011062.1	94458	95090	+	NZ_CP011062.1_102	protein	protein
NZ_AP025819.1	137277	137403	-	attc_002	126	NZ_CP020493.1	165555	166412	-	blaTEM-1	class A broad-spectrum beta-lactamase TEM-1		NZ_CP011062.1	95175	95627	+	NZ_CP011062.1_103	protein	protein
NZ_AP025819.1	137406	138146	-	NZ_AP025819.1_156	740	NZ_CP020493.1	171835	172359	-	catA1	type A-1 chloramphenicol O-acetyltransferase		NZ_CP011062.1	95850	96197	+	NZ_CP011062.1_104	protein	protein
NZ_AP025819.1	137409	138146	-	blaIMP-1	737	NZ_CP020493.1	142875	144131	-	cmlA1	chloramphenicol efflux MFS transporter CmlA1		NZ_CP011062.1	150824	151750	+	NZ_CP011062.1_176	protein	protein
NZ_AP025819.1	138160	138218	-	attI1	58	NZ_CP020493.1	131672	132142	-	dfrA1	trimethoprim-resistant dihydrofolate reductase DfrA1		NZ_CP011062.1	151846	152454	+	NZ_CP011062.1_177	protein	protein
NZ_AP025819.1	138243	138277	+	P_intI1	34	NZ_CP020493.1	67690	69312	+	mcr-1.1	phosphoethanolamine--lipid A transferase MCR-1.1		NZ_CP011062.1	152524	153303	+	NZ_CP011062.1_178	protein	protein
NZ_AP025819.1	138269	138295	-	Pc_int1	26	NZ_CP020493.1	129444	130280	-	sul1	sulfonamide-resistant dihydropteroate synthase Sul1		NZ_CP011062.1	153565	154824	+	NZ_CP011062.1_179	protein	protein
NZ_AP025819.1	138299	139312	+	NZ_AP025819.1_157	1013	NZ_CP020493.1	151090	151902	+	sul2	sulfonamide-resistant dihydropteroate synthase Sul2		NZ_CP011062.1	154929	155708	+	NZ_CP011062.1_180	protein	protein
NZ_AP025819.1	229749	230390	+	qnrB6	641	NZ_CP020493.1	139515	140303	+	sul3	sulfonamide-resistant dihydropteroate synthase Sul3		NZ_CP011062.1	155878	156210	+	NZ_CP011062.1_181	protein	protein
NZ_AP025819.1	273951	275153	-	tet(B)	1202	NZ_CP020493.1	118819	120015	-	tet(A)	tetracycline efflux MFS transporter Tet(A)		NZ_CP011062.1	156457	157032	-	NZ_CP011062.1_182	protein	protein
NZ_AP025822.1	136401	137237	-	sul1	836	NZ_CP020529.1	68647	69435	-	aadA1	ANT(3'')-Ia family aminoglycoside nucleotidyltransferase AadA1		NZ_CP011601.1	169560	169629	+	attc_001	attC	attC
NZ_AP025822.1	137231	137578	-	NZ_AP025822.1_155	347	NZ_CP020529.1	12755	13543	-	aadA2	ANT(3'')-Ia family aminoglycoside nucleotidyltransferase AadA2		NZ_CP011601.1	233975	234034	+	attc_001	attC	attC
NZ_AP025822.1	137234	137578	-	qacEdelta1	344	NZ_CP020529.1	56519	57331	+	aph(3')-Ia	aminoglycoside O-phosphotransferase APH(3')-Ia		NZ_CP011601.1	168829	168887	+	attI1	attI	attI_1
NZ_AP025822.1	137681	137750	-	attc_001	69	NZ_CP020529.1	3	656	-	aph(3'')-Ib	aminoglycoside O-phosphotransferase APH(3'')-Ib		NZ_CP011601.1	233116	233174	+	attI1	attI	attI_1
NZ_AP025822.1	137817	138398	-	NZ_AP025822.1_156	581	NZ_CP020529.1	399060	399893	-	aph(6)-Id	aminoglycoside O-phosphotransferase APH(6)-Id		NZ_CP011601.1	167736	168749	-	NZ_CP011601.1_184	protein	intI
NZ_AP025822.1	137820	138398	-	aac(6')-IIc	578	NZ_CP020529.1	58282	59139	+	blaSHV-12	class A extended-spectrum beta-lactamase SHV-12		NZ_CP011601.1	232023	233036	-	NZ_CP011601.1_259	protein	intI
NZ_AP025822.1	138419	138545	-	attc_002	126	NZ_CP020529.1	78836	79492	-	catA1	type A-1 chloramphenicol O-acetyltransferase		NZ_CP011601.1	239201	240214	-	NZ_CP011601.1_267	protein	intI
NZ_AP025822.1	138548	139288	-	NZ_AP025822.1_157	740	NZ_CP020529.1	2409	2975	-	dfrA19	trimethoprim-resistant dihydrofolate reductase DfrA19		NZ_CP011601.1	168752	168778	+	Pc_int1	Promoter	Pc_1
NZ_AP025822.1	138551	139288	-	blaIMP-1	737	NZ_CP020529.1	71699	72205	+	dfrA8	trimethoprim-resistant dihydrofolate reductase DfrA8		NZ_CP011601.1	233039	233065	+	Pc_int1	Promoter	Pc_1
NZ_AP025822.1	139302	139360	-	attI1	58	NZ_CP020529.1	394231	395847	+	mcr-9.1	phosphoethanolamine--lipid A transferase MCR-9.1		NZ_CP011601.1	240217	240243	+	Pc_int1	Promoter	Pc_1
NZ_AP025822.1	139385	139419	+	P_intI1	34	NZ_CP020529.1	7017	7658	+	qnrB2	quinolone resistance pentapeptide repeat protein QnrB2		NZ_CP011601.1	168770	168804	-	P_intI1	Promoter	Pint_1
NZ_AP025822.1	139411	139437	-	Pc_int1	26	NZ_CP020529.1	5690	6526	-	sul1	sulfonamide-resistant dihydropteroate synthase Sul1		NZ_CP011601.1	233057	233091	-	P_intI1	Promoter	Pint_1
NZ_AP025822.1	139441	140454	+	NZ_AP025822.1_158	1013	NZ_CP020529.1	11411	12247	-	sul1	sulfonamide-resistant dihydropteroate synthase Sul1		NZ_CP011601.1	168912	169493	+	NZ_CP011601.1_185	protein	protein
NZ_AP025822.1	226701	227342	+	qnrB6	641	NZ_CP020529.1	67303	68139	-	sul1	sulfonamide-resistant dihydropteroate synthase Sul1		NZ_CP011601.1	169490	169615	+	NZ_CP011601.1_186	protein	protein
NZ_AP025822.1	270903	272105	-	tet(B)	1202	NZ_CP021196.1	170910	171683	-	aac(3)-IVa	aminoglycoside N-acetyltransferase AAC(3)-IVa		NZ_CP011601.1	169699	169926	+	NZ_CP011601.1_187	protein	protein
NZ_AP025828.1	136401	137237	-	sul1	836	NZ_CP021196.1	172645	173196	+	aac(6')-Ib-cr5	fluoroquinolone-acetylating aminoglycoside 6'-N-acetyltransferase AAC(6')-Ib-cr5		NZ_CP011601.1	233068	233973	+	NZ_CP011601.1_260	protein	protein
NZ_AP025828.1	137231	137578	-	NZ_AP025828.1_156	347	NZ_CP021196.1	169656	170678	-	aph(4)-Ia	aminoglycoside O-phosphotransferase APH(4)-Ia		NZ_CP011601.1	234137	234484	+	NZ_CP011601.1_261	protein	protein
NZ_AP025828.1	137234	137578	-	qacEdelta1	344	NZ_CP021196.1	175015	175464	+	arr-3	NAD(+)--rifampin ADP-ribosyltransferase Arr-3		NZ_CP012141.1	115721	115834	-	attc_001	attC	attC
NZ_AP025828.1	137681	137750	-	attc_001	69	NZ_CP021196.1	144725	145597	+	blaCTX-M-123	class A extended-spectrum beta-lactamase CTX-M-123		NZ_CP012141.1	116324	116383	-	attc_002	attC	attC
NZ_AP025828.1	137817	138398	-	NZ_AP025828.1_157	581	NZ_CP021196.1	173330	174157	+	blaOXA-1	oxacillin-hydrolyzing class D beta-lactamase OXA-1		NZ_CP012141.1	118043	118114	-	attc_003	attC	attC
NZ_AP025828.1	137820	138398	-	aac(6')-IIc	578	NZ_CP021196.1	174298	174927	+	catB3	type B-3 chloramphenicol O-acetyltransferase CatB3		NZ_CP012141.1	115271	115618	-	NZ_CP012141.1_133	protein	protein
NZ_AP025828.1	138419	138545	-	attc_002	126	NZ_CP021196.1	154162	154656	-	dfrA12	trimethoprim-resistant dihydrofolate reductase DfrA12		NZ_CP012141.1	115841	116293	-	NZ_CP012141.1_134	protein	protein
NZ_AP025828.1	138548	139288	-	NZ_AP025828.1_158	740	NZ_CP021196.1	126880	127293	+	fosA3	fosfomycin resistance glutathione transferase FosA3		NZ_CP012141.1	116378	117010	-	NZ_CP012141.1_135	protein	protein
NZ_AP025828.1	138551	139288	-	blaIMP-1	737	NZ_CP021196.1	124766	125668	-	mph(A)	Mph(A) family macrolide 2'-phosphotransferase		NZ_CP012141.1	117148	118023	-	NZ_CP012141.1_136	protein	protein
NZ_AP025828.1	139302	139360	-	attI1	58	NZ_CP021196.1	176031	176867	+	sul1	sulfonamide-resistant dihydropteroate synthase Sul1		NZ_CP012141.1	118109	118708	-	NZ_CP012141.1_137	protein	protein
NZ_AP025828.1	139385	139419	+	P_intI1	34	NZ_CP021196.1	163995	164807	-	sul2	sulfonamide-resistant dihydropteroate synthase Sul2		NZ_CP012170.1	133851	133910	-	attc_001	attC	attC
NZ_AP025828.1	139411	139437	-	Pc_int1	26	NZ_CP021209.1	107351	108124	-	aac(3)-IVa	aminoglycoside N-acetyltransferase AAC(3)-IVa		NZ_CP012170.1	140735	140804	+	attc_001	attC	attC
NZ_AP025828.1	139441	140454	+	NZ_AP025828.1_159	1013	NZ_CP021209.1	106097	107119	-	aph(4)-Ia	aminoglycoside O-phosphotransferase APH(4)-Ia		NZ_CP012170.1	134710	134768	-	attI1	attI	attI_1
NZ_AP025828.1	231263	231904	+	qnrB6	641	NZ_CP021209.1	109245	110117	+	blaCTX-M-14	class A extended-spectrum beta-lactamase CTX-M-14		NZ_CP012170.1	140004	140062	+	attI1	attI	attI_1
NZ_AP025828.1	275465	276667	-	tet(B)	1202	NZ_CP021209.1	96715	97926	+	floR	chloramphenicol/florfenicol efflux MFS transporter FloR		NZ_CP012170.1	121950	122963	+	NZ_CP012170.1_145	protein	intI
NZ_AP025831.1	136400	137236	-	sul1	836	NZ_CP021209.1	110732	111145	+	fosA3	fosfomycin resistance glutathione transferase FosA3		NZ_CP012170.1	134849	135862	+	NZ_CP012170.1_159	protein	intI
NZ_AP025831.1	137230	137577	-	NZ_AP025831.1_156	347	NZ_CP021209.1	142652	144274	+	mcr-1.1	phosphoethanolamine--lipid A transferase MCR-1.1		NZ_CP012170.1	138911	139924	-	NZ_CP012170.1_164	protein	intI
NZ_AP025831.1	137233	137577	-	qacEdelta1	344	NZ_CP021209.1	100435	101247	-	sul2	sulfonamide-resistant dihydropteroate synthase Sul2		NZ_CP012170.1	121920	121946	-	Pc_int1	Promoter	Pc_1
NZ_AP025831.1	137680	137749	-	attc_001	69	NZ_CP021727.1	70951	71724	+	aac(3)-IVa	aminoglycoside N-acetyltransferase AAC(3)-IVa		NZ_CP012170.1	134819	134845	-	Pc_int1	Promoter	Pc_1
NZ_AP025831.1	137816	138397	-	NZ_AP025831.1_157	581	NZ_CP021727.1	69438	69989	-	aac(6')-Ib-cr5	fluoroquinolone-acetylating aminoglycoside 6'-N-acetyltransferase AAC(6')-Ib-cr5		NZ_CP012170.1	139927	139953	+	Pc_int1	Promoter	Pc_1
NZ_AP025831.1	137819	138397	-	aac(6')-IIc	578	NZ_CP021727.1	95795	96583	+	aadA1	ANT(3'')-Ia family aminoglycoside nucleotidyltransferase AadA1		NZ_CP012170.1	134793	134827	+	P_intI1	Promoter	Pint_1
NZ_AP025831.1	138418	138544	-	attc_002	126	NZ_CP021727.1	93390	94178	+	aadA2	ANT(3'')-Ia family aminoglycoside nucleotidyltransferase AadA2		NZ_CP012170.1	139945	139979	-	P_intI1	Promoter	Pint_1
NZ_AP025831.1	138547	139287	-	NZ_AP025831.1_158	740	NZ_CP021727.1	71956	72978	+	aph(4)-Ia	aminoglycoside O-phosphotransferase APH(4)-Ia		NZ_CP012170.1	133401	133748	-	NZ_CP012170.1_157	protein	protein
NZ_AP025831.1	138550	139287	-	blaIMP-1	737	NZ_CP021727.1	67170	67619	-	arr-3	NAD(+)--rifampin ADP-ribosyltransferase Arr-3		NZ_CP012170.1	133912	134817	-	NZ_CP012170.1_158	protein	protein
NZ_AP025831.1	139301	139359	-	attI1	58	NZ_CP021727.1	68477	69304	-	blaOXA-1	oxacillin-hydrolyzing class D beta-lactamase OXA-1		NZ_CP012170.1	140087	140668	+	NZ_CP012170.1_165	protein	protein
NZ_AP025831.1	139384	139418	+	P_intI1	34	NZ_CP021727.1	67707	68336	-	catB3	type B-3 chloramphenicol O-acetyltransferase CatB3		NZ_CP012170.1	140665	140790	+	NZ_CP012170.1_166	protein	protein
NZ_AP025831.1	139410	139436	-	Pc_int1	26	NZ_CP021727.1	94443	95699	+	cmlA1	chloramphenicol efflux MFS transporter CmlA1		NZ_CP012170.1	140874	141101	+	NZ_CP012170.1_167	protein	protein
NZ_AP025831.1	139440	140453	+	NZ_AP025831.1_159	1013	NZ_CP021727.1	81149	82360	-	floR	chloramphenicol/florfenicol efflux MFS transporter FloR		NZ_CP012931.1	172583	172642	+	attc_001	attC	attC
NZ_AP025831.1	232600	233241	+	qnrB6	641	NZ_CP021727.1	65767	66603	-	sul1	sulfonamide-resistant dihydropteroate synthase Sul1		NZ_CP012931.1	171724	171782	+	attI1	attI	attI_1
NZ_AP025831.1	276802	278004	-	tet(B)	1202	NZ_CP021727.1	77828	78640	+	sul2	sulfonamide-resistant dihydropteroate synthase Sul2		NZ_CP012931.1	170628	171641	-	NZ_CP012931.1_197	protein	intI
NZ_AP025834.1	94457	95158	-	sul1	701	NZ_CP022165.1	128126	128914	+	aadA2	ANT(3'')-Ia family aminoglycoside nucleotidyltransferase AadA2		NZ_CP012931.1	171644	171673	+	Pc_int1	Promoter	Pc_1
NZ_AP025834.1	95286	95633	-	NZ_AP025834.1_107	347	NZ_CP022165.1	132351	133124	+	aph(3'')-Ib	aminoglycoside O-phosphotransferase APH(3'')-Ib		NZ_CP012931.1	171727	172581	+	NZ_CP012931.1_198	protein	protein
NZ_AP025834.1	95289	95633	-	qacEdelta1	344	NZ_CP022165.1	133179	134012	+	aph(6)-Id	aminoglycoside O-phosphotransferase APH(6)-Id		NZ_CP012931.1	172745	173092	+	NZ_CP012931.1_199	protein	protein
NZ_AP025834.1	95736	95805	-	attc_001	69	NZ_CP022165.1	127221	127715	+	dfrA12	trimethoprim-resistant dihydrofolate reductase DfrA12		NZ_CP013215.1	131297	131368	+	attc_001	attC	attC
NZ_AP025834.1	95872	96453	-	NZ_AP025834.1_108	581	NZ_CP022165.1	135400	136611	-	floR	chloramphenicol/florfenicol efflux MFS transporter FloR		NZ_CP013215.1	280904	280973	-	attc_001	attC	attC
NZ_AP025834.1	95875	96453	-	aac(6')-IIc	578	NZ_CP022165.1	187105	188727	-	mcr-1.1	phosphoethanolamine--lipid A transferase MCR-1.1		NZ_CP013215.1	281645	281703	-	attI1	attI	attI_1
NZ_AP025834.1	96474	96600	-	attc_002	126	NZ_CP022165.1	120079	121995	+	tet(M)	tetracycline resistance ribosomal protection protein Tet(M)		NZ_CP013215.1	129552	130571	-	NZ_CP013215.1_137	protein	intI
NZ_AP025834.1	96603	97343	-	NZ_AP025834.1_109	740	NZ_CP022169.1	136195	136983	+	aadA1	ANT(3'')-Ia family aminoglycoside nucleotidyltransferase AadA1		NZ_CP013215.1	223506	224519	+	NZ_CP013215.1_256	protein	intI
NZ_AP025834.1	96606	97343	-	blaIMP-1	737	NZ_CP022169.1	133790	134578	+	aadA2	ANT(3'')-Ia family aminoglycoside nucleotidyltransferase AadA2		NZ_CP013215.1	281784	282797	+	NZ_CP013215.1_326	protein	intI
NZ_AP025834.1	189150	189791	+	qnrB6	641	NZ_CP022169.1	143319	143957	+	aadA2	ANT(3'')-Ia family aminoglycoside nucleotidyltransferase AadA2		NZ_CP013215.1	130574	130600	+	Pc_int1	Promoter	Pc_1
NZ_AP025834.1	219582	220784	-	tet(B)	1202	NZ_CP022169.1	134843	136099	+	cmlA1	chloramphenicol efflux MFS transporter CmlA1		NZ_CP013215.1	223476	223502	-	Pc_int1	Promoter	Pc_1
NZ_AP025837.1	136400	137236	-	sul1	836	NZ_CP022169.1	142414	142908	+	dfrA12	trimethoprim-resistant dihydrofolate reductase DfrA12		NZ_CP013215.1	281754	281780	-	Pc_int1	Promoter	Pc_1
NZ_AP025837.1	137230	137577	-	NZ_AP025837.1_157	347	NZ_CP022169.1	46919	48541	-	mcr-1.1	phosphoethanolamine--lipid A transferase MCR-1.1		NZ_CP013215.1	130592	130626	-	P_intI1	Promoter	Pint_1
NZ_AP025837.1	137233	137577	-	qacEdelta1	344	NZ_CP022169.1	138671	139459	-	sul3	sulfonamide-resistant dihydropteroate synthase Sul3		NZ_CP013215.1	281728	281762	+	P_intI1	Promoter	Pint_1
NZ_AP025837.1	137680	137749	-	attc_001	69	NZ_CP022451.1	18674	19447	+	aac(3)-IVa	aminoglycoside N-acetyltransferase AAC(3)-IVa		NZ_CP013215.1	130673	131302	+	NZ_CP013215.1_138	protein	protein
NZ_AP025837.1	137816	138397	-	NZ_AP025837.1_158	581	NZ_CP022451.1	17161	17712	-	aac(6')-Ib-cr5	fluoroquinolone-acetylating aminoglycoside 6'-N-acetyltransferase AAC(6')-Ib-cr5		NZ_CP013215.1	131530	132270	-	NZ_CP013215.1_139	protein	protein
NZ_AP025837.1	137819	138397	-	aac(6')-IIc	578	NZ_CP022451.1	57846	58631	-	aadA5	ANT(3'')-Ia family aminoglycoside nucleotidyltransferase AadA5		NZ_CP013215.1	280607	280834	-	NZ_CP013215.1_323	protein	protein
NZ_AP025837.1	138418	138544	-	attc_002	126	NZ_CP022451.1	49186	50010	+	aph(3'')-Ib	aminoglycoside O-phosphotransferase APH(3'')-Ib		NZ_CP013215.1	280918	281043	-	NZ_CP013215.1_324	protein	protein
NZ_AP025837.1	138547	139287	-	NZ_AP025837.1_159	740	NZ_CP022451.1	19679	20701	+	aph(4)-Ia	aminoglycoside O-phosphotransferase APH(4)-Ia		NZ_CP013215.1	281040	281621	-	NZ_CP013215.1_325	protein	protein
NZ_AP025837.1	138550	139287	-	blaIMP-1	737	NZ_CP022451.1	50013	50846	+	aph(6)-Id	aminoglycoside O-phosphotransferase APH(6)-Id		NZ_CP015725.1	1450	1521	+	attc_001	attC	attC
NZ_AP025837.1	139301	139359	-	attI1	58	NZ_CP022451.1	64624	65394	+	armA	ArmA family 16S rRNA (guanine(1405)-N(7))-methyltransferase		NZ_CP015725.1	3181	3240	+	attc_002	attC	attC
NZ_AP025837.1	139384	139418	+	P_intI1	34	NZ_CP022451.1	14893	15342	-	arr-3	NAD(+)--rifampin ADP-ribosyltransferase Arr-3		NZ_CP015725.1	3730	3843	+	attc_003	attC	attC
NZ_AP025837.1	139410	139436	-	Pc_int1	26	NZ_CP022451.1	37244	38116	+	blaCTX-M-65	class A extended-spectrum beta-lactamase CTX-M-65		NZ_CP015725.1	26336	26395	-	attc_001	attC	attC
NZ_AP025837.1	139440	140453	+	NZ_AP025837.1_160	1013	NZ_CP022451.1	16200	17027	-	blaOXA-1	oxacillin-hydrolyzing class D beta-lactamase OXA-1		NZ_CP015725.1	27192	27251	-	attc_002	attC	attC
NZ_AP025837.1	233937	234578	+	qnrB6	641	NZ_CP022451.1	44273	45130	-	blaTEM-1	class A broad-spectrum beta-lactamase TEM-1		NZ_CP015725.1	27512	27601	-	attc_003	attC	attC
NZ_AP025837.1	278139	279341	-	tet(B)	1202	NZ_CP022451.1	15430	16059	-	catB3	type B-3 chloramphenicol O-acetyltransferase CatB3		NZ_CP015725.1	174983	175039	-	attc_001	attC	attC
NZ_AP025840.1	136401	137237	-	sul1	836	NZ_CP022451.1	58765	59235	-	dfrA17	trimethoprim-resistant dihydrofolate reductase DfrA17		NZ_CP015725.1	175878	176010	-	attc_002	attC	attC
NZ_AP025840.1	137231	137578	-	NZ_AP025840.1_158	347	NZ_CP022451.1	28872	30083	-	floR	chloramphenicol/florfenicol efflux MFS transporter FloR		NZ_CP015725.1	28099	28157	-	attI1	attI	attI_1
NZ_AP025840.1	137234	137578	-	qacEdelta1	344	NZ_CP022451.1	41963	42376	+	fosA3	fosfomycin resistance glutathione transferase FosA3		NZ_CP015725.1	28238	29251	+	NZ_CP015725.1_37	protein	intI
NZ_AP025840.1	137681	137750	-	attc_001	69	NZ_CP022451.1	51934	53106	+	oqxA	multidrug efflux RND transporter periplasmic adaptor subunit OqxA		NZ_CP015725.1	28208	28234	-	Pc_int1	Promoter	Pc_1
NZ_AP025840.1	137817	138398	-	NZ_AP025840.1_159	581	NZ_CP022451.1	53133	55694	+	oqxB	multidrug efflux RND transporter permease subunit OqxB		NZ_CP015725.1	28182	28216	+	P_intI1	Promoter	Pint_1
NZ_AP025840.1	137820	138398	-	aac(6')-IIc	578	NZ_CP022451.1	13490	14326	-	sul1	sulfonamide-resistant dihydropteroate synthase Sul1		NZ_CP015725.1	856	1455	+	NZ_CP015725.1_2	protein	protein
NZ_AP025840.1	138419	138545	-	attc_002	126	NZ_CP022451.1	25551	26363	+	sul2	sulfonamide-resistant dihydropteroate synthase Sul2		NZ_CP015725.1	1541	2416	+	NZ_CP015725.1_3	protein	protein
NZ_AP025840.1	138548	139288	-	NZ_AP025840.1_160	740	NZ_CP022451.1	48334	49146	+	sul2	sulfonamide-resistant dihydropteroate synthase Sul2		NZ_CP015725.1	2554	3186	+	NZ_CP015725.1_4	protein	protein
NZ_AP025840.1	138551	139288	-	blaIMP-1	737	NZ_CP022451.1	8471	9667	-	tet(A)	tetracycline efflux MFS transporter Tet(A)		NZ_CP015725.1	3271	3723	+	NZ_CP015725.1_5	protein	protein
NZ_AP025840.1	139302	139360	-	attI1	58	NZ_CP022533.1	169521	170378	-	aac(3)-IId	aminoglycoside N-acetyltransferase AAC(3)-IId		NZ_CP015725.1	3946	4293	+	NZ_CP015725.1_6	protein	protein
NZ_AP025840.1	139385	139419	+	P_intI1	34	NZ_CP022533.1	153586	154137	-	aac(6')-Ib4	aminoglycoside N-acetyltransferase AAC(6')-Ib4		NZ_CP015725.1	25886	26233	-	NZ_CP015725.1_34	protein	protein
NZ_AP025840.1	139411	139437	-	Pc_int1	26	NZ_CP022533.1	188376	188927	-	aac(6')-Ib-cr5	fluoroquinolone-acetylating aminoglycoside 6'-N-acetyltransferase AAC(6')-Ib-cr5		NZ_CP015725.1	26397	27176	-	NZ_CP015725.1_35	protein	protein
NZ_AP025840.1	139441	140454	+	NZ_AP025840.1_161	1013	NZ_CP022533.1	145665	146489	-	aph(3'')-Ib	aminoglycoside O-phosphotransferase APH(3'')-Ib		NZ_CP015725.1	27596	28093	-	NZ_CP015725.1_36	protein	protein
NZ_AP025840.1	232601	233242	+	qnrB6	641	NZ_CP022533.1	144829	145662	-	aph(6)-Id	aminoglycoside O-phosphotransferase APH(6)-Id		NZ_CP015725.1	174357	174995	+	NZ_CP015725.1_194	protein	protein
NZ_AP025840.1	278141	279343	-	tet(B)	1202	NZ_CP022533.1	186107	186556	-	arr-3	NAD(+)--rifampin ADP-ribosyltransferase Arr-3		NZ_CP015725.1	175086	175874	-	NZ_CP015725.1_195	protein	protein
NZ_AP025843.1	134063	134899	-	sul1	836	NZ_CP022533.1	154831	155568	-	blaIMP-4	subclass B1 metallo-beta-lactamase IMP-4		NZ_CP015725.1	176005	176706	-	NZ_CP015725.1_196	protein	protein
NZ_AP025843.1	134893	135240	-	NZ_AP025843.1_148	347	NZ_CP022533.1	187414	188241	-	blaOXA-1	oxacillin-hydrolyzing class D beta-lactamase OXA-1		NZ_CP015833.1	126822	126881	-	attc_001	attC	attC
NZ_AP025843.1	134896	135240	-	qacEdelta1	344	NZ_CP022533.1	13744	14601	-	blaTEM-1	class A broad-spectrum beta-lactamase TEM-1		NZ_CP015833.1	127678	127772	-	attc_002	attC	attC
NZ_AP025843.1	135343	135412	-	attc_001	69	NZ_CP022533.1	163689	164546	-	blaTEM-1	class A broad-spectrum beta-lactamase TEM-1		NZ_CP015833.1	137517	137576	-	attc_001	attC	attC
NZ_AP025843.1	135479	136060	-	NZ_AP025843.1_149	581	NZ_CP022533.1	141086	141724	-	catA2	type A-2 chloramphenicol O-acetyltransferase CatII		NZ_CP015833.1	138028	138087	-	attc_002	attC	attC
NZ_AP025843.1	135482	136060	-	aac(6')-IIc	578	NZ_CP022533.1	152859	153488	-	catB3	type B-3 chloramphenicol O-acetyltransferase CatB3		NZ_CP015833.1	138884	138953	-	attc_003	attC	attC
NZ_AP025843.1	136081	136207	-	attc_002	126	NZ_CP022533.1	186644	187273	-	catB3	type B-3 chloramphenicol O-acetyltransferase CatB3		NZ_CP015833.1	140433	140492	-	attc_004	attC	attC
NZ_AP025843.1	136210	136950	-	NZ_AP025843.1_150	740	NZ_CP022533.1	148242	148808	-	dfrA19	trimethoprim-resistant dihydrofolate reductase DfrA19		NZ_CP015833.1	141289	141348	-	attc_005	attC	attC
NZ_AP025843.1	136213	136950	-	blaIMP-1	737	NZ_CP022533.1	57658	59274	-	mcr-9.1	phosphoethanolamine--lipid A transferase MCR-9.1		NZ_CP015833.1	142916	142974	-	attI1	attI	attI_1
NZ_AP025843.1	136964	137022	-	attI1	58	NZ_CP022533.1	171436	172338	+	mph(A)	Mph(A) family macrolide 2'-phosphotransferase		NZ_CP015833.1	143055	144068	+	NZ_CP015833.1_182	protein	intI
NZ_AP025843.1	137047	137081	+	P_intI1	34	NZ_CP022533.1	180309	180950	+	qnrB2	quinolone resistance pentapeptide repeat protein QnrB2		NZ_CP015833.1	143025	143051	-	Pc_int1	Promoter	Pc_1
NZ_AP025843.1	137073	137099	-	Pc_int1	26	NZ_CP022533.1	151522	152358	-	sul1	sulfonamide-resistant dihydropteroate synthase Sul1		NZ_CP015833.1	126372	126719	-	NZ_CP015833.1_157	protein	protein
NZ_AP025843.1	137103	138116	+	NZ_AP025843.1_151	1013	NZ_CP022533.1	178982	179818	-	sul1	sulfonamide-resistant dihydropteroate synthase Sul1		NZ_CP015833.1	126883	127662	-	NZ_CP015833.1_158	protein	protein
NZ_AP025843.1	227776	228417	+	qnrB6	641	NZ_CP022533.1	184704	185540	-	sul1	sulfonamide-resistant dihydropteroate synthase Sul1		NZ_CP015833.1	127767	128240	-	NZ_CP015833.1_159	protein	protein
NZ_AP025843.1	271978	273180	-	tet(B)	1202	NZ_CP022533.1	138290	139471	-	tet(D)	tetracycline efflux MFS transporter Tet(D)		NZ_CP015833.1	136765	137340	+	NZ_CP015833.1_174	protein	protein
NZ_AP025848.1	137543	138379	-	sul1	836	NZ_CP022735.1	216306	217094	-	aadA1	ANT(3'')-Ia family aminoglycoside nucleotidyltransferase AadA1		NZ_CP015833.1	137587	137919	-	NZ_CP015833.1_175	protein	protein
NZ_AP025848.1	138373	138720	-	NZ_AP025848.1_157	347	NZ_CP022735.1	209673	210461	+	aadA2	ANT(3'')-Ia family aminoglycoside nucleotidyltransferase AadA2		NZ_CP015833.1	138089	138868	-	NZ_CP015833.1_176	protein	protein
NZ_AP025848.1	138376	138720	-	qacEdelta1	344	NZ_CP022735.1	219098	219910	+	aph(3')-Ia	aminoglycoside O-phosphotransferase APH(3')-Ia		NZ_CP015833.1	138973	140232	-	NZ_CP015833.1_177	protein	protein
NZ_AP025848.1	138823	138892	-	attc_001	69	NZ_CP022735.1	222115	222939	+	aph(3'')-Ib	aminoglycoside O-phosphotransferase APH(3'')-Ib		NZ_CP015833.1	140494	141273	-	NZ_CP015833.1_178	protein	protein
NZ_AP025848.1	138959	139540	-	NZ_AP025848.1_158	581	NZ_CP022735.1	222942	223775	+	aph(6)-Id	aminoglycoside O-phosphotransferase APH(6)-Id		NZ_CP015833.1	141343	141951	-	NZ_CP015833.1_179	protein	protein
NZ_AP025848.1	138962	139540	-	aac(6')-IIc	578	NZ_CP022735.1	206592	207449	+	blaTEM-1	class A broad-spectrum beta-lactamase TEM-1		NZ_CP015833.1	142047	142535	-	NZ_CP015833.1_180	protein	protein
NZ_AP025848.1	139561	139687	-	attc_002	126	NZ_CP022735.1	217190	218188	-	cmlA1	chloramphenicol efflux MFS transporter CmlA1		NZ_CP015833.1	142556	142972	-	NZ_CP015833.1_181	protein	protein
NZ_AP025848.1	139690	140430	-	NZ_AP025848.1_159	740	NZ_CP022735.1	200097	200567	+	dfrA14	trimethoprim-resistant dihydrofolate reductase DfrA14		NZ_CP017632.1	27211	27270	-	attc_001	attC	attC
NZ_AP025848.1	139693	140430	-	blaIMP-1	737	NZ_CP022735.1	225957	227168	+	floR	chloramphenicol/florfenicol efflux MFS transporter FloR		NZ_CP017632.1	27722	27781	-	attc_002	attC	attC
NZ_AP025848.1	140444	140502	-	attI1	58	NZ_CP022735.1	41130	42752	-	mcr-1.1	phosphoethanolamine--lipid A transferase MCR-1.1		NZ_CP017632.1	28578	28647	-	attc_003	attC	attC
NZ_AP025848.1	140527	140561	+	P_intI1	34	NZ_CP022735.1	204279	205181	-	mph(A)	Mph(A) family macrolide 2'-phosphotransferase		NZ_CP017632.1	30127	30186	-	attc_004	attC	attC
NZ_AP025848.1	140553	140579	-	Pc_int1	26	NZ_CP022735.1	213830	214618	+	sul3	sulfonamide-resistant dihydropteroate synthase Sul3		NZ_CP017632.1	30983	31042	-	attc_005	attC	attC
NZ_AP025848.1	140583	141596	+	NZ_AP025848.1_160	1013	NZ_CP022735.1	232060	233256	+	tet(A)	tetracycline efflux MFS transporter Tet(A)		NZ_CP017632.1	31303	31392	-	attc_006	attC	attC
NZ_AP025848.1	227843	228484	+	qnrB6	641	NZ_CP023143.1	2	613	-	aac(3)-IIe	aminoglycoside N-acetyltransferase AAC(3)-IIe		NZ_CP017632.1	31890	31948	-	attI1	attI	attI_1
NZ_AP025848.1	272045	273247	-	tet(B)	1202	NZ_CP023143.1	216751	217539	+	aadA1	ANT(3'')-Ia family aminoglycoside nucleotidyltransferase AadA1		NZ_CP017632.1	32029	33042	+	NZ_CP017632.1_36	protein	intI
NZ_AP025852.1	137543	138379	-	sul1	836	NZ_CP023143.1	214346	215134	+	aadA2	ANT(3'')-Ia family aminoglycoside nucleotidyltransferase AadA2		NZ_CP017632.1	31999	32025	-	Pc_int1	Promoter	Pc_1
NZ_AP025852.1	138373	138720	-	NZ_AP025852.1_158	347	NZ_CP023143.1	215399	216655	+	cmlA1	chloramphenicol efflux MFS transporter CmlA1		NZ_CP017632.1	31973	32007	+	P_intI1	Promoter	Pint_1
NZ_AP025852.1	138376	138720	-	qacEdelta1	344	NZ_CP023143.1	225762	226973	+	floR	chloramphenicol/florfenicol efflux MFS transporter FloR		NZ_CP017632.1	26459	27034	+	NZ_CP017632.1_30	protein	protein
NZ_AP025852.1	138823	138892	-	attc_001	69	NZ_CP023143.1	154147	155769	+	mcr-1.1	phosphoethanolamine--lipid A transferase MCR-1.1		NZ_CP017632.1	27281	27613	-	NZ_CP017632.1_31	protein	protein
NZ_AP025852.1	138959	139540	-	NZ_AP025852.1_159	581	NZ_CP023143.1	219227	220015	-	sul3	sulfonamide-resistant dihydropteroate synthase Sul3		NZ_CP017632.1	27783	28562	-	NZ_CP017632.1_32	protein	protein
NZ_AP025852.1	138962	139540	-	aac(6')-IIc	578	NZ_CP023143.1	205019	206215	-	tet(A)	tetracycline efflux MFS transporter Tet(A)		NZ_CP017632.1	28667	29926	-	NZ_CP017632.1_33	protein	protein
NZ_AP025852.1	139561	139687	-	attc_002	126	NZ_CP023570.1	75013	76629	+	mcr-9.1	phosphoethanolamine--lipid A transferase MCR-9.1		NZ_CP017632.1	30188	30967	-	NZ_CP017632.1_34	protein	protein
NZ_AP025852.1	139690	140430	-	NZ_AP025852.1_160	740	NZ_CP024143.1	124643	125416	+	aac(3)-IVa	aminoglycoside N-acetyltransferase AAC(3)-IVa		NZ_CP017632.1	31387	31884	-	NZ_CP017632.1_35	protein	protein
NZ_AP025852.1	139693	140430	-	blaIMP-1	737	NZ_CP024143.1	149140	149928	+	aadA1	ANT(3'')-Ia family aminoglycoside nucleotidyltransferase AadA1		NZ_CP019260.1	167552	167611	+	attc_001	attC	attC
NZ_AP025852.1	140444	140502	-	attI1	58	NZ_CP024143.1	146735	147523	+	aadA2	ANT(3'')-Ia family aminoglycoside nucleotidyltransferase AadA2		NZ_CP019260.1	168408	168467	+	attc_002	attC	attC
NZ_AP025852.1	140527	140561	+	P_intI1	34	NZ_CP024143.1	155104	155916	+	aph(3')-Ia	aminoglycoside O-phosphotransferase APH(3')-Ia		NZ_CP019260.1	169947	170016	+	attc_003	attC	attC
NZ_AP025852.1	140553	140579	-	Pc_int1	26	NZ_CP024143.1	125648	126451	+	aph(4)-Ia	aminoglycoside O-phosphotransferase APH(4)-Ia		NZ_CP019260.1	170813	170872	+	attc_004	attC	attC
NZ_AP025852.1	140583	141596	+	NZ_AP025852.1_161	1013	NZ_CP024143.1	120647	121519	+	blaCTX-M-14	class A extended-spectrum beta-lactamase CTX-M-14		NZ_CP019260.1	171324	171383	+	attc_005	attC	attC
NZ_AP025852.1	227843	228484	+	qnrB6	641	NZ_CP024143.1	160838	161224	+	bleO	bleomycin binding protein		NZ_CP019260.1	178590	178679	+	attc_001	attC	attC
NZ_AP025852.1	272045	273247	-	tet(B)	1202	NZ_CP024143.1	147788	149044	+	cmlA1	chloramphenicol efflux MFS transporter CmlA1		NZ_CP019260.1	178940	178999	+	attc_002	attC	attC
NZ_AP025856.1	136485	137321	-	sul1	836	NZ_CP024143.1	145830	146324	+	dfrA12	trimethoprim-resistant dihydrofolate reductase DfrA12		NZ_CP019260.1	165924	165982	+	attI1	attI	attI_1
NZ_AP025856.1	137315	137662	-	NZ_AP025856.1_157	347	NZ_CP024143.1	134716	135927	-	floR	chloramphenicol/florfenicol efflux MFS transporter FloR		NZ_CP019260.1	164831	165844	-	NZ_CP019260.1_174	protein	intI
NZ_AP025856.1	137318	137662	-	qacEdelta1	344	NZ_CP024143.1	122134	122547	+	fosA3	fosfomycin resistance glutathione transferase FosA3		NZ_CP019260.1	165847	165873	+	Pc_int1	Promoter	Pc_1
NZ_AP025856.1	137765	137834	-	attc_001	69	NZ_CP024143.1	99673	100575	-	mph(A)	Mph(A) family macrolide 2'-phosphotransferase		NZ_CP019260.1	165927	166853	+	NZ_CP019260.1_175	protein	protein
NZ_AP025856.1	137901	138482	-	NZ_AP025856.1_158	581	NZ_CP024143.1	163298	164470	+	oqxA2	multidrug efflux RND transporter periplasmic adaptor subunit OqxA2		NZ_CP019260.1	166949	167557	+	NZ_CP019260.1_176	protein	protein
NZ_AP025856.1	137904	138482	-	aac(6')-IIc	578	NZ_CP024143.1	164497	167646	+	oqxB2	multidrug efflux RND transporter permease subunit OqxB2		NZ_CP019260.1	167627	168406	+	NZ_CP019260.1_177	protein	protein
NZ_AP025856.1	138503	138629	-	attc_002	126	NZ_CP024143.1	157372	158208	-	sul1	sulfonamide-resistant dihydropteroate synthase Sul1		NZ_CP019260.1	168668	169927	+	NZ_CP019260.1_178	protein	protein
NZ_AP025856.1	138632	139372	-	NZ_AP025856.1_159	740	NZ_CP024143.1	131395	132207	+	sul2	sulfonamide-resistant dihydropteroate synthase Sul2		NZ_CP019260.1	170032	170811	+	NZ_CP019260.1_179	protein	protein
NZ_AP025856.1	138635	139372	-	blaIMP-1	737	NZ_CP024143.1	151616	152404	-	sul3	sulfonamide-resistant dihydropteroate synthase Sul3		NZ_CP019260.1	170981	171313	+	NZ_CP019260.1_180	protein	protein
NZ_AP025856.1	139386	139444	-	attI1	58	NZ_CP024813.1	172012	172869	+	aac(3)-IIe	aminoglycoside N-acetyltransferase AAC(3)-IIe		NZ_CP019260.1	171560	172135	-	NZ_CP019260.1_181	protein	protein
NZ_AP025856.1	139469	139503	+	P_intI1	34	NZ_CP024813.1	169054	169605	+	aac(6')-Ib-cr5	fluoroquinolone-acetylating aminoglycoside 6'-N-acetyltransferase AAC(6')-Ib-cr5		NZ_CP019260.1	178098	178595	+	NZ_CP019260.1_192	protein	protein
NZ_AP025856.1	139495	139521	-	Pc_int1	26	NZ_CP024813.1	191341	192129	+	aadA1	ANT(3'')-Ia family aminoglycoside nucleotidyltransferase AadA1		NZ_CP019260.1	179015	179698	+	NZ_CP019260.1_193	protein	protein
NZ_AP025856.1	139525	140538	+	NZ_AP025856.1_160	1013	NZ_CP024813.1	184143	184967	-	aph(3'')-Ib	aminoglycoside O-phosphotransferase APH(3'')-Ib		NZ_CP019353.1	187060	187173	+	attc_001	attC	attC
NZ_AP025856.1	230975	231616	+	qnrB6	641	NZ_CP024813.1	183307	184140	-	aph(6)-Id	aminoglycoside O-phosphotransferase APH(6)-Id		NZ_CP019353.1	188653	188722	+	attc_002	attC	attC
NZ_AP025856.1	265233	266435	-	tet(B)	1202	NZ_CP024813.1	178029	178901	-	blaCTX-M-15	class A extended-spectrum beta-lactamase CTX-M-15		NZ_CP019353.1	190508	190567	+	attc_003	attC	attC
NZ_AP025860.1	136485	137321	-	sul1	836	NZ_CP024813.1	169739	170566	+	blaOXA-1	oxacillin-hydrolyzing class D beta-lactamase OXA-1		NZ_CP019353.1	191049	191134	+	attc_004	attC	attC
NZ_AP025860.1	137315	137662	-	NZ_AP025860.1_157	347	NZ_CP024813.1	181723	182580	+	blaTEM-1	class A broad-spectrum beta-lactamase TEM-1		NZ_CP019353.1	208428	208517	+	attc_001	attC	attC
NZ_AP025860.1	137318	137662	-	qacEdelta1	344	NZ_CP024813.1	193251	193904	+	catA1	type A-1 chloramphenicol O-acetyltransferase		NZ_CP019353.1	208778	208837	+	attc_002	attC	attC
NZ_AP025860.1	137765	137834	-	attc_001	69	NZ_CP024813.1	170707	171147	+	catB3	type B-3 chloramphenicol O-acetyltransferase CatB3		NZ_CP019353.1	209634	209693	+	attc_003	attC	attC
NZ_AP025860.1	137901	138482	-	NZ_AP025860.1_158	581	NZ_CP024813.1	153800	154270	-	dfrA14	trimethoprim-resistant dihydrofolate reductase DfrA14		NZ_CP019353.1	211173	211242	+	attc_004	attC	attC
NZ_AP025860.1	137904	138482	-	aac(6')-IIc	578	NZ_CP024813.1	157565	158206	-	qnrB1	quinolone resistance pentapeptide repeat protein QnrB1		NZ_CP019353.1	212039	212098	+	attc_005	attC	attC
NZ_AP025860.1	138503	138629	-	attc_002	126	NZ_CP024813.1	185007	185819	-	sul2	sulfonamide-resistant dihydropteroate synthase Sul2		NZ_CP019353.1	212550	212609	+	attc_006	attC	attC
NZ_AP025860.1	138632	139372	-	NZ_AP025860.1_159	740	NZ_CP024813.1	145384	146580	+	tet(A)	tetracycline efflux MFS transporter Tet(A)		NZ_CP019353.1	186508	186566	+	attI1	attI	attI_1
NZ_AP025860.1	138635	139372	-	blaIMP-1	737	NZ_CP024910.1	105680	106468	+	aadA1	ANT(3'')-Ia family aminoglycoside nucleotidyltransferase AadA1		NZ_CP019353.1	207871	207929	+	attI1	attI	attI_1
NZ_AP025860.1	139386	139444	-	attI1	58	NZ_CP024910.1	101361	102185	+	aph(3'')-Ib	aminoglycoside O-phosphotransferase APH(3'')-Ib		NZ_CP019353.1	185316	186428	-	NZ_CP019353.1_214	protein	intI
NZ_AP025860.1	139469	139503	+	P_intI1	34	NZ_CP024910.1	102188	103021	+	aph(6)-Id	aminoglycoside O-phosphotransferase APH(6)-Id		NZ_CP019353.1	206778	207791	-	NZ_CP019353.1_236	protein	intI
NZ_AP025860.1	139495	139521	-	Pc_int1	26	NZ_CP024910.1	229442	230320	+	blaKPC-4	carbapenem-hydrolyzing class A beta-lactamase KPC-4		NZ_CP019353.1	186431	186457	+	Pc_int1	Promoter	Pc_1
NZ_AP025860.1	139525	140538	+	NZ_AP025860.1_160	1013	NZ_CP024910.1	104771	105571	+	blaOXA-129	OXA-5 family class D beta-lactamase OXA-129		NZ_CP019353.1	207794	207820	+	Pc_int1	Promoter	Pc_1
NZ_AP025860.1	230975	231616	+	qnrB6	641	NZ_CP024910.1	104178	104672	+	dfrA21	trimethoprim-resistant dihydrofolate reductase DfrA21		NZ_CP019353.1	186449	186483	-	P_intI1	Promoter	Pint_1
NZ_AP025860.1	265233	266435	-	tet(B)	1202	NZ_CP024910.1	193421	195037	-	mcr-9.1	phosphoethanolamine--lipid A transferase MCR-9.1		NZ_CP019353.1	207812	207846	-	P_intI1	Promoter	Pint_1
NZ_AP025864.1	136485	137321	-	sul1	836	NZ_CP024910.1	106976	107812	+	sul1	sulfonamide-resistant dihydropteroate synthase Sul1		NZ_CP019353.1	186601	187053	+	NZ_CP019353.1_215	protein	protein
NZ_AP025864.1	137315	137662	-	NZ_AP025864.1_157	347	NZ_CP024910.1	122641	123843	-	tet(B)	tetracycline efflux MFS transporter Tet(B)		NZ_CP019353.1	187374	188633	+	NZ_CP019353.1_216	protein	protein
NZ_AP025864.1	137318	137662	-	qacEdelta1	344	NZ_CP025340.1	170285	171058	+	aac(3)-IVa	aminoglycoside N-acetyltransferase AAC(3)-IVa		NZ_CP019353.1	188898	189698	+	NZ_CP019353.1_217	protein	protein
NZ_AP025864.1	137765	137834	-	attc_001	69	NZ_CP025340.1	104098	104886	-	aadA1	ANT(3'')-Ia family aminoglycoside nucleotidyltransferase AadA1		NZ_CP019353.1	189691	190506	+	NZ_CP019353.1_218	protein	protein
NZ_AP025864.1	137901	138482	-	NZ_AP025864.1_158	581	NZ_CP025340.1	106503	107291	-	aadA2	ANT(3'')-Ia family aminoglycoside nucleotidyltransferase AadA2		NZ_CP019353.1	190596	191054	+	NZ_CP019353.1_219	protein	protein
NZ_AP025864.1	137904	138482	-	aac(6')-IIc	578	NZ_CP025340.1	160994	161782	+	aadA2	ANT(3'')-Ia family aminoglycoside nucleotidyltransferase AadA2		NZ_CP019353.1	191214	191828	-	NZ_CP019353.1_220	protein	protein
NZ_AP025864.1	138503	138629	-	attc_002	126	NZ_CP025340.1	96360	97184	-	aph(3'')-Ib	aminoglycoside O-phosphotransferase APH(3'')-Ib		NZ_CP019353.1	207936	208433	+	NZ_CP019353.1_237	protein	protein
NZ_AP025864.1	138632	139372	-	NZ_AP025864.1_159	740	NZ_CP025340.1	197303	198094	+	aph(3')-IIa	aminoglycoside O-phosphotransferase APH(3')-IIa		NZ_CP019353.1	208853	209632	+	NZ_CP019353.1_238	protein	protein
NZ_AP025864.1	138635	139372	-	blaIMP-1	737	NZ_CP025340.1	171290	172312	+	aph(4)-Ia	aminoglycoside O-phosphotransferase APH(4)-Ia		NZ_CP019353.1	209894	211153	+	NZ_CP019353.1_239	protein	protein
NZ_AP025864.1	139386	139444	-	attI1	58	NZ_CP025340.1	95524	96357	-	aph(6)-Id	aminoglycoside O-phosphotransferase APH(6)-Id		NZ_CP019353.1	211258	212037	+	NZ_CP019353.1_240	protein	protein
NZ_AP025864.1	139469	139503	+	P_intI1	34	NZ_CP025340.1	198118	198354	+	ble	bleomycin binding protein BLMT		NZ_CP019353.1	212207	212539	+	NZ_CP019353.1_241	protein	protein
NZ_AP025864.1	139495	139521	-	Pc_int1	26	NZ_CP025340.1	104982	106238	-	cmlA1	chloramphenicol efflux MFS transporter CmlA1		NZ_CP019353.1	212786	213361	-	NZ_CP019353.1_242	protein	protein
NZ_AP025864.1	139525	140538	+	NZ_AP025864.1_160	1013	NZ_CP025340.1	160089	160583	+	dfrA12	trimethoprim-resistant dihydrofolate reductase DfrA12		NZ_CP019356.1	184318	184377	-	attc_001	attC	attC
NZ_AP025864.1	230975	231616	+	qnrB6	641	NZ_CP025340.1	178916	180127	-	floR	chloramphenicol/florfenicol efflux MFS transporter FloR		NZ_CP019356.1	185174	185233	-	attc_002	attC	attC
NZ_AP025864.1	265233	266435	-	tet(B)	1202	NZ_CP025340.1	168443	169345	-	mph(A)	Mph(A) family macrolide 2'-phosphotransferase		NZ_CP019356.1	185494	185583	-	attc_003	attC	attC
NZ_AP025868.1	112261	113097	-	sul1	836	NZ_CP025340.1	202928	204100	-	oqxA	multidrug efflux RND transporter periplasmic adaptor subunit OqxA		NZ_CP019356.1	242562	242621	+	attc_001	attC	attC
NZ_AP025868.1	113091	113438	-	NZ_AP025868.1_122	347	NZ_CP025340.1	199752	202901	-	oqxB	multidrug efflux RND transporter permease subunit OqxB		NZ_CP019356.1	243418	243477	+	attc_002	attC	attC
NZ_AP025868.1	113094	113438	-	qacEdelta1	344	NZ_CP025340.1	162290	163126	+	sul1	sulfonamide-resistant dihydropteroate synthase Sul1		NZ_CP019356.1	244957	245026	+	attc_003	attC	attC
NZ_AP025868.1	113541	113610	-	attc_001	69	NZ_CP025340.1	101622	102410	+	sul3	sulfonamide-resistant dihydropteroate synthase Sul3		NZ_CP019356.1	245823	245882	+	attc_004	attC	attC
NZ_AP025868.1	113677	114258	-	NZ_AP025868.1_123	581	NZ_CP025402.1	87010	87867	+	aac(3)-IIe	aminoglycoside N-acetyltransferase AAC(3)-IIe		NZ_CP019356.1	246334	246393	+	attc_005	attC	attC
NZ_AP025868.1	113680	114258	-	aac(6')-IIc	578	NZ_CP025402.1	78587	79375	+	aadA1	ANT(3'')-Ia family aminoglycoside nucleotidyltransferase AadA1		NZ_CP019356.1	186081	186139	-	attI1	attI	attI_1
NZ_AP025868.1	114279	114405	-	attc_002	126	NZ_CP025402.1	110053	110841	-	aadA22	ANT(3'')-Ia family aminoglycoside nucleotidyltransferase AadA22		NZ_CP019356.1	240934	240992	+	attI1	attI	attI_1
NZ_AP025868.1	114408	115148	-	NZ_AP025868.1_124	740	NZ_CP025402.1	91682	92506	+	aph(3'')-Ib	aminoglycoside O-phosphotransferase APH(3'')-Ib		NZ_CP019356.1	186220	187233	+	NZ_CP019356.1_201	protein	intI
NZ_AP025868.1	114411	115148	-	blaIMP-1	737	NZ_CP025402.1	92509	93342	+	aph(6)-Id	aminoglycoside O-phosphotransferase APH(6)-Id		NZ_CP019356.1	239841	240854	-	NZ_CP019356.1_257	protein	intI
NZ_AP025868.1	115162	115220	-	attI1	58	NZ_CP025402.1	76547	76996	+	arr-2	NAD(+)--rifampin ADP-ribosyltransferase Arr-2		NZ_CP019356.1	186190	186216	-	Pc_int1	Promoter	Pc_1
NZ_AP025868.1	115245	115279	+	P_intI1	34	NZ_CP025402.1	83444	84274	-	blaCTX-M	CTX-M family class A extended-spectrum beta-lactamase		NZ_CP019356.1	240857	240883	+	Pc_int1	Promoter	Pc_1
NZ_AP025868.1	115271	115297	-	Pc_int1	26	NZ_CP025402.1	94197	95054	-	blaTEM-1	class A broad-spectrum beta-lactamase TEM-1		NZ_CP019356.1	186164	186198	+	P_intI1	Promoter	Pint_1
NZ_AP025868.1	115301	116314	+	NZ_AP025868.1_125	1013	NZ_CP025402.1	104018	104488	-	dfrA7	trimethoprim-resistant dihydrofolate reductase DfrA7		NZ_CP019356.1	240875	240909	-	P_intI1	Promoter	Pint_1
NZ_AP025868.1	206749	207390	+	qnrB6	641	NZ_CP025402.1	77245	78498	+	ere(A)	EreA family erythromycin esterase		NZ_CP019356.1	183868	184215	-	NZ_CP019356.1_198	protein	protein
NZ_AP025868.1	252176	253378	-	tet(B)	1202	NZ_CP025402.1	160821	162443	-	mcr-1.1	phosphoethanolamine--lipid A transferase MCR-1.1		NZ_CP019356.1	184379	185158	-	NZ_CP019356.1_199	protein	protein
NZ_AP025872.1	119305	120141	-	sul1	836	NZ_CP025402.1	96389	97291	+	mph(A)	Mph(A) family macrolide 2'-phosphotransferase		NZ_CP019356.1	185578	186075	-	NZ_CP019356.1_200	protein	protein
NZ_AP025872.1	120135	120482	-	NZ_AP025872.1_134	347	NZ_CP025402.1	102608	103444	-	sul1	sulfonamide-resistant dihydropteroate synthase Sul1		NZ_CP019356.1	240937	241863	+	NZ_CP019356.1_258	protein	protein
NZ_AP025872.1	120138	120482	-	qacEdelta1	344	NZ_CP025402.1	108710	109546	-	sul1	sulfonamide-resistant dihydropteroate synthase Sul1		NZ_CP019356.1	241959	242567	+	NZ_CP019356.1_259	protein	protein
NZ_AP025872.1	120585	120654	-	attc_001	69	NZ_CP025402.1	107418	108551	-	tet(X)	tetracycline-inactivating monooxygenase Tet(X)		NZ_CP019356.1	242637	243416	+	NZ_CP019356.1_260	protein	protein
NZ_AP025872.1	120721	121302	-	NZ_AP025872.1_135	581	NZ_CP026492.1	31444	31995	+	aac(6')-Ib-cr5	fluoroquinolone-acetylating aminoglycoside 6'-N-acetyltransferase AAC(6')-Ib-cr5		NZ_CP019356.1	243678	244937	+	NZ_CP019356.1_261	protein	protein
NZ_AP025872.1	120724	121302	-	aac(6')-IIc	578	NZ_CP026492.1	11594	12382	-	aadA1	ANT(3'')-Ia family aminoglycoside nucleotidyltransferase AadA1		NZ_CP019356.1	245042	245821	+	NZ_CP019356.1_262	protein	protein
NZ_AP025872.1	121323	121449	-	attc_002	126	NZ_CP026492.1	13999	14787	-	aadA2	ANT(3'')-Ia family aminoglycoside nucleotidyltransferase AadA2		NZ_CP019356.1	245991	246323	+	NZ_CP019356.1_263	protein	protein
NZ_AP025872.1	121452	122192	-	NZ_AP025872.1_136	740	NZ_CP026492.1	4011	4823	-	aph(3')-Ia	aminoglycoside O-phosphotransferase APH(3')-Ia		NZ_CP019356.1	246570	247145	-	NZ_CP019356.1_264	protein	protein
NZ_AP025872.1	121455	122192	-	blaIMP-1	737	NZ_CP026492.1	33814	34263	+	arr-3	NAD(+)--rifampin ADP-ribosyltransferase Arr-3		NZ_CP019394.1	110028	110087	+	attc_001	attC	attC
NZ_AP025872.1	122206	122264	-	attI1	58	NZ_CP026492.1	32129	32956	+	blaOXA-1	oxacillin-hydrolyzing class D beta-lactamase OXA-1		NZ_CP019394.1	110884	110943	+	attc_002	attC	attC
NZ_AP025872.1	122289	122323	+	P_intI1	34	NZ_CP026492.1	263048	263434	-	bleO	bleomycin binding protein		NZ_CP019394.1	112423	112492	+	attc_003	attC	attC
NZ_AP025872.1	122315	122341	-	Pc_int1	26	NZ_CP026492.1	33097	33726	+	catB3	type B-3 chloramphenicol O-acetyltransferase CatB3		NZ_CP019394.1	113289	113348	+	attc_004	attC	attC
NZ_AP025872.1	122345	123358	+	NZ_AP025872.1_137	1013	NZ_CP026492.1	12478	13734	-	cmlA1	chloramphenicol efflux MFS transporter CmlA1		NZ_CP019394.1	113800	113859	+	attc_005	attC	attC
NZ_AP025872.1	213795	214436	+	qnrB6	641	NZ_CP026492.1	15198	15692	-	dfrA12	trimethoprim-resistant dihydrofolate reductase DfrA12		NZ_CP019394.1	108400	108458	+	attI1	attI	attI_1
NZ_AP025872.1	259222	260424	-	tet(B)	1202	NZ_CP026492.1	24268	25479	+	floR	chloramphenicol/florfenicol efflux MFS transporter FloR		NZ_CP019394.1	107307	108320	-	NZ_CP019394.1_123	protein	intI
NZ_AP025876.1	135260	136096	-	sul1	836	NZ_CP026492.1	110606	112228	-	mcr-1.1	phosphoethanolamine--lipid A transferase MCR-1.1		NZ_CP019394.1	108323	108349	+	Pc_int1	Promoter	Pc_1
NZ_AP025876.1	136090	136437	-	NZ_AP025876.1_156	347	NZ_CP026492.1	6128	7354	+	mef(B)	macrolide efflux MFS transporter Mef(B)		NZ_CP019394.1	108403	109329	+	NZ_CP019394.1_124	protein	protein
NZ_AP025876.1	136093	136437	-	qacEdelta1	344	NZ_CP026492.1	68319	69221	+	mph(A)	Mph(A) family macrolide 2'-phosphotransferase		NZ_CP019394.1	109425	110033	+	NZ_CP019394.1_125	protein	protein
NZ_AP025876.1	136540	136609	-	attc_001	69	NZ_CP026492.1	259802	260974	-	oqxA	multidrug efflux RND transporter periplasmic adaptor subunit OqxA		NZ_CP019394.1	110103	110882	+	NZ_CP019394.1_126	protein	protein
NZ_AP025876.1	136676	137257	-	NZ_AP025876.1_157	581	NZ_CP026492.1	256626	259775	-	oqxB	multidrug efflux RND transporter permease subunit OqxB		NZ_CP019394.1	111144	112403	+	NZ_CP019394.1_127	protein	protein
NZ_AP025876.1	136679	137257	-	aac(6')-IIc	578	NZ_CP026492.1	28158	28811	+	qnrS2	quinolone resistance pentapeptide repeat protein QnrS2		NZ_CP019394.1	112508	112717	+	NZ_CP019394.1_128	protein	protein
NZ_AP025876.1	137278	137404	-	attc_002	126	NZ_CP026492.1	1719	2555	+	sul1	sulfonamide-resistant dihydropteroate synthase Sul1		NZ_CP019394.1	112769	113287	+	NZ_CP019394.1_129	protein	protein
NZ_AP025876.1	137407	138147	-	NZ_AP025876.1_158	740	NZ_CP026492.1	34830	35666	+	sul1	sulfonamide-resistant dihydropteroate synthase Sul1		NZ_CP019394.1	113457	113789	+	NZ_CP019394.1_130	protein	protein
NZ_AP025876.1	137410	138147	-	blaIMP-1	737	NZ_CP026492.1	9118	9906	+	sul3	sulfonamide-resistant dihydropteroate synthase Sul3		NZ_CP019394.1	114036	114611	-	NZ_CP019394.1_131	protein	protein
NZ_AP025876.1	138161	138219	-	attI1	58	NZ_CP026492.1	39490	40686	+	tet(A)	tetracycline efflux MFS transporter Tet(A)		NZ_CP019443.1	137634	137691	-	attc_001	attC	attC
NZ_AP025876.1	138244	138278	+	P_intI1	34	NZ_CP026492.1	57808	59724	-	tet(M)	tetracycline resistance ribosomal protection protein Tet(M)		NZ_CP019443.1	138571	138630	-	attc_002	attC	attC
NZ_AP025876.1	138270	138296	-	Pc_int1	26	NZ_CP026642.1	71697	72485	+	aadA1	ANT(3'')-Ia family aminoglycoside nucleotidyltransferase AadA1		NZ_CP019443.1	139430	139488	-	attI1	attI	attI_1
NZ_AP025876.1	138300	139313	+	NZ_AP025876.1_159	1013	NZ_CP026642.1	75586	76410	+	aph(3'')-Ib	aminoglycoside O-phosphotransferase APH(3'')-Ib		NZ_CP019443.1	140004	140531	+	NZ_CP019443.1_161	protein	intI
NZ_AP025876.1	229750	230391	+	qnrB6	641	NZ_CP026642.1	76413	77246	+	aph(6)-Id	aminoglycoside O-phosphotransferase APH(6)-Id		NZ_CP019443.1	139539	139568	-	Pc_int1	Promoter	Pc_1
NZ_AP025876.1	275177	276379	-	tet(B)	1202	NZ_CP026642.1	68583	69032	+	arr-2	NAD(+)--rifampin ADP-ribosyltransferase Arr-2		NZ_CP019443.1	136999	137595	+	NZ_CP019443.1_157	protein	protein
NZ_AP025880.1	135259	136095	-	sul1	836	NZ_CP026642.1	33936	34808	-	blaCTX-M-65	class A extended-spectrum beta-lactamase CTX-M-65		NZ_CP019443.1	137679	138500	-	NZ_CP019443.1_158	protein	protein
NZ_AP025880.1	136089	136436	-	NZ_AP025880.1_154	347	NZ_CP026642.1	70880	71677	+	blaOXA-10	oxacillin-hydrolyzing class D beta-lactamase OXA-10		NZ_CP019443.1	138632	139486	-	NZ_CP019443.1_159	protein	protein
NZ_AP025880.1	136092	136436	-	qacEdelta1	344	NZ_CP026642.1	69356	70612	+	cmlA5	chloramphenicol efflux MFS transporter CmlA5		NZ_CP019443.1	139572	139871	+	NZ_CP019443.1_160	protein	protein
NZ_AP025880.1	136539	136608	-	attc_001	69	NZ_CP026642.1	72563	73033	+	dfrA14	trimethoprim-resistant dihydrofolate reductase DfrA14		NZ_CP020493.1	130724	130783	-	attc_001	attC	attC
NZ_AP025880.1	136675	137256	-	NZ_AP025880.1_155	581	NZ_CP026642.1	21141	22352	+	floR	chloramphenicol/florfenicol efflux MFS transporter FloR		NZ_CP020493.1	131580	131674	-	attc_002	attC	attC
NZ_AP025880.1	136678	137256	-	aac(6')-IIc	578	NZ_CP026642.1	25631	26533	-	mph(A)	Mph(A) family macrolide 2'-phosphotransferase		NZ_CP020493.1	141416	141475	-	attc_001	attC	attC
NZ_AP025880.1	137277	137403	-	attc_002	126	NZ_CP026642.1	64917	65570	-	qnrS1	quinolone resistance pentapeptide repeat protein QnrS1		NZ_CP020493.1	141927	141986	-	attc_002	attC	attC
NZ_AP025880.1	137406	138146	-	NZ_AP025880.1_156	740	NZ_CP026642.1	74734	75546	+	sul2	sulfonamide-resistant dihydropteroate synthase Sul2		NZ_CP020493.1	142783	142852	-	attc_003	attC	attC
NZ_AP025880.1	137409	138146	-	blaIMP-1	737	NZ_CP026642.1	59063	60259	-	tet(A)	tetracycline efflux MFS transporter Tet(A)		NZ_CP020493.1	144332	144391	-	attc_004	attC	attC
NZ_AP025880.1	138160	138218	-	attI1	58	NZ_CP026642.1	40025	41941	+	tet(M)	tetracycline resistance ribosomal protection protein Tet(M)		NZ_CP020493.1	145188	145247	-	attc_005	attC	attC
NZ_AP025880.1	138243	138277	+	P_intI1	34	NZ_CP026933.2	157195	158052	-	aac(3)-IIe	aminoglycoside N-acetyltransferase AAC(3)-IIe		NZ_CP020493.1	132160	132218	-	attI1	attI	attI_1
NZ_AP025880.1	138269	138295	-	Pc_int1	26	NZ_CP026933.2	132828	133616	-	aadA1	ANT(3'')-Ia family aminoglycoside nucleotidyltransferase AadA1		NZ_CP020493.1	146816	146874	-	attI1	attI	attI_1
NZ_AP025880.1	138299	139312	+	NZ_AP025880.1_157	1013	NZ_CP026933.2	164484	165272	-	aadA1	ANT(3'')-Ia family aminoglycoside nucleotidyltransferase AadA1		NZ_CP020493.1	132299	133417	+	NZ_CP020493.1_157	protein	intI
NZ_AP025880.1	229749	230390	+	qnrB6	641	NZ_CP026933.2	166889	167677	-	aadA2	ANT(3'')-Ia family aminoglycoside nucleotidyltransferase AadA2		NZ_CP020493.1	146955	147968	+	NZ_CP020493.1_177	protein	intI
NZ_AP025880.1	275176	276378	-	tet(B)	1202	NZ_CP026933.2	144248	145060	+	aph(3')-Ia	aminoglycoside O-phosphotransferase APH(3')-Ia		NZ_CP020493.1	132269	132295	-	Pc_int1	Promoter	Pc_1
NZ_AP025884.1	129451	130287	-	sul1	836	NZ_CP026933.2	136268	137092	-	aph(3'')-Ib	aminoglycoside O-phosphotransferase APH(3'')-Ib		NZ_CP020493.1	146925	146951	-	Pc_int1	Promoter	Pc_1
NZ_AP025884.1	130281	130628	-	NZ_AP025884.1_146	347	NZ_CP026933.2	142249	143073	+	aph(3'')-Ib	aminoglycoside O-phosphotransferase APH(3'')-Ib		NZ_CP020493.1	132243	132277	+	P_intI1	Promoter	Pint_1
NZ_AP025884.1	130284	130628	-	qacEdelta1	344	NZ_CP026933.2	135432	136265	-	aph(6)-Id	aminoglycoside O-phosphotransferase APH(6)-Id		NZ_CP020493.1	130274	130621	-	NZ_CP020493.1_154	protein	protein
NZ_AP025884.1	130731	130800	-	attc_001	69	NZ_CP026933.2	143076	143909	+	aph(6)-Id	aminoglycoside O-phosphotransferase APH(6)-Id		NZ_CP020493.1	130785	131564	-	NZ_CP020493.1_155	protein	protein
NZ_AP025884.1	130867	131448	-	NZ_AP025884.1_147	581	NZ_CP026933.2	158132	158989	-	blaTEM-1	class A broad-spectrum beta-lactamase TEM-1		NZ_CP020493.1	131669	132142	-	NZ_CP020493.1_156	protein	protein
NZ_AP025884.1	130870	131448	-	aac(6')-IIc	578	NZ_CP026933.2	175317	175973	-	catA1	type A-1 chloramphenicol O-acetyltransferase		NZ_CP020493.1	140664	141239	+	NZ_CP020493.1_170	protein	protein
NZ_AP025884.1	131469	131595	-	attc_002	126	NZ_CP026933.2	165368	166624	-	cmlA1	chloramphenicol efflux MFS transporter CmlA1		NZ_CP020493.1	141486	141818	-	NZ_CP020493.1_171	protein	protein
NZ_AP025884.1	131598	132338	-	NZ_AP025884.1_148	740	NZ_CP026933.2	133712	134182	-	dfrA1	trimethoprim-resistant dihydrofolate reductase DfrA1		NZ_CP020493.1	141988	142767	-	NZ_CP020493.1_172	protein	protein
NZ_AP025884.1	131601	132338	-	blaIMP-1	737	NZ_CP026933.2	65195	66817	+	mcr-1.1	phosphoethanolamine--lipid A transferase MCR-1.1		NZ_CP020493.1	142872	144131	-	NZ_CP020493.1_173	protein	protein
NZ_AP025884.1	132352	132410	-	attI1	58	NZ_CP026933.2	131484	132320	-	sul1	sulfonamide-resistant dihydropteroate synthase Sul1		NZ_CP020493.1	144393	145172	-	NZ_CP020493.1_174	protein	protein
NZ_AP025884.1	132435	132469	+	P_intI1	34	NZ_CP026933.2	137132	137944	-	sul2	sulfonamide-resistant dihydropteroate synthase Sul2		NZ_CP020493.1	145242	145850	-	NZ_CP020493.1_175	protein	protein
NZ_AP025884.1	132461	132487	-	Pc_int1	26	NZ_CP026933.2	162008	162796	+	sul3	sulfonamide-resistant dihydropteroate synthase Sul3		NZ_CP020493.1	145946	146872	-	NZ_CP020493.1_176	protein	protein
NZ_AP025884.1	132491	133504	+	NZ_AP025884.1_149	1013	NZ_CP026933.2	117768	118964	-	tet(A)	tetracycline efflux MFS transporter Tet(A)		NZ_CP020529.1	12691	12750	-	attc_001	attC	attC
NZ_AP025884.1	223941	224582	+	qnrB6	641	NZ_CP026936.2	127328	128116	+	aadA1	ANT(3'')-Ia family aminoglycoside nucleotidyltransferase AadA1		NZ_CP020529.1	68583	68642	-	attc_001	attC	attC
NZ_AP025884.1	258199	259401	-	tet(B)	1202	NZ_CP026936.2	126762	127232	+	dfrA1	trimethoprim-resistant dihydrofolate reductase DfrA1		NZ_CP020529.1	13550	13608	-	attI1	attI	attI_1
NZ_AP025888.1	136484	137320	-	sul1	836	NZ_CP026936.2	64539	66161	+	mcr-1.1	phosphoethanolamine--lipid A transferase MCR-1.1		NZ_CP020529.1	69442	69500	-	attI1	attI	attI_1
NZ_AP025888.1	137314	137661	-	NZ_AP025888.1_156	347	NZ_CP026936.2	128624	129460	+	sul1	sulfonamide-resistant dihydropteroate synthase Sul1		NZ_CP020529.1	790	1803	+	NZ_CP020529.1_2	protein	intI
NZ_AP025888.1	137317	137661	-	qacEdelta1	344	NZ_CP026936.2	115337	116533	-	tet(A)	tetracycline efflux MFS transporter Tet(A)		NZ_CP020529.1	13689	14702	+	NZ_CP020529.1_16	protein	intI
NZ_AP025888.1	137764	137833	-	attc_001	69	NZ_CP026936.2	122749	124665	+	tet(M)	tetracycline resistance ribosomal protection protein Tet(M)		NZ_CP020529.1	69584	70597	+	NZ_CP020529.1_85	protein	intI
NZ_AP025888.1	137900	138481	-	NZ_AP025888.1_157	581	NZ_CP027112.1	75013	76629	+	mcr-9.1	phosphoethanolamine--lipid A transferase MCR-9.1		NZ_CP020529.1	760	786	-	Pc_int1	Promoter	Pc_1
NZ_AP025888.1	137903	138481	-	aac(6')-IIc	578	NZ_CP027144.1	24057	24863	-	aac(3)-IIg	aminoglycoside N-acetyltransferase AAC(3)-IIg		NZ_CP020529.1	13659	13685	-	Pc_int1	Promoter	Pc_1
NZ_AP025888.1	138502	138628	-	attc_002	126	NZ_CP027144.1	212718	213269	-	aac(6')-Ib3	aminoglycoside N-acetyltransferase AAC(6')-Ib3		NZ_CP020529.1	69551	69580	-	Pc_int1	Promoter	Pc_1
NZ_AP025888.1	138631	139371	-	NZ_AP025888.1_158	740	NZ_CP027144.1	26951	27529	-	aac(6')-IIc	aminoglycoside N-acetyltransferase AAC(6')-IIc		NZ_CP020529.1	13633	13667	+	P_intI1	Promoter	Pint_1
NZ_AP025888.1	138634	139371	-	blaIMP-1	737	NZ_CP027144.1	58817	59605	+	aadA2	ANT(3'')-Ia family aminoglycoside nucleotidyltransferase AadA2		NZ_CP020529.1	12241	12588	-	NZ_CP020529.1_14	protein	protein
NZ_AP025888.1	139385	139443	-	attI1	58	NZ_CP027144.1	65983	66807	+	aph(3'')-Ib	aminoglycoside O-phosphotransferase APH(3'')-Ib		NZ_CP020529.1	12752	13657	-	NZ_CP020529.1_15	protein	protein
NZ_AP025888.1	139468	139502	+	P_intI1	34	NZ_CP027144.1	66810	67643	+	aph(6)-Id	aminoglycoside O-phosphotransferase APH(6)-Id		NZ_CP020529.1	68133	68480	-	NZ_CP020529.1_83	protein	protein
NZ_AP025888.1	139494	139520	-	Pc_int1	26	NZ_CP027144.1	23516	23926	-	arr	NAD(+)--rifampin ADP-ribosyltransferase		NZ_CP020529.1	68644	69498	-	NZ_CP020529.1_84	protein	protein
NZ_AP025888.1	139524	140537	+	NZ_AP025888.1_159	1013	NZ_CP027144.1	63664	64230	+	dfrA19	trimethoprim-resistant dihydrofolate reductase DfrA19		NZ_CP021196.1	153755	153814	-	attc_001	attC	attC
NZ_AP025888.1	229281	229922	+	qnrB6	641	NZ_CP027144.1	21595	22632	-	ere(A)	EreA family erythromycin esterase		NZ_CP021196.1	154075	154164	-	attc_002	attC	attC
NZ_AP025888.1	263539	264741	-	tet(B)	1202	NZ_CP027144.1	70856	72472	-	mcr-9.1	phosphoethanolamine--lipid A transferase MCR-9.1		NZ_CP021196.1	173194	173265	+	attc_001	attC	attC
NZ_AP025892.1	97154	97990	-	sul1	836	NZ_CP027144.1	20232	21068	-	sul1	sulfonamide-resistant dihydropteroate synthase Sul1		NZ_CP021196.1	174925	174984	+	attc_002	attC	attC
NZ_AP025892.1	97984	98331	-	NZ_AP025892.1_114	347	NZ_CP027144.1	60113	60949	+	sul1	sulfonamide-resistant dihydropteroate synthase Sul1		NZ_CP021196.1	175474	175587	+	attc_003	attC	attC
NZ_AP025892.1	97987	98331	-	qacEdelta1	344	NZ_CP027144.1	13151	13963	-	sul2	sulfonamide-resistant dihydropteroate synthase Sul2		NZ_CP021196.1	154662	154720	-	attI1	attI	attI_1
NZ_AP025892.1	98434	98503	-	attc_001	69	NZ_CP027202.2	148681	149454	-	aac(3)-IVa	aminoglycoside N-acetyltransferase AAC(3)-IVa		NZ_CP021196.1	154801	155814	+	NZ_CP021196.1_176	protein	intI
NZ_AP025892.1	98570	99151	-	NZ_AP025892.1_115	581	NZ_CP027202.2	136339	137127	+	aadA22	ANT(3'')-Ia family aminoglycoside nucleotidyltransferase AadA22		NZ_CP021196.1	154771	154797	-	Pc_int1	Promoter	Pc_1
NZ_AP025892.1	98573	99151	-	aac(6')-IIc	578	NZ_CP027202.2	142751	143563	+	aph(3')-Ia	aminoglycoside O-phosphotransferase APH(3')-Ia		NZ_CP021196.1	154745	154779	+	P_intI1	Promoter	Pint_1
NZ_AP025892.1	99172	99298	-	attc_002	126	NZ_CP027202.2	129974	130798	-	aph(3'')-Ib	aminoglycoside O-phosphotransferase APH(3'')-Ib		NZ_CP021196.1	154159	154656	-	NZ_CP021196.1_175	protein	protein
NZ_AP025892.1	99301	100041	-	NZ_AP025892.1_116	740	NZ_CP027202.2	140752	141576	+	aph(3'')-Ib	aminoglycoside O-phosphotransferase APH(3'')-Ib		NZ_CP021196.1	172600	173199	+	NZ_CP021196.1_197	protein	protein
NZ_AP025892.1	99304	100041	-	blaIMP-1	737	NZ_CP027202.2	147427	148449	-	aph(4)-Ia	aminoglycoside O-phosphotransferase APH(4)-Ia		NZ_CP021196.1	173285	174160	+	NZ_CP021196.1_198	protein	protein
NZ_AP025892.1	100055	100113	-	attI1	58	NZ_CP027202.2	129138	129971	-	aph(6)-Id	aminoglycoside O-phosphotransferase APH(6)-Id		NZ_CP021196.1	174298	174930	+	NZ_CP021196.1_199	protein	protein
NZ_AP025892.1	100138	100172	+	P_intI1	34	NZ_CP027202.2	141579	142412	+	aph(6)-Id	aminoglycoside O-phosphotransferase APH(6)-Id		NZ_CP021196.1	175015	175467	+	NZ_CP021196.1_200	protein	protein
NZ_AP025892.1	100164	100190	-	Pc_int1	26	NZ_CP027202.2	162180	163052	-	blaCTX-M-65	class A extended-spectrum beta-lactamase CTX-M-65		NZ_CP021196.1	175690	176037	+	NZ_CP021196.1_201	protein	protein
NZ_AP025892.1	100194	101207	+	NZ_AP025892.1_117	1013	NZ_CP027202.2	131815	132672	-	blaTEM-1	class A broad-spectrum beta-lactamase TEM-1		NZ_CP021727.1	67047	67160	-	attc_001	attC	attC
NZ_AP025892.1	191644	192285	+	qnrB6	641	NZ_CP027202.2	169511	169897	+	bleO	bleomycin binding protein		NZ_CP021727.1	67650	67709	-	attc_002	attC	attC
NZ_AP025892.1	237071	238273	-	tet(B)	1202	NZ_CP027202.2	151206	152417	-	floR	chloramphenicol/florfenicol efflux MFS transporter FloR		NZ_CP021727.1	69369	69440	-	attc_003	attC	attC
NZ_AP025896.1	113636	114649	-	NZ_AP025896.1_124	1013	NZ_CP027202.2	137262	138080	+	lnu(F)	lincosamide nucleotidyltransferase Lnu(F)		NZ_CP021727.1	93327	93386	+	attc_001	attC	attC
NZ_AP025896.1	114652	114678	+	Pc_int1	26	NZ_CP027202.2	57874	59496	+	mcr-1.1	phosphoethanolamine--lipid A transferase MCR-1.1		NZ_CP021727.1	94183	94242	+	attc_002	attC	attC
NZ_AP025896.1	114670	114704	-	P_intI1	34	NZ_CP027202.2	99059	99961	-	mph(A)	Mph(A) family macrolide 2'-phosphotransferase		NZ_CP021727.1	95722	95791	+	attc_003	attC	attC
NZ_AP025896.1	114729	114787	+	attI1	58	NZ_CP027202.2	171971	173143	+	oqxA	multidrug efflux RND transporter periplasmic adaptor subunit OqxA		NZ_CP021727.1	96588	96647	+	attc_004	attC	attC
NZ_AP025896.1	114802	115539	+	blaIMP-1	737	NZ_CP027202.2	173170	176319	+	oqxB	multidrug efflux RND transporter permease subunit OqxB		NZ_CP021727.1	91699	91757	+	attI1	attI	attI_1
NZ_AP025896.1	114802	115542	+	NZ_AP025896.1_125	740	NZ_CP027202.2	166044	166880	-	sul1	sulfonamide-resistant dihydropteroate synthase Sul1		NZ_CP021727.1	90606	91619	-	NZ_CP021727.1_114	protein	intI
NZ_AP025896.1	115545	115671	+	attc_001	126	NZ_CP027202.2	130838	131650	-	sul2	sulfonamide-resistant dihydropteroate synthase Sul2		NZ_CP021727.1	91622	91648	+	Pc_int1	Promoter	Pc_1
NZ_AP025896.1	115692	116270	+	aac(6')-IIc	578	NZ_CP027202.2	126603	127799	-	tet(A)	tetracycline efflux MFS transporter Tet(A)		NZ_CP021727.1	66597	66944	-	NZ_CP021727.1_87	protein	protein
NZ_AP025896.1	115692	116273	+	NZ_AP025896.1_126	581	NZ_CP027202.2	107565	109481	+	tet(M)	tetracycline resistance ribosomal protection protein Tet(M)		NZ_CP021727.1	67167	67619	-	NZ_CP021727.1_88	protein	protein
NZ_AP025896.1	116340	116409	+	attc_002	69	NZ_CP027411.1	13794	14618	-	aph(3'')-Ib	aminoglycoside O-phosphotransferase APH(3'')-Ib		NZ_CP021727.1	67704	68336	-	NZ_CP021727.1_89	protein	protein
NZ_AP025896.1	116512	116856	+	qacEdelta1	344	NZ_CP027411.1	149280	150071	+	aph(3')-IIa	aminoglycoside O-phosphotransferase APH(3')-IIa		NZ_CP021727.1	68474	69349	-	NZ_CP021727.1_90	protein	protein
NZ_AP025896.1	116512	116859	+	NZ_AP025896.1_127	347	NZ_CP027411.1	150472	151311	+	aph(6)-Ic	aminoglycoside O-phosphotransferase APH(6)-Ic		NZ_CP021727.1	69435	70034	-	NZ_CP021727.1_91	protein	protein
NZ_AP025896.1	116853	117689	+	sul1	836	NZ_CP027411.1	12958	13791	-	aph(6)-Id	aminoglycoside O-phosphotransferase APH(6)-Id		NZ_CP021727.1	91702	92628	+	NZ_CP021727.1_115	protein	protein
NZ_AP025896.1	228265	228906	+	qnrB6	641	NZ_CP027411.1	150095	150472	+	ble	bleomycin binding protein BLMT		NZ_CP021727.1	92724	93332	+	NZ_CP021727.1_116	protein	protein
NZ_AP025896.1	274917	276119	-	tet(B)	1202	NZ_CP027411.1	19923	21125	+	tet(B)	tetracycline efflux MFS transporter Tet(B)		NZ_CP021727.1	93402	94181	+	NZ_CP021727.1_117	protein	protein
NZ_AP025900.1	137710	138546	-	sul1	836	NZ_CP028537.1	282165	282971	-	aac(3)-IIg	aminoglycoside N-acetyltransferase AAC(3)-IIg		NZ_CP021727.1	94443	95702	+	NZ_CP021727.1_118	protein	protein
NZ_AP025900.1	138540	138887	-	NZ_AP025900.1_160	347	NZ_CP028537.1	256711	257262	+	aac(6')-Ib3	aminoglycoside N-acetyltransferase AAC(6')-Ib3		NZ_CP021727.1	95807	96586	+	NZ_CP021727.1_119	protein	protein
NZ_AP025900.1	138543	138887	-	qacEdelta1	344	NZ_CP028537.1	285059	285637	-	aac(6')-IIc	aminoglycoside N-acetyltransferase AAC(6')-IIc		NZ_CP021727.1	96756	96989	+	NZ_CP021727.1_120	protein	protein
NZ_AP025900.1	138990	139059	-	attc_001	69	NZ_CP028537.1	176129	176740	+	aadA5	ANT(3'')-Ia family aminoglycoside nucleotidyltransferase AadA5		NZ_CP022165.1	127713	127802	+	attc_001	attC	attC
NZ_AP025900.1	139126	139707	-	NZ_AP025900.1_161	581	NZ_CP028537.1	187480	188292	+	aph(3')-Ia	aminoglycoside O-phosphotransferase APH(3')-Ia		NZ_CP022165.1	128063	128122	+	attc_002	attC	attC
NZ_AP025900.1	139129	139707	-	aac(6')-IIc	578	NZ_CP028537.1	185481	186305	+	aph(3'')-Ib	aminoglycoside O-phosphotransferase APH(3'')-Ib		NZ_CP022165.1	128919	128978	+	attc_003	attC	attC
NZ_AP025900.1	139728	139854	-	attc_002	126	NZ_CP028537.1	186308	187141	+	aph(6)-Id	aminoglycoside O-phosphotransferase APH(6)-Id		NZ_CP022165.1	127156	127214	+	attI1	attI	attI_1
NZ_AP025900.1	139857	140597	-	NZ_AP025900.1_162	740	NZ_CP028537.1	281624	282034	-	arr	NAD(+)--rifampin ADP-ribosyltransferase		NZ_CP022165.1	126063	127076	-	NZ_CP022165.1_137	protein	intI
NZ_AP025900.1	139860	140597	-	blaIMP-1	737	NZ_CP028537.1	263712	264848	+	blaDHA-1	class C beta-lactamase DHA-1		NZ_CP022165.1	127079	127105	+	Pc_int1	Promoter	Pc_1
NZ_AP025900.1	140611	140669	-	attI1	58	NZ_CP028537.1	165719	166105	+	bleO	bleomycin binding protein		NZ_CP022165.1	127097	127131	-	P_intI1	Promoter	Pint_1
NZ_AP025900.1	140694	140728	+	P_intI1	34	NZ_CP028537.1	175525	175995	+	dfrA17	trimethoprim-resistant dihydrofolate reductase DfrA17		NZ_CP022165.1	127221	127718	+	NZ_CP022165.1_138	protein	protein
NZ_AP025900.1	140720	140746	-	Pc_int1	26	NZ_CP028537.1	279703	280740	-	ere(A)	EreA family erythromycin esterase		NZ_CP022165.1	128138	128917	+	NZ_CP022165.1_139	protein	protein
NZ_AP025900.1	140750	141763	+	NZ_AP025900.1_163	1013	NZ_CP028537.1	152355	153566	-	floR	chloramphenicol/florfenicol efflux MFS transporter FloR		NZ_CP022165.1	129081	129227	+	NZ_CP022165.1_140	protein	protein
NZ_AP025900.1	232200	232841	+	qnrB6	641	NZ_CP028537.1	168179	169351	+	oqxA	multidrug efflux RND transporter periplasmic adaptor subunit OqxA		NZ_CP022169.1	133727	133786	+	attc_001	attC	attC
NZ_AP025900.1	277627	278829	-	tet(B)	1202	NZ_CP028537.1	169378	172527	+	oqxB	multidrug efflux RND transporter permease subunit OqxB		NZ_CP022169.1	134583	134642	+	attc_002	attC	attC
NZ_AP025904.1	136485	137321	-	sul1	836	NZ_CP028537.1	268975	269616	+	qnrB4	quinolone resistance pentapeptide repeat protein QnrB4		NZ_CP022169.1	136122	136191	+	attc_003	attC	attC
NZ_AP025904.1	137315	137662	-	NZ_AP025904.1_159	347	NZ_CP028537.1	261299	262135	-	sul1	sulfonamide-resistant dihydropteroate synthase Sul1		NZ_CP022169.1	136988	137047	+	attc_004	attC	attC
NZ_AP025904.1	137318	137662	-	qacEdelta1	344	NZ_CP028537.1	278340	279176	-	sul1	sulfonamide-resistant dihydropteroate synthase Sul1		NZ_CP022169.1	137499	137558	+	attc_005	attC	attC
NZ_AP025904.1	137765	137834	-	attc_001	69	NZ_CP028537.1	149034	149846	+	sul2	sulfonamide-resistant dihydropteroate synthase Sul2		NZ_CP022169.1	142906	142995	+	attc_001	attC	attC
NZ_AP025904.1	137901	138482	-	NZ_AP025904.1_160	581	NZ_CP028537.1	245885	247066	-	tet(D)	tetracycline efflux MFS transporter Tet(D)		NZ_CP022169.1	143256	143315	+	attc_002	attC	attC
NZ_AP025904.1	137904	138482	-	aac(6')-IIc	578	NZ_CP029037.1	55521	57137	+	mcr-9.1	phosphoethanolamine--lipid A transferase MCR-9.1		NZ_CP022169.1	132099	132157	+	attI1	attI	attI_1
NZ_AP025904.1	138503	138629	-	attc_002	126	NZ_CP029248.1	102232	103020	-	aadA1	ANT(3'')-Ia family aminoglycoside nucleotidyltransferase AadA1		NZ_CP022169.1	131006	132019	-	NZ_CP022169.1_140	protein	intI
NZ_AP025904.1	138632	139372	-	NZ_AP025904.1_161	740	NZ_CP029248.1	106515	107339	-	aph(3'')-Ib	aminoglycoside O-phosphotransferase APH(3'')-Ib		NZ_CP022169.1	132022	132048	+	Pc_int1	Promoter	Pc_1
NZ_AP025904.1	138635	139372	-	blaIMP-1	737	NZ_CP029248.1	105679	106512	-	aph(6)-Id	aminoglycoside O-phosphotransferase APH(6)-Id		NZ_CP022169.1	132051	133028	+	NZ_CP022169.1_141	protein	protein
NZ_AP025904.1	139386	139444	-	attI1	58	NZ_CP029248.1	231892	232770	+	blaKPC-4	carbapenem-hydrolyzing class A beta-lactamase KPC-4		NZ_CP022169.1	133124	133732	+	NZ_CP022169.1_142	protein	protein
NZ_AP025904.1	139469	139503	+	P_intI1	34	NZ_CP029248.1	103129	103929	-	blaOXA-129	OXA-5 family class D beta-lactamase OXA-129		NZ_CP022169.1	133802	134581	+	NZ_CP022169.1_143	protein	protein
NZ_AP025904.1	139495	139521	-	Pc_int1	26	NZ_CP029248.1	104028	104522	-	dfrA21	trimethoprim-resistant dihydrofolate reductase DfrA21		NZ_CP022169.1	134843	136102	+	NZ_CP022169.1_144	protein	protein
NZ_AP025904.1	139525	140538	+	NZ_AP025904.1_162	1013	NZ_CP029248.1	195871	197487	-	mcr-9.1	phosphoethanolamine--lipid A transferase MCR-9.1		NZ_CP022169.1	136207	136986	+	NZ_CP022169.1_145	protein	protein
NZ_AP025904.1	221198	221839	+	qnrB6	641	NZ_CP029248.1	100888	101724	-	sul1	sulfonamide-resistant dihydropteroate synthase Sul1		NZ_CP022169.1	137156	137488	+	NZ_CP022169.1_146	protein	protein
NZ_AP025904.1	266625	267827	-	tet(B)	1202	NZ_CP029248.1	123866	125068	-	tet(B)	tetracycline efflux MFS transporter Tet(B)		NZ_CP022169.1	137735	138310	-	NZ_CP022169.1_147	protein	protein
NZ_AP025908.1	136485	137321	-	sul1	836	NZ_CP029717.1	27482	28288	+	aac(3)-IIg	aminoglycoside N-acetyltransferase AAC(3)-IIg		NZ_CP022169.1	142414	142911	+	NZ_CP022169.1_155	protein	protein
NZ_AP025908.1	137315	137662	-	NZ_AP025908.1_156	347	NZ_CP029717.1	220526	221077	+	aac(6')-Ib3	aminoglycoside N-acetyltransferase AAC(6')-Ib3		NZ_CP022169.1	143331	144014	+	NZ_CP022169.1_156	protein	protein
NZ_AP025908.1	137318	137662	-	qacEdelta1	344	NZ_CP029717.1	24816	25394	+	aac(6')-IIc	aminoglycoside N-acetyltransferase AAC(6')-IIc		NZ_CP022451.1	14770	14883	-	attc_001	attC	attC
NZ_AP025908.1	137765	137834	-	attc_001	69	NZ_CP029717.1	225624	226412	+	aadA2	ANT(3'')-Ia family aminoglycoside nucleotidyltransferase AadA2		NZ_CP022451.1	15373	15432	-	attc_002	attC	attC
NZ_AP025908.1	137901	138482	-	NZ_AP025908.1_157	581	NZ_CP029717.1	243879	244667	+	aadA2	ANT(3'')-Ia family aminoglycoside nucleotidyltransferase AadA2		NZ_CP022451.1	17092	17163	-	attc_003	attC	attC
NZ_AP025908.1	137904	138482	-	aac(6')-IIc	578	NZ_CP029717.1	238511	239335	+	aph(3'')-Ib	aminoglycoside O-phosphotransferase APH(3'')-Ib		NZ_CP022451.1	57740	57796	-	attc_001	attC	attC
NZ_AP025908.1	138503	138629	-	attc_002	126	NZ_CP029717.1	256766	257590	+	aph(3'')-Ib	aminoglycoside O-phosphotransferase APH(3'')-Ib		NZ_CP022451.1	58635	58767	-	attc_002	attC	attC
NZ_AP025908.1	138632	139372	-	NZ_AP025908.1_158	740	NZ_CP029717.1	239338	240171	+	aph(6)-Id	aminoglycoside O-phosphotransferase APH(6)-Id		NZ_CP022451.1	59254	59312	-	attI1	attI	attI_1
NZ_AP025908.1	138635	139372	-	blaIMP-1	737	NZ_CP029717.1	257593	258426	+	aph(6)-Id	aminoglycoside O-phosphotransferase APH(6)-Id		NZ_CP022451.1	59393	60091	+	NZ_CP022451.1_75	protein	intI
NZ_AP025908.1	139386	139444	-	attI1	58	NZ_CP029717.1	28419	28829	+	arr	NAD(+)--rifampin ADP-ribosyltransferase		NZ_CP022451.1	59363	59389	-	Pc_int1	Promoter	Pc_1
NZ_AP025908.1	139469	139503	+	P_intI1	34	NZ_CP029717.1	43897	44754	+	blaSHV-12	class A extended-spectrum beta-lactamase SHV-12		NZ_CP022451.1	59337	59371	+	P_intI1	Promoter	Pint_1
NZ_AP025908.1	139495	139521	-	Pc_int1	26	NZ_CP029717.1	203873	204730	-	blaTEM-1	class A broad-spectrum beta-lactamase TEM-1		NZ_CP022451.1	14320	14667	-	NZ_CP022451.1_22	protein	protein
NZ_AP025908.1	139525	140538	+	NZ_AP025908.1_159	1013	NZ_CP029717.1	49771	50409	+	catA2	type A-2 chloramphenicol O-acetyltransferase CatII		NZ_CP022451.1	14890	15342	-	NZ_CP022451.1_23	protein	protein
NZ_AP025908.1	229282	229923	+	qnrB6	641	NZ_CP029717.1	214087	214725	+	catA2	type A-2 chloramphenicol O-acetyltransferase CatII		NZ_CP022451.1	15427	16059	-	NZ_CP022451.1_24	protein	protein
NZ_AP025908.1	263540	264742	-	tet(B)	1202	NZ_CP029717.1	236192	236758	+	dfrA19	trimethoprim-resistant dihydrofolate reductase DfrA19		NZ_CP022451.1	16197	17072	-	NZ_CP022451.1_25	protein	protein
NZ_AP025912.1	136485	137321	-	sul1	836	NZ_CP029717.1	254447	255013	+	dfrA19	trimethoprim-resistant dihydrofolate reductase DfrA19		NZ_CP022451.1	17158	17757	-	NZ_CP022451.1_26	protein	protein
NZ_AP025912.1	137315	137662	-	NZ_AP025912.1_157	347	NZ_CP029717.1	29713	30750	+	ere(A)	EreA family erythromycin esterase		NZ_CP022451.1	57113	57565	+	NZ_CP022451.1_71	protein	protein
NZ_AP025912.1	137318	137662	-	qacEdelta1	344	NZ_CP029717.1	294131	295747	+	mcr-9.1	phosphoethanolamine--lipid A transferase MCR-9.1		NZ_CP022451.1	57510	57752	+	NZ_CP022451.1_72	protein	protein
NZ_AP025912.1	137765	137834	-	attc_001	69	NZ_CP029717.1	231509	232150	-	qnrB2	quinolone resistance pentapeptide repeat protein QnrB2		NZ_CP022451.1	57843	58631	-	NZ_CP022451.1_73	protein	protein
NZ_AP025912.1	137901	138482	-	NZ_AP025912.1_158	581	NZ_CP029717.1	249764	250405	-	qnrB2	quinolone resistance pentapeptide repeat protein QnrB2		NZ_CP022451.1	58762	59310	-	NZ_CP022451.1_74	protein	protein
NZ_AP025912.1	137904	138482	-	aac(6')-IIc	578	NZ_CP029717.1	31277	32113	+	sul1	sulfonamide-resistant dihydropteroate synthase Sul1		NZ_CP022533.1	152802	152861	-	attc_001	attC	attC
NZ_AP025912.1	138503	138629	-	attc_002	126	NZ_CP029717.1	226920	227756	+	sul1	sulfonamide-resistant dihydropteroate synthase Sul1		NZ_CP022533.1	153517	153588	-	attc_002	attC	attC
NZ_AP025912.1	138632	139372	-	NZ_AP025912.1_159	740	NZ_CP029717.1	232641	233477	+	sul1	sulfonamide-resistant dihydropteroate synthase Sul1		NZ_CP022533.1	154156	154254	-	attc_003	attC	attC
NZ_AP025912.1	138635	139372	-	blaIMP-1	737	NZ_CP029717.1	245175	246011	+	sul1	sulfonamide-resistant dihydropteroate synthase Sul1		NZ_CP022533.1	154693	154825	-	attc_004	attC	attC
NZ_AP025912.1	139386	139444	-	attI1	58	NZ_CP029717.1	250896	251732	+	sul1	sulfonamide-resistant dihydropteroate synthase Sul1		NZ_CP022533.1	185984	186097	-	attc_001	attC	attC
NZ_AP025912.1	139469	139503	+	P_intI1	34	NZ_CP029717.1	38382	39194	+	sul2	sulfonamide-resistant dihydropteroate synthase Sul2		NZ_CP022533.1	186587	186646	-	attc_002	attC	attC
NZ_AP025912.1	139495	139521	-	Pc_int1	26	NZ_CP029717.1	216340	217521	+	tet(D)	tetracycline efflux MFS transporter Tet(D)		NZ_CP022533.1	188306	188378	-	attc_003	attC	attC
NZ_AP025912.1	139525	140538	+	NZ_AP025912.1_160	1013	NZ_CP030080.1	270751	271539	+	aadA2	ANT(3'')-Ia family aminoglycoside nucleotidyltransferase AadA2		NZ_CP022533.1	155582	155640	-	attI1	attI	attI_1
NZ_AP025912.1	230975	231616	+	qnrB6	641	NZ_CP030080.1	280030	280767	+	blaIMP-1	subclass B1 metallo-beta-lactamase IMP-1		NZ_CP022533.1	146623	147636	+	NZ_CP022533.1_176	protein	intI
NZ_AP025912.1	276402	277604	-	tet(B)	1202	NZ_CP030080.1	269846	270340	+	dfrA12	trimethoprim-resistant dihydrofolate reductase DfrA12		NZ_CP022533.1	155721	156734	+	NZ_CP022533.1_187	protein	intI
NZ_AP025916.1	138191	139204	-	NZ_AP025916.1_157	1013	NZ_CP030080.1	273235	274446	+	floR2	chloramphenicol/florfenicol efflux MFS transporter FloR2		NZ_CP022533.1	146593	146619	-	Pc_int1	Promoter	Pc_1
NZ_AP025916.1	139207	139233	+	Pc_int1	26	NZ_CP030080.1	265371	266987	+	mcr-9.1	phosphoethanolamine--lipid A transferase MCR-9.1		NZ_CP022533.1	155691	155717	-	Pc_int1	Promoter	Pc_1
NZ_AP025916.1	139225	139259	-	P_intI1	34	NZ_CP030080.1	272047	272574	+	sul1	sulfonamide-resistant dihydropteroate synthase Sul1		NZ_CP022533.1	155665	155699	+	P_intI1	Promoter	Pint_1
NZ_AP025916.1	139284	139342	+	attI1	58	NZ_CP030080.1	275386	276558	+	tet(G)	tetracycline efflux MFS transporter Tet(G)		NZ_CP022533.1	152352	152699	-	NZ_CP022533.1_182	protein	protein
NZ_AP025916.1	139357	140094	+	blaIMP-1	737	NZ_CP030940.1	237694	238551	-	aac(3)-IId	aminoglycoside N-acetyltransferase AAC(3)-IId		NZ_CP022533.1	152856	153488	-	NZ_CP022533.1_183	protein	protein
NZ_AP025916.1	139357	140097	+	NZ_AP025916.1_158	740	NZ_CP030940.1	220522	221073	+	aac(6')-Ib-cr5	fluoroquinolone-acetylating aminoglycoside 6'-N-acetyltransferase AAC(6')-Ib-cr5		NZ_CP022533.1	153583	154101	-	NZ_CP022533.1_184	protein	protein
NZ_AP025916.1	140100	140226	+	attc_001	126	NZ_CP030940.1	244575	245126	+	aac(6')-Ib-cr5	fluoroquinolone-acetylating aminoglycoside 6'-N-acetyltransferase AAC(6')-Ib-cr5		NZ_CP022533.1	154264	154596	-	NZ_CP022533.1_185	protein	protein
NZ_AP025916.1	140247	140825	+	aac(6')-IIc	578	NZ_CP030940.1	209492	210316	-	aph(3'')-Ib	aminoglycoside O-phosphotransferase APH(3'')-Ib		NZ_CP022533.1	154828	155568	-	NZ_CP022533.1_186	protein	protein
NZ_AP025916.1	140247	140828	+	NZ_AP025916.1_159	581	NZ_CP030940.1	208656	209489	-	aph(6)-Id	aminoglycoside O-phosphotransferase APH(6)-Id		NZ_CP022533.1	185534	185881	-	NZ_CP022533.1_215	protein	protein
NZ_AP025916.1	140895	140964	+	attc_002	69	NZ_CP030940.1	221173	221622	+	arr-3	NAD(+)--rifampin ADP-ribosyltransferase Arr-3		NZ_CP022533.1	186104	186556	-	NZ_CP022533.1_216	protein	protein
NZ_AP025916.1	141067	141411	+	qacEdelta1	344	NZ_CP030940.1	245226	245675	+	arr-3	NAD(+)--rifampin ADP-ribosyltransferase Arr-3		NZ_CP022533.1	186641	187273	-	NZ_CP022533.1_217	protein	protein
NZ_AP025916.1	141067	141414	+	NZ_AP025916.1_160	347	NZ_CP030940.1	240614	241486	-	blaCTX-M-55	class A extended-spectrum beta-lactamase CTX-M-55		NZ_CP022533.1	187411	188286	-	NZ_CP022533.1_218	protein	protein
NZ_AP025916.1	141408	142244	+	sul1	836	NZ_CP030940.1	214446	215303	-	blaTEM-1	class A broad-spectrum beta-lactamase TEM-1		NZ_CP022533.1	188373	188972	-	NZ_CP022533.1_219	protein	protein
NZ_AP025916.1	231803	232444	+	qnrB6	641	NZ_CP030940.1	221758	222228	+	dfrA27	trimethoprim-resistant dihydrofolate reductase DfrA27		NZ_CP022735.1	209610	209669	+	attc_001	attC	attC
NZ_AP025916.1	266061	267263	-	tet(B)	1202	NZ_CP030940.1	245811	246281	+	dfrA27	trimethoprim-resistant dihydrofolate reductase DfrA27		NZ_CP022735.1	210466	210525	+	attc_002	attC	attC
NZ_AP025920.1	137717	138553	-	sul1	836	NZ_CP030940.1	204304	205515	+	floR	chloramphenicol/florfenicol efflux MFS transporter FloR		NZ_CP022735.1	215731	215790	-	attc_001	attC	attC
NZ_AP025920.1	138547	138894	-	NZ_AP025920.1_159	347	NZ_CP030940.1	233270	234172	-	mph(A)	Mph(A) family macrolide 2'-phosphotransferase		NZ_CP022735.1	216242	216301	-	attc_002	attC	attC
NZ_AP025920.1	138550	138894	-	qacEdelta1	344	NZ_CP030940.1	4597	5238	-	qnrB6	quinolone resistance pentapeptide repeat protein QnrB6		NZ_CP022735.1	217098	217167	-	attc_003	attC	attC
NZ_AP025920.1	138997	139066	-	attc_001	69	NZ_CP030940.1	10063	10704	-	qnrB6	quinolone resistance pentapeptide repeat protein QnrB6		NZ_CP022735.1	200021	200079	+	attI1	attI	attI_1
NZ_AP025920.1	139133	139714	-	NZ_AP025920.1_160	581	NZ_CP030940.1	227004	227645	-	qnrB6	quinolone resistance pentapeptide repeat protein QnrB6		NZ_CP022735.1	198928	199941	-	NZ_CP022735.1_226	protein	intI
NZ_AP025920.1	139136	139714	-	aac(6')-IIc	578	NZ_CP030940.1	251057	251698	-	qnrB6	quinolone resistance pentapeptide repeat protein QnrB6		NZ_CP022735.1	199944	199970	+	Pc_int1	Promoter	Pc_1
NZ_AP025920.1	139735	139861	-	attc_002	126	NZ_CP030940.1	5810	6646	+	sul1	sulfonamide-resistant dihydropteroate synthase Sul1		NZ_CP022735.1	199962	199996	-	P_intI1	Promoter	Pint_1
NZ_AP025920.1	139864	140604	-	NZ_AP025920.1_161	740	NZ_CP030940.1	11276	12112	+	sul1	sulfonamide-resistant dihydropteroate synthase Sul1		NZ_CP022735.1	209007	209615	+	NZ_CP022735.1_236	protein	protein
NZ_AP025920.1	139867	140604	-	blaIMP-1	737	NZ_CP030940.1	222751	223587	+	sul1	sulfonamide-resistant dihydropteroate synthase Sul1		NZ_CP022735.1	209685	210464	+	NZ_CP022735.1_237	protein	protein
NZ_AP025920.1	140618	140676	-	attI1	58	NZ_CP030940.1	228217	229053	+	sul1	sulfonamide-resistant dihydropteroate synthase Sul1		NZ_CP022735.1	214979	215554	+	NZ_CP022735.1_245	protein	protein
NZ_AP025920.1	140701	140735	+	P_intI1	34	NZ_CP030940.1	246804	247640	+	sul1	sulfonamide-resistant dihydropteroate synthase Sul1		NZ_CP022735.1	215801	216133	-	NZ_CP022735.1_246	protein	protein
NZ_AP025920.1	140727	140753	-	Pc_int1	26	NZ_CP030940.1	252270	253106	+	sul1	sulfonamide-resistant dihydropteroate synthase Sul1		NZ_CP022735.1	216303	217082	-	NZ_CP022735.1_247	protein	protein
NZ_AP025920.1	140757	141770	+	NZ_AP025920.1_162	1013	NZ_CP030940.1	210356	211168	-	sul2	sulfonamide-resistant dihydropteroate synthase Sul2		NZ_CP022735.1	217187	218167	-	NZ_CP022735.1_248	protein	protein
NZ_AP025920.1	232207	232848	+	qnrB6	641	NZ_CP030940.1	206121	207317	-	tet(A)	tetracycline efflux MFS transporter Tet(A)		NZ_CP023143.1	214283	214342	+	attc_001	attC	attC
NZ_AP025920.1	274027	275229	-	tet(B)	1202	NZ_CP031102.1	209009	210625	-	mcr-9.1	phosphoethanolamine--lipid A transferase MCR-9.1		NZ_CP023143.1	215139	215198	+	attc_002	attC	attC
NZ_AP025924.1	128286	129122	-	sul1	836	NZ_CP031547.1	96510	96896	+	bleO	bleomycin binding protein		NZ_CP023143.1	216678	216747	+	attc_003	attC	attC
NZ_AP025924.1	129116	129463	-	NZ_AP025924.1_144	347	NZ_CP031547.1	93044	93880	-	sul1	sulfonamide-resistant dihydropteroate synthase Sul1		NZ_CP023143.1	217544	217603	+	attc_004	attC	attC
NZ_AP025924.1	129119	129463	-	qacEdelta1	344	NZ_CP031547.1	88024	89220	-	tet(A)	tetracycline efflux MFS transporter Tet(A)		NZ_CP023143.1	218055	218114	+	attc_005	attC	attC
NZ_AP025924.1	129566	129635	-	attc_001	69	NZ_CP031567.1	6905	7762	+	blaTEM-1	class A broad-spectrum beta-lactamase TEM-1		NZ_CP023143.1	212655	212713	+	attI1	attI	attI_1
NZ_AP025924.1	129702	130283	-	NZ_AP025924.1_145	581	NZ_CP031575.1	207625	208449	-	aph(3'')-Ib	aminoglycoside O-phosphotransferase APH(3'')-Ib		NZ_CP023143.1	211562	212575	-	NZ_CP023143.1_242	protein	intI
NZ_AP025924.1	129705	130283	-	aac(6')-IIc	578	NZ_CP031575.1	206789	207622	-	aph(6)-Id	aminoglycoside O-phosphotransferase APH(6)-Id		NZ_CP023143.1	212578	212604	+	Pc_int1	Promoter	Pc_1
NZ_AP025924.1	130304	130430	-	attc_002	126	NZ_CP031575.1	61270	62127	-	blaSHV-12	class A extended-spectrum beta-lactamase SHV-12		NZ_CP023143.1	212658	213584	+	NZ_CP023143.1_243	protein	protein
NZ_AP025924.1	130433	131173	-	NZ_AP025924.1_146	740	NZ_CP031575.1	218281	219138	+	blaTEM-1	class A broad-spectrum beta-lactamase TEM-1		NZ_CP023143.1	213680	214288	+	NZ_CP023143.1_244	protein	protein
NZ_AP025924.1	130436	131173	-	blaIMP-1	737	NZ_CP031575.1	201960	203576	+	mcr-9.1	phosphoethanolamine--lipid A transferase MCR-9.1		NZ_CP023143.1	214358	215137	+	NZ_CP023143.1_245	protein	protein
NZ_AP025924.1	131187	131245	-	attI1	58	NZ_CP031724.1	146023	146574	-	aac(6')-Ib3	aminoglycoside N-acetyltransferase AAC(6')-Ib3		NZ_CP023143.1	215399	216658	+	NZ_CP023143.1_246	protein	protein
NZ_AP025924.1	131270	131304	+	P_intI1	34	NZ_CP031724.1	104030	104818	+	aadA2	ANT(3'')-Ia family aminoglycoside nucleotidyltransferase AadA2		NZ_CP023143.1	216763	217542	+	NZ_CP023143.1_247	protein	protein
NZ_AP025924.1	131296	131322	-	Pc_int1	26	NZ_CP031724.1	153796	154584	+	aadA2	ANT(3'')-Ia family aminoglycoside nucleotidyltransferase AadA2		NZ_CP023143.1	217712	218044	+	NZ_CP023143.1_248	protein	protein
NZ_AP025924.1	131326	132339	+	NZ_AP025924.1_147	1013	NZ_CP031724.1	103439	103969	+	ant(2'')-Ia	aminoglycoside nucleotidyltransferase ANT(2'')-Ia		NZ_CP023143.1	218291	218866	-	NZ_CP023143.1_249	protein	protein
NZ_AP025924.1	216273	216914	+	qnrB6	641	NZ_CP031724.1	158204	159076	+	blaCTX-M-9	class A extended-spectrum beta-lactamase CTX-M-9		NZ_CP024143.1	146322	146411	+	attc_001	attC	attC
NZ_AP025924.1	250531	251733	-	tet(B)	1202	NZ_CP031724.1	136054	136911	-	blaSHV-12	class A extended-spectrum beta-lactamase SHV-12		NZ_CP024143.1	146672	146731	+	attc_002	attC	attC
NZ_AP025928.1	136483	137319	-	sul1	836	NZ_CP031724.1	150672	151328	+	catA1	type A-1 chloramphenicol O-acetyltransferase		NZ_CP024143.1	147528	147587	+	attc_003	attC	attC
NZ_AP025928.1	137313	137660	-	NZ_AP025928.1_158	347	NZ_CP031724.1	153218	153688	+	dfrA16	trimethoprim-resistant dihydrofolate reductase DfrA16		NZ_CP024143.1	149067	149136	+	attc_004	attC	attC
NZ_AP025928.1	137316	137660	-	qacEdelta1	344	NZ_CP031724.1	159990	161606	-	mcr-9.1	phosphoethanolamine--lipid A transferase MCR-9.1		NZ_CP024143.1	149933	149992	+	attc_005	attC	attC
NZ_AP025928.1	137763	137832	-	attc_001	69	NZ_CP031724.1	108375	109028	+	qnrA1	quinolone resistance pentapeptide repeat protein QnrA1		NZ_CP024143.1	150444	150503	+	attc_006	attC	attC
NZ_AP025928.1	137899	138480	-	NZ_AP025928.1_159	581	NZ_CP031724.1	105326	106162	+	sul1	sulfonamide-resistant dihydropteroate synthase Sul1		NZ_CP024143.1	145765	145823	+	attI1	attI	attI_1
NZ_AP025928.1	137902	138480	-	aac(6')-IIc	578	NZ_CP031724.1	110683	111519	+	sul1	sulfonamide-resistant dihydropteroate synthase Sul1		NZ_CP024143.1	144672	145685	-	NZ_CP024143.1_164	protein	intI
NZ_AP025928.1	138501	138627	-	attc_002	126	NZ_CP031724.1	155092	155928	+	sul1	sulfonamide-resistant dihydropteroate synthase Sul1		NZ_CP024143.1	145688	145714	+	Pc_int1	Promoter	Pc_1
NZ_AP025928.1	138630	139370	-	NZ_AP025928.1_160	740	NZ_CP031724.1	128182	129378	+	tet(A)	tetracycline efflux MFS transporter Tet(A)		NZ_CP024143.1	145706	145740	-	P_intI1	Promoter	Pint_1
NZ_AP025928.1	138633	139370	-	blaIMP-1	737	NZ_CP031850.1	115502	116275	+	aac(3)-IVa	aminoglycoside N-acetyltransferase AAC(3)-IVa		NZ_CP024143.1	145830	146327	+	NZ_CP024143.1_165	protein	protein
NZ_AP025928.1	139384	139442	-	attI1	58	NZ_CP031850.1	140845	141633	+	aadA1	ANT(3'')-Ia family aminoglycoside nucleotidyltransferase AadA1		NZ_CP024143.1	146747	147526	+	NZ_CP024143.1_166	protein	protein
NZ_AP025928.1	139467	139501	+	P_intI1	34	NZ_CP031850.1	138440	139228	+	aadA2	ANT(3'')-Ia family aminoglycoside nucleotidyltransferase AadA2		NZ_CP024143.1	147788	149047	+	NZ_CP024143.1_167	protein	protein
NZ_AP025928.1	139493	139519	-	Pc_int1	26	NZ_CP031850.1	146810	147622	+	aph(3')-Ia	aminoglycoside O-phosphotransferase APH(3')-Ia		NZ_CP024143.1	149152	149931	+	NZ_CP024143.1_168	protein	protein
NZ_AP025928.1	139523	140536	+	NZ_AP025928.1_161	1013	NZ_CP031850.1	116507	117529	+	aph(4)-Ia	aminoglycoside O-phosphotransferase APH(4)-Ia		NZ_CP024143.1	150101	150433	+	NZ_CP024143.1_169	protein	protein
NZ_AP025928.1	230973	231614	+	qnrB6	641	NZ_CP031850.1	113509	114381	-	blaCTX-M-14	class A extended-spectrum beta-lactamase CTX-M-14		NZ_CP024143.1	150680	151255	-	NZ_CP024143.1_170	protein	protein
NZ_AP025928.1	276400	277602	-	tet(B)	1202	NZ_CP031850.1	139493	140749	+	cmlA1	chloramphenicol efflux MFS transporter CmlA1		NZ_CP024813.1	192134	192193	+	attc_001	attC	attC
NZ_AP025932.1	133669	134505	-	sul1	836	NZ_CP031850.1	125700	126911	-	floR	chloramphenicol/florfenicol efflux MFS transporter FloR		NZ_CP024813.1	154287	154345	-	attI1	attI	attI_1
NZ_AP025932.1	134499	134846	-	NZ_AP025932.1_154	347	NZ_CP031850.1	112481	112894	-	fosA3	fosfomycin resistance glutathione transferase FosA3		NZ_CP024813.1	191275	191333	+	attI1	attI	attI_1
NZ_AP025932.1	134502	134846	-	qacEdelta1	344	NZ_CP031850.1	58946	60568	+	mcr-1.1	phosphoethanolamine--lipid A transferase MCR-1.1		NZ_CP024813.1	154426	155439	+	NZ_CP024813.1_169	protein	intI
NZ_AP025932.1	134949	135018	-	attc_001	69	NZ_CP031850.1	98307	99209	+	mph(A)	Mph(A) family macrolide 2'-phosphotransferase		NZ_CP024813.1	190182	191195	-	NZ_CP024813.1_209	protein	intI
NZ_AP025932.1	135085	135666	-	NZ_AP025932.1_155	581	NZ_CP031850.1	122379	123191	+	sul2	sulfonamide-resistant dihydropteroate synthase Sul2		NZ_CP024813.1	154396	154422	-	Pc_int1	Promoter	Pc_1
NZ_AP025932.1	135088	135666	-	aac(6')-IIc	578	NZ_CP031850.1	143321	144109	-	sul3	sulfonamide-resistant dihydropteroate synthase Sul3		NZ_CP024813.1	191198	191224	+	Pc_int1	Promoter	Pc_1
NZ_AP025932.1	135687	135813	-	attc_002	126	NZ_CP032079.1	165400	166188	+	aadA1	ANT(3'')-Ia family aminoglycoside nucleotidyltransferase AadA1		NZ_CP024813.1	154370	154404	+	P_intI1	Promoter	Pint_1
NZ_AP025932.1	135816	136556	-	NZ_AP025932.1_156	740	NZ_CP032079.1	162995	163783	+	aadA2	ANT(3'')-Ia family aminoglycoside nucleotidyltransferase AadA2		NZ_CP024813.1	191216	191250	-	P_intI1	Promoter	Pint_1
NZ_AP025932.1	135819	136556	-	blaIMP-1	737	NZ_CP032079.1	2331	3203	-	blaCTX-M-14	class A extended-spectrum beta-lactamase CTX-M-14		NZ_CP024813.1	191353	192132	+	NZ_CP024813.1_210	protein	protein
NZ_AP025932.1	136570	136628	-	attI1	58	NZ_CP032079.1	154251	154637	-	bleO	bleomycin binding protein		NZ_CP024813.1	192275	192652	-	NZ_CP024813.1_211	protein	protein
NZ_AP025932.1	136653	136687	+	P_intI1	34	NZ_CP032079.1	164048	165304	+	cmlA1	chloramphenicol efflux MFS transporter CmlA1		NZ_CP024910.1	104670	104759	+	attc_001	attC	attC
NZ_AP025932.1	136679	136705	-	Pc_int1	26	NZ_CP032079.1	1303	1716	-	fosA3	fosfomycin resistance glutathione transferase FosA3		NZ_CP024910.1	105569	105676	+	attc_002	attC	attC
NZ_AP025932.1	136709	137722	+	NZ_AP025932.1_157	1013	NZ_CP032079.1	151005	152177	-	oqxA	multidrug efflux RND transporter periplasmic adaptor subunit OqxA		NZ_CP024910.1	106473	106532	+	attc_003	attC	attC
NZ_AP025932.1	229384	230025	+	qnrB6	641	NZ_CP032079.1	147829	150978	-	oqxB	multidrug efflux RND transporter permease subunit OqxB		NZ_CP024910.1	104113	104171	+	attI1	attI	attI_1
NZ_AP025932.1	274811	276013	-	tet(B)	1202	NZ_CP032079.1	157267	158103	+	sul1	sulfonamide-resistant dihydropteroate synthase Sul1		NZ_CP024910.1	102996	104033	-	NZ_CP024910.1_112	protein	intI
NZ_AP026422.1	31400	32257	-	blaSHV-12	857	NZ_CP032079.1	172949	173785	+	sul1	sulfonamide-resistant dihydropteroate synthase Sul1		NZ_CP024910.1	104036	104062	+	Pc_int1	Promoter	Pc_1
NZ_AP026422.1	33920	34573	-	qnrA1	653	NZ_CP032079.1	167876	168664	-	sul3	sulfonamide-resistant dihydropteroate synthase Sul3		NZ_CP024910.1	104054	104088	-	P_intI1	Promoter	Pint_1
NZ_AP026422.1	37520	37804	+	qacE	284	NZ_CP032842.1	135059	135865	-	aac(3)-IIg	aminoglycoside N-acetyltransferase AAC(3)-IIg		NZ_CP024910.1	104178	104675	+	NZ_CP024910.1_113	protein	protein
NZ_AP026422.1	37801	38637	+	sul1	836	NZ_CP032842.1	137953	138531	-	aac(6')-IIc	aminoglycoside N-acetyltransferase AAC(6')-IIc		NZ_CP024910.1	104771	105574	+	NZ_CP024910.1_114	protein	protein
NZ_AP026422.1	41352	41918	+	dfrA19	566	NZ_CP032842.1	154419	155243	+	aph(3'')-Ib	aminoglycoside O-phosphotransferase APH(3'')-Ib		NZ_CP024910.1	105692	106471	+	NZ_CP024910.1_115	protein	protein
NZ_AP026422.1	42524	43537	-	NZ_AP026422.1_53	1013	NZ_CP032842.1	155246	156079	+	aph(6)-Id	aminoglycoside O-phosphotransferase APH(6)-Id		NZ_CP024910.1	106635	106982	+	NZ_CP024910.1_116	protein	protein
NZ_AP026422.1	43540	43566	+	Pc_int1	26	NZ_CP032842.1	134518	134928	-	arr	NAD(+)--rifampin ADP-ribosyltransferase		NZ_CP025340.1	103523	103582	-	attc_001	attC	attC
NZ_AP026422.1	43671	44495	+	aph(3'')-Ib	824	NZ_CP032842.1	118597	119454	-	blaSHV-12	class A extended-spectrum beta-lactamase SHV-12		NZ_CP025340.1	104034	104093	-	attc_002	attC	attC
NZ_AP026422.1	44498	45331	+	aph(6)-Id	833	NZ_CP032842.1	294258	295115	+	blaSHV-12	class A extended-spectrum beta-lactamase SHV-12		NZ_CP025340.1	104890	104959	-	attc_003	attC	attC
NZ_AP026949.1	57874	59496	+	mcr-1.1	1622	NZ_CP032842.1	112094	112951	-	blaTEM-1	class A broad-spectrum beta-lactamase TEM-1		NZ_CP025340.1	106439	106498	-	attc_004	attC	attC
NZ_AP026949.1	100156	100944	+	sul3	788	NZ_CP032842.1	249796	250434	-	catA2	type A-2 chloramphenicol O-acetyltransferase CatII		NZ_CP025340.1	107295	107354	-	attc_005	attC	attC
NZ_AP026949.1	142973	143830	-	aac(3)-IId	857	NZ_CP032842.1	152102	152668	+	dfrA19	trimethoprim-resistant dihydrofolate reductase DfrA19		NZ_CP025340.1	160581	160670	+	attc_001	attC	attC
NZ_AP026949.1	144915	145535	-	blaTEM	620	NZ_CP032842.1	132597	133634	-	ere(A)	EreA family erythromycin esterase		NZ_CP025340.1	160931	160990	+	attc_002	attC	attC
NZ_AP026949.1	148357	149229	+	blaCTX-M-55	872	NZ_CP032842.1	159176	160792	-	mcr-9.1	phosphoethanolamine--lipid A transferase MCR-9.1		NZ_CP025340.1	161787	161846	+	attc_003	attC	attC
NZ_AP026949.1	153873	154526	+	qnrS1	653	NZ_CP032842.1	146246	146899	+	qnrA1	quinolone resistance pentapeptide repeat protein QnrA1		NZ_CP025340.1	108923	108981	-	attI1	attI	attI_1
NZ_AP026949.1	161492	162394	-	mph(A)	902	NZ_CP032842.1	131527	132006	-	sul1	sulfonamide-resistant dihydropteroate synthase Sul1		NZ_CP025340.1	160024	160082	+	attI1	attI	attI_1
NZ_AP026949.1	163777	163890	-	attc_001	113	NZ_CP032842.1	141240	141731	+	sul1	sulfonamide-resistant dihydropteroate synthase Sul1		NZ_CP025340.1	109062	109928	+	NZ_CP025340.1_116	protein	intI
NZ_AP026949.1	163897	164349	-	NZ_AP026949.1_175	452	NZ_CP032842.1	148554	149390	+	sul1	sulfonamide-resistant dihydropteroate synthase Sul1		NZ_CP025340.1	158931	159944	-	NZ_CP025340.1_165	protein	intI
NZ_AP026949.1	163900	164349	-	arr-2	449	NZ_CP032842.1	124157	124969	-	sul2	sulfonamide-resistant dihydropteroate synthase Sul2		NZ_CP025340.1	109032	109058	-	Pc_int1	Promoter	Pc_1
NZ_AP026949.1	164380	164465	-	attc_002	85	NZ_CP032842.1	247000	248181	-	tet(D)	tetracycline efflux MFS transporter Tet(D)		NZ_CP025340.1	159947	159973	+	Pc_int1	Promoter	Pc_1
NZ_AP026949.1	164460	164918	-	NZ_AP026949.1_176	458	NZ_CP032993.1	85204	85977	+	aac(3)-IVa	aminoglycoside N-acetyltransferase AAC(3)-IVa		NZ_CP025340.1	159965	159999	-	P_intI1	Promoter	Pint_1
[truncated: 16,080 more rows]
