# Supplementary material for: Genotypic analyses of IncHI2 plasmids from enteric bacteria
Source: Sci Rep. 2024 Apr 29;14:9802. doi: 10.1038/s41598-024-59870-2 (PMC11058233; doi:10.1038/s41598-024-59870-2)
Supplement: Supplementary file 3 — Supplementary Information 3. [file 41598_2024_59870_MOESM3_ESM.xlsx]

## Sheet: Enterobacter
==> Enterobacter.results.csv <==
Gene	Non-unique Gene name	Annotation	Number_pos_present_in	Number_neg_present_in	Number_pos_not_present_in	Number_neg_not_present_in	Sensitivity	Specificity	Odds_ratio	Naive_p	Bonferroni_p	Benjamini_H_p	Max_Pairwise_comparisons	Max_supporting_pairs	Max_opposing_pairs	Best_pairwise_comp_p	Worst_pairwise_comp_p
JL084_RS00785		hypothetical protein	6	402	203	56	2.87081	12.2271	0.00411734	4.66204e-109	2.36365e-105	2.36365e-105	8	4	6	0.289062	1
NGJ49_RS24580		hypothetical protein	185	25	24	433	88.5167	94.5415	133.508	2.36133e-107	1.19719e-103	4.4801e-104	32	27	12	0.000113074	0.215327
I6L57_RS23015		membrane protein	198	47	11	411	94.7368	89.738	157.404	2.65095e-107	1.34403e-103	4.4801e-104	14	8	7	0.790527	1
MS7884_RS24005		serine protease	194	44	15	414	92.823	90.393	121.691	8.74457e-104	4.4335e-100	8.86699e-101	13	9	7	0.266846	1
NMC34_RS23765		hypothetical protein	194	44	15	414	92.823	90.393	121.691	8.74457e-104	4.4335e-100	8.86699e-101	16	10	8	0.454498	1
LQ218_RS23775		hypothetical protein	195	48	14	410	93.3014	89.5197	118.973	2.38878e-102	1.21111e-98	2.01852e-99	12	9	7	0.145996	0.774414
HK406_RS23305		hypothetical protein	193	45	16	413	92.3445	90.1747	110.707	9.76252e-102	4.9496e-98	7.07085e-99	12	8	7	0.387695	0.774414
F1867_RS26045		HNH endonuclease	190	41	19	417	90.9091	91.048	101.707	1.02908e-100	5.21744e-97	6.52179e-98	21	13	9	0.38331	0.663624
HEC79_RS23360		hypothetical protein	6	387	203	71	2.87081	15.5022	0.00542254	7.76141e-100	3.93503e-96	4.37226e-97	8	4	5	0.726562	1
LN376_RS28260		YrhA family protein	190	43	19	415	90.9091	90.6114	96.5116	2.81877e-99	1.42911e-95	1.42911e-96	19	11	9	0.647606	1
CS900_RS02305		HAD domain-containing protein	188	41	21	417	89.9522	91.048	91.0523	3.17345e-98	1.60894e-94	1.46267e-95	23	13	11	0.677639	1
HCU35_RS22400		hypothetical protein	192	49	17	409	91.866	89.3013	94.2713	1.10365e-97	5.59551e-94	4.66293e-95	14	6	9	0.42395	0.790527
H5B48_RS01285		hypothetical protein	188	42	21	416	89.9522	90.8297	88.6712	1.65501e-97	8.39089e-94	6.45453e-95	19	13	10	0.167068	1
I0Q11_RS00710		hypothetical protein	186	40	23	418	88.9952	91.2664	84.5087	1.55567e-96	7.88724e-93	5.63374e-94	17	10	11	0.332306	0.629059
HTU93_RS01120		hypothetical protein	190	47	19	411	90.9091	89.738	87.4468	1.69397e-96	8.58844e-93	5.72563e-94	20	11	13	0.263176	0.823803
L3068_RS24185		hypothetical protein	185	39	24	419	88.5167	91.4847	82.8152	4.43308e-96	2.24757e-92	1.40473e-93	18	10	11	0.480682	0.814529
IST29_RS01585		hypothetical protein	186	41	23	417	88.9952	91.048	82.2503	8.16654e-96	4.14044e-92	2.43555e-93	18	13	10	0.0962524	0.814529
H5B48_RS01095		thioredoxin family protein	186	42	23	416	88.9952	90.8297	80.0994	4.2029e-95	2.13087e-91	1.18382e-92	24	13	13	0.83882	0.83882
I6L57_RS23850		toxic anion resistance protein	184	39	25	419	88.0383	91.4847	79.0728	6.5061e-95	3.29859e-91	1.6493e-92	25	16	11	0.229523	0.690038
NGK35_RS22890		trypsin-like serine protease	184	39	25	419	88.0383	91.4847	79.0728	6.5061e-95	3.29859e-91	1.6493e-92	24	14	12	0.541256	1
H1Z82_RS25405		hypothetical protein	188	48	21	410	89.9522	89.5197	76.4683	2.259e-93	1.14531e-89	5.45388e-91	12	8	9	0.145996	0.387695
CF005_RS00150		hypothetical protein	3	364	206	94	1.43541	20.524	0.0037608	9.72561e-93	4.93088e-89	2.24131e-90	8	1	7	0.0703125	0.0703125
IFJ76_RS23770		universal stress protein	182	39	27	419	87.0813	91.4847	72.4198	1.25255e-92	6.35044e-89	2.76106e-90	19	13	12	0.167068	0.359283
GVI64_RS24480		DsbA family protein	186	46	23	412	88.9952	89.9563	72.431	2.44389e-92	1.23905e-88	5.16273e-90	18	8	11	0.480682	0.814529
arsC		glutaredoxin-dependent arsenate reductase	182	40	27	418	87.0813	91.2664	70.4407	6.53337e-92	3.31242e-88	1.18301e-89	19	12	12	0.359283	0.359283
arsB		arsenic transporter	182	40	27	418	87.0813	91.2664	70.4407	6.53337e-92	3.31242e-88	1.18301e-89	19	12	12	0.359283	0.359283
NGK45_RS23085		transcriptional regulator	182	40	27	418	87.0813	91.2664	70.4407	6.53337e-92	3.31242e-88	1.18301e-89	19	12	12	0.359283	0.359283
arsH		arsenical resistance protein ArsH	182	40	27	418	87.0813	91.2664	70.4407	6.53337e-92	3.31242e-88	1.18301e-89	19	12	12	0.359283	0.359283
IT786_RS23105		hypothetical protein	192	59	17	399	91.866	87.1179	76.3789	2.66115e-91	1.3492e-87	4.65243e-89	21	17	9	0.00719738	0.663624
D8M16_RS24165		SulP family inorganic anion transporter	180	40	29	418	86.1244	91.2664	64.8621	1.07835e-89	5.46725e-86	1.82242e-87	20	11	14	0.115318	0.823803
NGK33_RS23470		ATP-dependent helicase	173	32	36	426	82.7751	93.0131	63.974	3.7576e-88	1.9051e-84	6.14549e-86	29	20	15	0.0614283	1
LCD45_RS23760		DUF5417 domain-containing protein	194	69	15	389	92.823	84.9345	72.914	5.3077e-88	2.691e-84	8.40939e-86	13	9	9	0.266846	0.266846
JJL14_RS24175		IS5-like element IS903B family transposase	168	26	41	432	80.3828	94.3231	68.0826	7.3142e-88	3.7083e-84	1.12373e-85	34	25	16	0.00904119	0.864166
IE977_RS24405		thioredoxin fold domain-containing protein	186	53	23	405	88.9952	88.4279	61.7966	8.76421e-88	4.44346e-84	1.3069e-85	23	10	13	0.677639	0.677639
FO617_RS23815		hypothetical protein	180	43	29	415	86.1244	90.6114	59.9038	1.30398e-87	6.61117e-84	1.88891e-85	26	11	16	0.32694	0.557197
MOP47_RS00855		hypothetical protein	3	353	206	105	1.43541	22.9258	0.0043318	1.96551e-87	9.96515e-84	2.7681e-85	7	1	6	0.125	0.125
rcnR		Ni(II)/Co(II)-binding transcriptional repressor RcnR	175	37	34	421	83.7321	91.9214	58.5652	1.65501e-86	8.39092e-83	2.26782e-84	20	11	14	0.115318	0.823803
FR808_RS23450		VWA domain-containing protein	178	42	31	416	85.1675	90.8297	56.8725	3.78991e-86	1.92149e-82	5.05654e-84	26	16	16	0.32694	0.32694
H7681_RS25200		hypothetical protein	179	44	30	414	85.6459	90.393	56.1409	7.38765e-86	3.74554e-82	9.60394e-84	20	12	12	0.503445	0.503445
LCD40_RS24470		hypothetical protein	177	41	32	417	84.689	91.048	56.2569	8.86654e-86	4.49533e-82	1.12383e-83	29	20	13	0.0614283	0.711071
EOS97_RS25410		hypothetical protein	8	364	201	94	3.82775	20.524	0.0102783	1.51847e-84	7.69864e-81	1.87772e-82	8	6	4	0.289062	1
HPC66_RS23310		nickel/cobalt efflux protein RcnA	172	39	37	419	82.2967	91.4847	49.9432	4.81355e-82	2.44047e-78	5.81064e-80	22	11	16	0.0524788	1
HVY70_RS28375		hypothetical protein	19	387	190	71	9.09091	15.5022	0.0183463	5.70398e-82	2.89192e-78	6.72538e-80	31	11	26	0.000192195	0.149613
NGJ60_RS26065		hypothetical protein	158	22	51	436	75.5981	95.1965	61.3975	1.14534e-81	5.80686e-78	1.31974e-79	27	22	11	0.00151372	0.442068
HBA67_RS00085		hypothetical protein	189	71	20	387	90.4306	84.4978	51.5092	8.45908e-81	4.28875e-77	9.53056e-79	31	25	12	0.00087791	0.281042
L0F62_RS25050		hypothetical protein	6	348	203	110	2.87081	24.0175	0.00934262	3.97486e-80	2.01525e-76	4.38099e-78	9	4	6	0.507812	1
KPH11_RS00245		TraC family protein	161	32	48	426	77.0335	93.0131	44.6523	1.55384e-76	7.87796e-73	1.67616e-74	40	31	13	0.000679548	0.0384773
JJL14_RS23455		DUF3085 domain-containing protein	191	86	18	372	91.3876	81.2227	45.8992	1.89948e-75	9.63038e-72	2.00633e-73	19	13	11	0.167068	0.647606
HTT58_RS00160		hypothetical protein	3	325	206	133	1.43541	29.0393	0.00595967	3.61423e-75	1.83241e-71	3.73962e-73	7	1	6	0.125	0.125
NYP10_RS00070		VWA domain-containing protein	36	406	173	52	17.2249	11.3537	0.0266522	1.09372e-74	5.54517e-71	1.10903e-72	24	13	16	0.15159	0.83882
DXN08_RS24520		hypothetical protein	3	323	206	135	1.43541	29.476	0.00608675	3.09814e-74	1.57076e-70	3.07992e-72	7	1	6	0.125	0.125
HTT58_RS01225		hypothetical protein	12	351	197	107	5.74163	23.3624	0.0185691	7.42583e-73	3.7649e-69	7.24019e-71	14	10	6	0.179565	0.790527
hdtA		H transfer determinant A	29	385	180	73	13.8756	15.9389	0.0305483	4.53981e-70	2.30168e-66	4.3428e-68	40	16	30	0.00222143	0.268187
NGK54_RS23850		hypothetical protein	201	127	8	331	96.1722	72.2707	65.4833	5.50088e-70	2.78894e-66	5.16471e-68	15	12	7	0.0351562	1
MM000_RS01080		hypothetical protein	201	128	8	330	96.1722	72.0524	64.7754	2.32039e-69	1.17644e-65	2.13898e-67	15	12	7	0.0351562	1
HTW58_RS00345		HAD domain-containing protein	4	314	205	144	1.91388	31.441	0.00894827	2.47588e-69	1.25527e-65	2.24156e-67	8	2	6	0.289062	0.289062
IN355_RS01560		hypothetical protein	200	127	9	331	95.6938	72.2707	57.9178	1.81111e-68	9.1823e-65	1.61093e-66	16	12	8	0.0768127	1
NGJ01_RS23785		hypothetical protein	150	30	59	428	71.7703	93.4498	36.2712	2.18021e-68	1.10536e-64	1.9058e-66	11	8	6	0.226562	1
group_1964	hdtA	H transfer determinant A	177	71	32	387	84.689	84.4978	30.1492	3.90663e-68	1.98066e-64	3.35705e-66	39	29	18	0.00337785	0.749259
HTP87_RS01670		toxic anion resistance protein	142	23	67	435	67.9426	94.9782	40.0844	4.53596e-67	2.29973e-63	3.83289e-65	18	14	8	0.0308838	0.814529
HBK83_RS22435		hypothetical protein	186	98	23	360	88.9952	78.6026	29.7072	1.8812e-64	9.53768e-61	1.56355e-62	20	9	15	0.0413895	0.823803
NGJ45_RS26320		Ig-like domain-containing protein	171	68	38	390	81.8182	85.1528	25.8088	4.69757e-64	2.38167e-60	3.8414e-62	33	22	15	0.0801433	0.728332
H5D44_RS00815		hypothetical protein	151	38	58	420	72.2488	91.7031	28.775	8.13506e-64	4.12448e-60	6.54679e-62	40	19	25	0.15386	0.874629
H1R14_RS01520		lytic transglycosylase domain-containing protein	5	294	204	164	2.39234	35.8079	0.0136721	1.74958e-60	8.87037e-57	1.386e-58	9	3	6	0.507812	0.507812
HTV39_RS00980		hypothetical protein	4	288	205	170	1.91388	37.1179	0.0115176	4.83289e-60	2.45028e-56	3.76965e-58	9	2	7	0.179688	0.179688
G5577_RS22695		PP2C family serine/threonine-protein phosphatase	153	47	56	411	73.2057	89.738	23.8917	5.13218e-60	2.60201e-56	3.94244e-58	40	19	26	0.0806905	0.874629
K6M22_RS01105		DsbA family protein	4	286	205	172	1.91388	37.5546	0.0117346	2.23076e-59	1.13099e-55	1.68805e-57	9	2	7	0.179688	0.179688
GVI66_RS24560		ISNCY family transposase	136	28	73	430	65.0718	93.8865	28.6106	1.08351e-58	5.49339e-55	8.07852e-57	24	16	15	0.15159	0.307456
NX086_RS01180		hypothetical protein	152	48	57	410	72.7273	89.5197	22.7778	1.18205e-58	5.99298e-55	8.68547e-57	13	8	7	0.581055	1
GVI67_RS22440		hypothetical protein	120	13	89	445	57.4163	97.1616	46.1538	1.23416e-58	6.25719e-55	8.81295e-57	17	14	6	0.0127258	0.332306
LJU36_RS24100		hypothetical protein	120	13	89	445	57.4163	97.1616	46.1538	1.23416e-58	6.25719e-55	8.81295e-57	17	14	6	0.0127258	0.332306
intI1		hypothetical protein	130	22	79	436	62.201	95.1965	32.6122	1.52138e-58	7.71338e-55	1.0713e-56	18	12	11	0.237885	0.480682
IST29_RS00510		hypothetical protein	121	14	88	444	57.8947	96.9432	43.6071	1.83626e-58	9.30983e-55	1.27532e-56	19	15	7	0.0192108	0.359283
NGJ50_RS24555		hypothetical protein	189	120	20	338	90.4306	73.7991	26.6175	2.1892e-58	1.10993e-54	1.4999e-56	24	14	13	0.541256	0.83882
IBG18_RS23950		recombinase family protein	119	13	90	445	56.9378	97.1616	45.2607	6.62215e-58	3.35743e-54	4.47657e-56	17	14	6	0.0127258	0.332306
IBG18_RS24400		hypothetical protein	130	23	79	435	62.201	94.9782	31.1227	8.58083e-58	4.35048e-54	5.72431e-56	21	15	14	0.0783539	0.189247
J8617_RS24065		hypothetical protein	4	281	205	177	1.91388	38.6463	0.0122906	1.14055e-57	5.78261e-54	7.50989e-56	9	2	7	0.179688	0.179688
CF006_RS01050		hypothetical protein	151	49	58	409	72.2488	89.3013	21.7308	2.59768e-57	1.31703e-53	1.68849e-55	37	19	25	0.047031	1
HTH11_RS00740		hypothetical protein	6	288	203	170	2.87081	37.1179	0.0174466	5.48945e-57	2.78315e-53	3.52297e-55	7	4	3	1	1
parM		plasmid segregation protein ParM domain-containing protein	32	363	177	95	15.311	20.7424	0.0473144	6.12826e-57	3.10703e-53	3.88379e-55	30	20	15	0.0987371	1
NGK40_RS22910		hypothetical protein	188	121	21	337	89.9522	73.5808	24.9335	6.83009e-57	3.46285e-53	4.27513e-55	20	12	13	0.263176	0.503445
I9464_RS26490		methyltransferase	184	112	25	346	88.0383	75.5459	22.7371	1.12673e-56	5.71254e-53	6.96651e-55	29	20	13	0.0614283	0.711071
CPT31_RS23690		DUF86 domain-containing protein	122	17	87	441	58.3732	96.2882	36.3773	1.27946e-56	6.48684e-53	7.81547e-55	20	15	8	0.0413895	0.503445
GVI71_RS22030		nucleotidyltransferase	123	18	86	440	58.8517	96.0699	34.9612	1.57471e-56	7.98377e-53	9.50448e-55	20	16	8	0.0118179	0.503445
group_391	parM	plasmid segregation protein ParM domain-containing protein	166	77	43	381	79.4258	83.1878	19.1018	1.89859e-55	9.62585e-52	1.13245e-53	36	17	24	0.0652453	0.867939
HTQ43_RS00910		DUF5417 domain-containing protein	3	265	206	193	1.43541	42.1397	0.0106063	3.8912e-54	1.97284e-50	2.294e-52	5	1	4	0.375	0.375
HTJ96_RS00500		flavin reductase	9	289	200	169	4.30622	36.8996	0.0263149	1.62193e-53	8.22318e-50	9.45194e-52	15	7	8	1	1
traF		thioredoxin family protein	5	272	204	186	2.39234	40.6114	0.0167604	3.05812e-53	1.55046e-49	1.76189e-51	8	3	5	0.726562	0.726562
LMB17_RS25950		hypothetical protein	3	261	206	197	1.43541	43.0131	0.0109921	5.92916e-53	3.00608e-49	3.37762e-51	6	2	4	0.6875	0.6875
CTI29_RS25765		TraC family protein	18	317	191	141	8.61244	30.786	0.0419178	8.81356e-53	4.46848e-49	4.96497e-51	32	14	23	0.0200616	0.596615
H1D56_RS00465		hypothetical protein	189	136	20	322	90.4306	70.3057	22.3743	1.21365e-52	6.15321e-49	6.76176e-51	19	14	13	0.0635681	0.167068
D8M16_RS23975		IS6-like element IS6100 family transposase	112	14	97	444	53.5885	96.9432	36.6186	4.77275e-52	2.41978e-48	2.6302e-50	21	11	10	1	1
M1B75_RS23510		PP2C family serine/threonine-protein phosphatase	37	361	172	97	17.7033	21.179	0.0578013	7.19542e-52	3.64808e-48	3.92266e-50	39	22	23	0.336784	0.522397
NGK69_RS24775		cupin domain-containing protein	114	16	95	442	54.5455	96.5066	33.15	9.12536e-52	4.62656e-48	4.92187e-50	21	16	7	0.0266037	0.189247
MJ614_RS01300		DUF3085 domain-containing protein	2	251	207	207	0.956938	45.1965	0.00796813	1.49792e-51	7.59444e-48	7.99414e-50	9	2	7	0.179688	0.179688
GEO45_RS23640		thioredoxin fold domain-containing protein	5	265	204	193	2.39234	42.1397	0.0178505	4.59428e-51	2.3293e-47	2.42636e-49	8	3	5	0.726562	0.726562
IYY12_RS00895		DUF6012 family protein	3	251	206	207	1.43541	45.1965	0.0120102	6.38137e-50	3.23536e-46	3.33542e-48	8	3	5	0.726562	0.726562
NHV96_RS00960		IS5 family transposase	112	17	97	441	53.5885	96.2882	29.9527	1.36277e-49	6.90924e-46	7.05024e-48	14	10	9	0.179565	0.42395
IFO94_RS01900		hypothetical protein	35	349	174	109	16.7464	23.7991	0.0628232	5.88263e-49	2.9825e-45	3.01262e-47	39	22	23	0.336784	0.522397
MOP56_RS25450		hypothetical protein	173	110	36	348	82.7751	75.9825	15.203	9.47571e-48	4.80418e-44	4.80418e-46	33	24	15	0.013531	0.728332
CRG85_RS24205		hypothetical protein	48	372	161	86	22.9665	18.7773	0.0689241	1.7506e-47	8.87554e-44	8.78766e-46	38	26	17	0.0335524	0.627103
HTM95_RS00330		HNH endonuclease signature motif containing protein	4	248	205	210	1.91388	45.8515	0.0165224	1.8382e-47	9.3197e-44	9.13696e-46	6	2	4	0.6875	0.6875
H4F95_RS00520		DNA cytosine methyltransferase	8	265	201	193	3.82775	42.1397	0.0289871	3.0581e-47	1.55046e-43	1.5053e-45	12	7	5	0.774414	0.774414
L0192_RS01290		hypothetical protein	191	168	18	290	91.3876	63.3188	18.3168	4.19409e-44	2.12641e-40	2.04462e-42	22	16	11	0.0524788	1
LM184_RS01700		hypothetical protein	10	262	199	196	4.78469	42.7948	0.0375925	4.70359e-44	2.38472e-40	2.27116e-42	17	9	10	0.629059	1
CRG85_RS26850		DUF3363 domain-containing protein	4	234	205	224	1.91388	48.9083	0.0186783	1.27987e-43	6.48896e-40	6.12166e-42	10	2	8	0.109375	0.109375
J3S86_RS02105		hypothetical protein	86	5	123	453	41.1483	98.9083	63.3463	2.44002e-43	1.23709e-39	1.15616e-41	13	10	5	0.0922852	0.581055
KP013_RS23385		LysR family transcriptional regulator	4	233	205	225	1.91388	49.1266	0.0188422	2.98904e-43	1.51544e-39	1.40319e-41	10	2	8	0.109375	0.109375
floR		chloramphenicol/florfenicol efflux MFS transporter FloR	5	237	204	221	2.39234	48.2533	0.0228551	4.3587e-43	2.20986e-39	2.02739e-41	11	3	8	0.226562	0.226562
AV984_RS25155		IS110-like element IS4321 family transposase	88	7	121	451	42.1053	98.4716	46.8571	1.64447e-42	8.33748e-39	7.57953e-41	16	12	5	0.0768127	0.210114
LNN29_RS23125		hypothetical protein	4	229	205	229	1.91388	50	0.0195122	2.89354e-42	1.46702e-38	1.32164e-40	12	3	9	0.145996	0.145996
CRG85_RS24595		methyltransferase	0	203	209	255	0	55.6769	0	5.99042e-42	3.03714e-38	2.71173e-40	8	0	8	0.0078125	0.0078125
NGK26_RS24865		recombinase family protein	87	7	122	451	41.6268	98.4716	45.945	7.15754e-42	3.62887e-38	3.21139e-40	8	7	2	0.0703125	0.289062
aac(6')-IIc		aminoglycoside N-acetyltransferase AAC(6')-IIc	91	10	118	448	43.5407	97.8166	34.5492	1.32977e-41	6.74194e-38	5.91398e-40	17	12	6	0.143463	0.332306
EQB87_RS01465		hypothetical protein	81	4	128	454	38.756	99.1266	71.8242	2.78614e-41	1.41257e-37	1.22832e-39	12	9	4	0.145996	0.387695
H7682_RS26790		recombinase family protein	99	17	110	441	47.3684	96.2882	23.3471	4.49923e-41	2.28111e-37	1.96647e-39	16	11	8	0.210114	1
L3068_RS24160		DNA cytosine methyltransferase	186	164	23	294	88.9952	64.1921	14.4973	7.71964e-41	3.91386e-37	3.34518e-39	25	11	20	0.00407732	0.690038
CSC02_RS24885		hypothetical protein	82	5	127	453	39.2344	98.9083	58.4976	8.76551e-41	4.44411e-37	3.7662e-39	14	12	4	0.0129395	0.179565
MTW33_RS01260		hypothetical protein	3	219	206	239	1.43541	52.1834	0.0158931	8.96067e-41	4.54306e-37	3.8177e-39	8	3	6	0.289062	0.726562
JQL75_RS22950		IS110-like element IS5075 family transposase	91	11	118	447	43.5407	97.5983	31.3382	9.78928e-41	4.96316e-37	4.13597e-39	14	10	6	0.179565	0.790527
group_2251	merE	broad-spectrum mercury transporter MerE	86	8	123	450	41.1483	98.2533	39.3293	2.86458e-40	1.45234e-36	1.19044e-38	7	6	2	0.125	0.453125
merB		organomercurial lyase MerB	86	8	123	450	41.1483	98.2533	39.3293	2.86458e-40	1.45234e-36	1.19044e-38	7	6	2	0.125	0.453125
JDC97_RS24595		IS1-like element IS1B family transposase	103	22	106	436	49.2823	95.1965	19.2573	3.87294e-40	1.96358e-36	1.59641e-38	16	9	8	0.803619	1
group_758	merD	mercury resistance co-regulator MerD	87	9	122	449	41.6268	98.0349	35.5765	5.64987e-40	2.86448e-36	2.31007e-38	9	7	3	0.179688	0.507812
aac(3)-IVa		aminoglycoside N-acetyltransferase AAC(3)-IVa	0	195	209	263	0	57.4236	0	6.39434e-40	3.24193e-36	2.59354e-38	6	0	6	0.03125	0.03125
pcoE		hypothetical protein	118	39	91	419	56.4593	91.4847	13.9312	1.0906e-39	5.52935e-36	4.38838e-38	21	9	16	0.0266037	0.663624
merR		mercury resistance transcriptional regulator MerR	103	23	106	435	49.2823	94.9782	18.3778	1.71116e-39	8.67558e-36	6.83117e-38	15	11	7	0.118469	1
E3N82_RS23890		IS6 family transposase	0	193	209	265	0	57.8603	0	1.79548e-39	9.1031e-36	7.1118e-38	6	0	6	0.03125	0.03125
NMU36_RS25560		hypothetical protein	25	295	184	163	11.9617	35.5895	0.0750737	2.42043e-39	1.22716e-35	9.51285e-38	28	12	20	0.0356981	0.571588
NGK25_RS24375		helix-turn-helix transcriptional regulator	76	3	133	455	36.3636	99.345	86.6667	2.49206e-39	1.26347e-35	9.71903e-38	12	9	3	0.145996	0.145996
H5H75_RS00525		HNH endonuclease signature motif containing protein	147	82	62	376	70.3349	82.0961	10.8718	3.32523e-39	1.68589e-35	1.28694e-37	25	20	11	0.00407732	0.690038
LNN29_RS22625		GrpB family protein	3	212	206	246	1.43541	53.7118	0.0168987	4.15736e-39	2.10778e-35	1.5968e-37	8	2	6	0.289062	0.289062
H5B48_RS00445		TniQ family protein	84	8	125	450	40.1914	98.2533	37.8	5.10577e-39	2.58863e-35	1.94633e-37	10	6	4	0.753906	0.753906
F1867_RS25025		glutathione-independent formaldehyde dehydrogenase	75	3	134	455	35.8852	99.345	84.8881	1.05404e-38	5.34399e-35	3.98806e-37	10	8	3	0.109375	0.34375
NGJ50_RS24450		alkene reductase	70	1	139	457	33.4928	99.7817	230.144	2.50422e-38	1.26964e-34	9.40473e-37	7	7	1	0.015625	0.125
sul3		sulfonamide-resistant dihydropteroate synthase Sul3	3	209	206	249	1.43541	54.3668	0.0173503	2.67459e-38	1.35602e-34	9.89793e-37	8	3	5	0.726562	0.726562
HTW00_RS00485		SDR family oxidoreductase	3	209	206	249	1.43541	54.3668	0.0173503	2.67459e-38	1.35602e-34	9.89793e-37	7	2	5	0.453125	0.453125
NGK41_RS24180		four-helix bundle copper-binding protein	72	2	137	456	34.4498	99.5633	119.825	3.98027e-38	2.018e-34	1.46232e-36	11	9	2	0.0654297	0.0654297
NGJ59_RS26330		hypothetical protein	84	9	125	449	40.1914	98.0349	33.5253	4.1431e-38	2.10055e-34	1.51119e-36	19	14	6	0.0635681	0.167068
N5O81_RS25225		hypothetical protein	33	311	176	147	15.7895	32.0961	0.0886254	1.01336e-37	5.13774e-34	3.66981e-36	42	14	34	6.87711e-05	0.0435585
HTP87_RS01725		IS1 family transposase	77	5	132	453	36.8421	98.9083	52.85	1.17659e-37	5.96532e-34	4.23072e-36	13	9	5	0.266846	0.581055
HTW39_RS01325		DUF4942 domain-containing protein	31	305	178	153	14.8325	33.4061	0.0873642	1.41904e-37	7.19453e-34	5.06657e-36	29	17	18	0.264931	0.458258
NGJ20_RS24535		hypothetical protein	71	2	138	456	33.9713	99.5633	117.304	1.66724e-37	8.45288e-34	5.91111e-36	10	8	2	0.109375	0.109375
LJU36_RS24045		DUF3330 domain-containing protein	81	8	128	450	38.756	98.2533	35.5957	3.63925e-37	1.8451e-33	1.28132e-35	8	6	4	0.289062	1
NGJ98_RS26255		MBL fold metallo-hydrolase	70	2	139	456	33.4928	99.5633	114.82	6.94245e-37	3.51982e-33	2.42746e-35	8	7	2	0.0703125	0.289062
CPJ11_RS00195		SDR family oxidoreductase	69	2	140	456	33.0144	99.5633	112.371	2.87393e-36	1.45708e-32	9.98003e-35	9	7	2	0.179688	0.179688
HTR14_RS01285		hypothetical protein	187	183	22	275	89.4737	60.0437	12.7732	3.94347e-36	1.99934e-32	1.36009e-34	23	12	17	0.0346897	1
INN75_RS25105		IS6-like element IS1006 family transposase	0	180	209	278	0	60.6987	0	4.40046e-36	2.23103e-32	1.50746e-34	6	0	6	0.03125	0.03125
fghA		S-formylglutathione hydrolase	74	5	135	453	35.4067	98.9083	49.6622	8.17986e-36	4.14719e-32	2.78335e-34	13	9	5	0.266846	0.581055
EQB84_RS00565		DUF2946 domain-containing protein	72	4	137	454	34.4498	99.1266	59.6496	1.12676e-35	5.71269e-32	3.80846e-34	4	3	2	0.625	1
MUY30_RS24210		DMT family transporter	70	3	139	455	33.4928	99.345	76.3789	1.30031e-35	6.59256e-32	4.25326e-34	9	7	3	0.179688	0.507812
NGK38_RS25910		TetR/AcrR family transcriptional regulator	70	3	139	455	33.4928	99.345	76.3789	1.30031e-35	6.59256e-32	4.25326e-34	9	7	3	0.179688	0.507812
NGJ48_RS26205		helix-turn-helix transcriptional regulator	70	3	139	455	33.4928	99.345	76.3789	1.30031e-35	6.59256e-32	4.25326e-34	9	7	3	0.179688	0.507812
EQB86_RS00245		AraC family transcriptional regulator	70	3	139	455	33.4928	99.345	76.3789	1.30031e-35	6.59256e-32	4.25326e-34	9	7	3	0.179688	0.507812
CPJ11_RS00270		MDR family oxidoreductase	70	3	139	455	33.4928	99.345	76.3789	1.30031e-35	6.59256e-32	4.25326e-34	9	7	3	0.179688	0.507812
NGK49_RS24455		VOC family protein	75	6	134	452	35.8852	98.69	42.1642	2.09452e-35	1.06192e-31	6.80718e-34	14	9	6	0.42395	0.790527
NMU36_RS25160		IS256 family transposase	0	176	209	282	0	61.5721	0	2.76832e-35	1.40354e-31	8.88316e-34	6	0	6	0.03125	0.03125
aph(4)-Ia		aminoglycoside O-phosphotransferase APH(4)-Ia	0	176	209	282	0	61.5721	0	2.76832e-35	1.40354e-31	8.88316e-34	6	0	6	0.03125	0.03125
NGK01_RS25835		hypothetical protein	65	1	144	457	31.1005	99.7817	206.285	3.11145e-35	1.57751e-31	9.92143e-34	9	8	1	0.0390625	0.0390625
IST19_RS00625		IS5-like element ISKpn26 family transposase	90	18	119	440	43.0622	96.0699	18.4874	7.06369e-35	3.58129e-31	2.23831e-33	18	9	11	0.480682	1
IST19_RS01175		IS5-like element IS903B family transposase	61	0	148	458	29.1866	100	inf	1.788e-34	9.06519e-31	5.63055e-33	4	4	0	0.125	0.125
I9464_RS26270		LysR family transcriptional regulator	66	2	143	456	31.5789	99.5633	105.231	1.96887e-34	9.9822e-31	6.16185e-33	8	6	2	0.289062	0.289062
IT786_RS23325		DUF4942 domain-containing protein	170	144	39	314	81.3397	68.559	9.50499	3.13065e-34	1.58724e-30	9.73768e-33	29	16	20	0.0614283	0.711071
frmR		formaldehyde-responsive transcriptional repressor FrmR	73	6	136	452	34.9282	98.69	40.4363	3.37583e-34	1.71155e-30	1.04363e-32	13	9	6	0.266846	1
NGJ45_RS26075		P-loop NTPase fold protein	63	1	146	457	30.1435	99.7817	197.199	5.17471e-34	2.62358e-30	1.58047e-32	7	6	1	0.125	0.125
ltrA		group II intron reverse transcriptase/maturase	63	1	146	457	30.1435	99.7817	197.199	5.17471e-34	2.62358e-30	1.58047e-32	7	7	1	0.015625	0.125
NGK79_RS24825		IS110-like element IS4321 family transposase	77	9	132	449	36.8421	98.0349	29.1019	7.21991e-34	3.66049e-30	2.19191e-32	20	16	5	0.0118179	0.0413895
NGK66_RS24575		hypothetical protein	67	3	142	455	32.0574	99.345	71.561	8.65097e-34	4.38604e-30	2.61074e-32	9	6	3	0.507812	0.507812
JQL71_RS23370		DDE-type integrase/transposase/recombinase	105	36	104	422	50.2392	92.1397	11.8349	2.0385e-33	1.03352e-29	6.11551e-32	15	10	8	0.301758	1
IST29_RS01285		lytic transglycosylase domain-containing protein	103	34	106	424	49.2823	92.5764	12.1176	2.88877e-33	1.46461e-29	8.61533e-32	25	13	16	0.229523	1
H5H94_RS01265		quinolone resistance pentapeptide repeat protein QnrB6	73	7	136	451	34.9282	98.4716	34.583	2.97825e-33	1.50997e-29	8.83025e-32	14	10	5	0.179565	0.42395
MTX01_RS00505		hypothetical protein	0	168	209	290	0	63.3188	0	3.76365e-33	1.90817e-29	1.1094e-31	6	0	6	0.03125	0.03125
frmA		S-(hydroxymethyl)glutathione dehydrogenase	72	7	137	451	34.4498	98.4716	33.8603	1.16713e-32	5.91733e-29	3.42042e-31	14	9	7	0.42395	1
EQB81_RS01635		Ig-like domain-containing protein	179	174	30	284	85.6459	62.0087	9.7387	2.85689e-32	1.44844e-28	8.32439e-31	29	12	20	0.0614283	0.458258
NGK50_RS25020		mechanosensitive ion channel family protein	57	0	152	458	27.2727	100	inf	4.7787e-32	2.4228e-28	1.37659e-30	2	2	0	0.5	0.5
NGK22_RS23835		DUF2534 family protein	57	0	152	458	27.2727	100	inf	4.7787e-32	2.4228e-28	1.37659e-30	2	2	0	0.5	0.5
NGK49_RS24040		SDR family oxidoreductase	72	8	137	450	34.4498	98.2533	29.562	8.99083e-32	4.55835e-28	2.51843e-30	14	9	6	0.42395	0.790527
pspF		phage shock protein operon transcriptional activator	72	8	137	450	34.4498	98.2533	29.562	8.99083e-32	4.55835e-28	2.51843e-30	14	9	6	0.42395	0.790527
pspB		envelope stress response membrane protein PspB	72	8	137	450	34.4498	98.2533	29.562	8.99083e-32	4.55835e-28	2.51843e-30	14	9	6	0.42395	0.790527
pspD		phage shock protein PspD	72	8	137	450	34.4498	98.2533	29.562	8.99083e-32	4.55835e-28	2.51843e-30	14	9	6	0.42395	0.790527
pspC		envelope stress response membrane protein PspC	72	8	137	450	34.4498	98.2533	29.562	8.99083e-32	4.55835e-28	2.51843e-30	14	9	6	0.42395	0.790527
group_1626	merP	mercury resistance system periplasmic binding protein MerP	56	0	153	458	26.7943	100	inf	1.90836e-31	9.67537e-28	4.56386e-30	3	3	0	0.25	0.25
NGJ58_RS24030		ABC transporter substrate-binding protein	56	0	153	458	26.7943	100	inf	1.90836e-31	9.67537e-28	4.56386e-30	1	1	0	1	1
NGJ45_RS25685		sugar ABC transporter permease	56	0	153	458	26.7943	100	inf	1.90836e-31	9.67537e-28	4.56386e-30	1	1	0	1	1
NGK45_RS23325		carbohydrate ABC transporter permease	56	0	153	458	26.7943	100	inf	1.90836e-31	9.67537e-28	4.56386e-30	1	1	0	1	1
NGK57_RS25160		zinc-binding alcohol dehydrogenase	56	0	153	458	26.7943	100	inf	1.90836e-31	9.67537e-28	4.56386e-30	1	1	0	1	1
NGK38_RS25435		sugar phosphate isomerase/epimerase	56	0	153	458	26.7943	100	inf	1.90836e-31	9.67537e-28	4.56386e-30	1	1	0	1	1
NGJ22_RS23965		Gfo/Idh/MocA family oxidoreductase	56	0	153	458	26.7943	100	inf	1.90836e-31	9.67537e-28	4.56386e-30	1	1	0	1	1
NGK28_RS23920		glycoside hydrolase family 65 protein	56	0	153	458	26.7943	100	inf	1.90836e-31	9.67537e-28	4.56386e-30	1	1	0	1	1
pgmB		beta-phosphoglucomutase	56	0	153	458	26.7943	100	inf	1.90836e-31	9.67537e-28	4.56386e-30	1	1	0	1	1
NGJ46_RS25620		ABC transporter ATP-binding protein	56	0	153	458	26.7943	100	inf	1.90836e-31	9.67537e-28	4.56386e-30	1	1	0	1	1
NGK22_RS23930		OmpG family monomeric porin	56	0	153	458	26.7943	100	inf	1.90836e-31	9.67537e-28	4.56386e-30	1	1	0	1	1
pspE		thiosulfate sulfurtransferase PspE	56	0	153	458	26.7943	100	inf	1.90836e-31	9.67537e-28	4.56386e-30	1	1	0	1	1
NMC33_RS24600		YcjX family protein	56	0	153	458	26.7943	100	inf	1.90836e-31	9.67537e-28	4.56386e-30	1	1	0	1	1
EQB84_RS00895		YcjF family protein	56	0	153	458	26.7943	100	inf	1.90836e-31	9.67537e-28	4.56386e-30	1	1	0	1	1
tyrR		transcriptional regulator TyrR	56	0	153	458	26.7943	100	inf	1.90836e-31	9.67537e-28	4.56386e-30	1	1	0	1	1
tpx		thiol peroxidase	56	0	153	458	26.7943	100	inf	1.90836e-31	9.67537e-28	4.56386e-30	1	1	0	1	1
ycjG		L-Ala-D/L-Glu epimerase	56	0	153	458	26.7943	100	inf	1.90836e-31	9.67537e-28	4.56386e-30	1	1	0	1	1
mpaA		murein tripeptide amidase MpaA	56	0	153	458	26.7943	100	inf	1.90836e-31	9.67537e-28	4.56386e-30	1	1	0	1	1
mppA		murein tripeptide ABC transporter substrate-binding protein MppA	56	0	153	458	26.7943	100	inf	1.90836e-31	9.67537e-28	4.56386e-30	1	1	0	1	1
NGK66_RS23995		MarR family transcriptional regulator	56	0	153	458	26.7943	100	inf	1.90836e-31	9.67537e-28	4.56386e-30	1	1	0	1	1
CPJ11_RS00815		glutaredoxin domain-containing protein	56	0	153	458	26.7943	100	inf	1.90836e-31	9.67537e-28	4.56386e-30	1	1	0	1	1
NGK41_RS23575		Rho-binding antiterminator	56	0	153	458	26.7943	100	inf	1.90836e-31	9.67537e-28	4.56386e-30	1	1	0	1	1
NGJ83_RS25465		DeoR/GlpR family DNA-binding transcription regulator	56	0	153	458	26.7943	100	inf	1.90836e-31	9.67537e-28	4.56386e-30	1	1	0	1	1
NGK73_RS25575		VOC family protein	56	0	153	458	26.7943	100	inf	1.90836e-31	9.67537e-28	4.56386e-30	1	1	0	1	1
NGJ26_RS24755		carboxymuconolactone decarboxylase family protein	56	0	153	458	26.7943	100	inf	1.90836e-31	9.67537e-28	4.56386e-30	1	1	0	1	1
NGJ92_RS23980		cupin domain-containing protein	56	0	153	458	26.7943	100	inf	1.90836e-31	9.67537e-28	4.56386e-30	1	1	0	1	1
NGJ46_RS25530		NAD(P)-dependent alcohol dehydrogenase	56	0	153	458	26.7943	100	inf	1.90836e-31	9.67537e-28	4.56386e-30	1	1	0	1	1
uspE		universal stress protein UspE	56	0	153	458	26.7943	100	inf	1.90836e-31	9.67537e-28	4.56386e-30	1	1	0	1	1
NGK73_RS25540		APH(3')-I family aminoglycoside O-phosphotransferase	56	0	153	458	26.7943	100	inf	1.90836e-31	9.67537e-28	4.56386e-30	1	1	0	1	1
NGK54_RS23075		IS1-like element IS1B family transposase	56	0	153	458	26.7943	100	inf	1.90836e-31	9.67537e-28	4.56386e-30	2	2	0	0.5	0.5
group_816	merR	Hg(II)-responsive transcriptional regulator	56	0	153	458	26.7943	100	inf	1.90836e-31	9.67537e-28	4.56386e-30	3	3	0	0.25	0.25
NGJ87_RS24645		excinuclease ABC subunit UvrA	61	2	148	456	29.1866	99.5633	93.973	2.01447e-31	1.02134e-27	4.79501e-30	7	5	2	0.453125	0.453125
L1P14_RS25320		chloramphenicol efflux MFS transporter CmlA1	0	160	209	298	0	65.0655	0	2.06924e-31	1.04911e-27	4.90237e-30	6	0	6	0.03125	0.03125
KH432_RS25525		DUF1173 family protein	3	180	206	278	1.43541	60.6987	0.0224919	2.36099e-31	1.19702e-27	5.56755e-30	10	2	9	0.0214844	0.109375
EQB87_RS00495		subclass B1 metallo-beta-lactamase IMP-1	68	6	141	452	32.5359	98.69	36.331	3.13564e-31	1.58977e-27	7.36004e-30	15	11	5	0.118469	0.301758
pspA		phage shock protein PspA	71	8	138	450	33.9713	98.2533	28.9402	3.45029e-31	1.7493e-27	8.06128e-30	15	9	7	0.607239	1
IST29_RS01150		LacI family DNA-binding transcriptional regulator	55	0	154	458	26.3158	100	inf	7.58386e-31	3.84502e-27	1.73199e-29	1	1	0	1	1
ogt		methylated-DNA--[protein]-cysteine S-methyltransferase	55	0	154	458	26.3158	100	inf	7.58386e-31	3.84502e-27	1.73199e-29	1	1	0	1	1
smrA		DNA endonuclease SmrA	55	0	154	458	26.3158	100	inf	7.58386e-31	3.84502e-27	1.73199e-29	1	1	0	1	1
NGJ20_RS23805		sensor domain-containing diguanylate cyclase	55	0	154	458	26.3158	100	inf	7.58386e-31	3.84502e-27	1.73199e-29	1	1	0	1	1
NGJ01_RS23800		EAL domain-containing protein	55	0	154	458	26.3158	100	inf	7.58386e-31	3.84502e-27	1.73199e-29	1	1	0	1	1
HTG91_RS00050		Ig-like domain-containing protein	21	250	188	208	10.0478	45.4148	0.0929362	1.47166e-30	7.46133e-27	3.34589e-29	29	12	19	0.136046	0.458258
qac		quaternary ammonium compound efflux SMR transporter QacL	1	164	208	294	0.478469	64.1921	0.00861867	2.02339e-30	1.02586e-26	4.57973e-29	7	1	6	0.125	0.125
repC		hypothetical protein	0	156	209	302	0	65.9389	0	2.35394e-30	1.19345e-26	5.30421e-29	6	0	6	0.03125	0.03125
GVI76_RS26350		TniB family NTP-binding protein	105	44	104	414	50.2392	90.393	9.49956	9.91591e-30	5.02736e-26	2.2245e-28	15	10	8	0.301758	1
GVI76_RS26240		hypothetical protein	62	4	147	454	29.6651	99.1266	47.8707	1.05178e-29	5.33255e-26	2.34914e-28	10	6	4	0.753906	0.753906
group_760	merT	mercuric ion transporter MerT	53	0	156	458	25.3589	100	inf	1.18049e-29	5.98509e-26	2.62504e-28	2	2	0	0.5	0.5
pcoS		copper resistance membrane spanning protein PcoS	97	35	112	423	46.4115	92.3581	10.4671	2.03506e-29	1.03178e-25	4.50558e-28	24	11	17	0.0639147	0.83882
lspA		signal peptidase II	61	4	148	454	29.1866	99.1266	46.7804	4.02084e-29	2.03857e-25	8.86333e-28	4	3	2	0.625	1
JQL72_RS23300		hypothetical protein	92	30	117	428	44.0191	93.4498	11.2182	4.05542e-29	2.0561e-25	8.90086e-28	12	8	6	0.387695	1
group_1340	frmA	S-(hydroxymethyl)glutathione dehydrogenase	59	3	150	455	28.2297	99.345	59.6556	4.84448e-29	2.45615e-25	1.05869e-27	6	3	3	1	1
HTK23_RS00620		IS4-like element ISAba1 family transposase	0	150	209	308	0	67.2489	0	5.25711e-29	2.66536e-25	1.14393e-27	6	0	6	0.03125	0.03125
HTK35_RS00980		phosphoethanolamine--lipid A transferase MCR-9.1	94	33	115	425	44.9761	92.7948	10.527	9.73856e-29	4.93745e-25	2.11002e-27	19	8	15	0.0192108	0.647606
group_2321	merD	mercuric resistance transcriptional repressor MerD	54	1	155	457	25.8373	99.7817	159.213	1.24008e-28	6.28723e-25	2.64169e-27	4	3	1	0.625	0.625
group_2326	merA	mercury(II) reductase	54	1	155	457	25.8373	99.7817	159.213	1.24008e-28	6.28723e-25	2.64169e-27	4	3	1	0.625	0.625
group_2327	merP	mercury resistance system periplasmic binding protein MerP	54	1	155	457	25.8373	99.7817	159.213	1.24008e-28	6.28723e-25	2.64169e-27	4	3	1	0.625	0.625
NGJ01_RS23245		mercuric transport protein MerT	54	1	155	457	25.8373	99.7817	159.213	1.24008e-28	6.28723e-25	2.64169e-27	4	3	1	0.625	0.625
group_2318	merC	organomercurial transporter MerC	51	0	158	458	24.4019	100	inf	1.80286e-28	9.1405e-25	3.82448e-27	1	1	0	1	1
group_1134	frmR	formaldehyde-responsive transcriptional repressor FrmR	58	3	151	455	27.7512	99.345	58.2561	1.85086e-28	9.38385e-25	3.89372e-27	5	2	3	1	1
group_1609	fghA	S-formylglutathione hydrolase	58	3	151	455	27.7512	99.345	58.2561	1.85086e-28	9.38385e-25	3.89372e-27	5	2	3	1	1
H1J86_RS25450		hypothetical protein	171	169	38	289	81.8182	63.1004	7.69527	2.32966e-28	1.18114e-24	4.88074e-27	22	15	9	0.133801	0.523467
sul2		sulfonamide-resistant dihydropteroate synthase Sul2	1	154	208	304	0.478469	66.3755	0.00949051	2.46898e-28	1.25177e-24	5.15132e-27	8	1	7	0.0703125	0.0703125
NGK76_RS24720		ISL3-like element ISPpu12 family transposase	61	5	148	453	29.1866	98.9083	37.3419	4.02433e-28	2.04034e-24	8.36203e-27	4	3	2	0.625	1
NGK35_RS22755		hypothetical protein	53	1	156	457	25.3589	99.7817	155.263	4.78503e-28	2.42601e-24	9.90208e-27	4	3	1	0.625	0.625
EQB86_RS00880		cation transporter	59	4	150	454	28.2297	99.1266	44.6433	5.77054e-28	2.92566e-24	1.18929e-26	4	3	2	0.625	1
NGK69_RS25610		hypothetical protein	80	20	129	438	38.2775	95.6332	13.5814	6.1048e-28	3.09513e-24	1.25309e-26	13	11	2	0.0224609	0.0224609
NGK55_RS23455		IS1-like element IS1B family transposase	55	2	154	456	26.3158	99.5633	81.4286	6.85706e-28	3.47653e-24	1.40183e-26	6	4	2	0.6875	0.6875
NGJ20_RS23525		VOC family protein	57	3	152	455	27.2727	99.345	56.875	7.03061e-28	3.56452e-24	1.43153e-26	4	1	3	0.625	0.625
HTV99_RS01045		phosphoethanolamine--lipid A transferase MCR-1.1	0	144	209	314	0	68.559	0	1.09534e-27	5.55336e-24	2.22134e-26	5	0	5	0.0625	0.0625
merG		hypothetical protein	52	1	157	457	24.8804	99.7817	151.363	1.83698e-27	9.31349e-24	3.69583e-26	4	3	1	0.625	0.625
group_2322	merB	organomercurial lyase MerB	52	1	157	457	24.8804	99.7817	151.363	1.83698e-27	9.31349e-24	3.69583e-26	4	3	1	0.625	0.625
D2195_RS24785		HAD family hydrolase	0	142	209	316	0	68.9956	0	2.24344e-27	1.13742e-23	4.49574e-26	6	0	6	0.03125	0.03125
relE		type II toxin-antitoxin system mRNA interferase RelE	84	25	125	433	40.1914	94.5415	11.639	2.37448e-27	1.20386e-23	4.72103e-26	14	12	6	0.0129395	0.790527
relB		type II toxin-antitoxin system antitoxin RelB	84	25	125	433	40.1914	94.5415	11.639	2.37448e-27	1.20386e-23	4.72103e-26	14	12	6	0.0129395	0.790527
EZJ11_RS25455		hypothetical protein	91	33	118	425	43.5407	92.7948	9.93195	3.9168e-27	1.98582e-23	7.7571e-26	26	14	14	0.845019	0.845019
JGY86_RS26800		cytochrome b/b6 domain-containing protein	83	25	126	433	39.7129	94.5415	11.4092	8.13312e-27	4.12349e-23	1.60447e-25	15	13	7	0.00738525	1
group_110	intI1	class 1 integron integrase IntI1	55	3	154	455	26.3158	99.345	54.1667	9.97086e-27	5.05522e-23	1.95939e-25	8	5	3	0.726562	0.726562
group_2325	merB	organomercurial lyase MerB	48	0	161	458	22.9665	100	inf	1.03892e-26	5.26734e-23	2.03372e-25	1	1	0	1	1
NQV13_RS00465		hypothetical protein	84	376	125	82	40.1914	17.9039	0.146553	1.697e-26	8.6038e-23	3.30915e-25	37	17	26	0.0200739	0.742829
bleO		bleomycin binding protein	1	145	208	313	0.478469	68.3406	0.010378	2.36991e-26	1.20154e-22	4.60361e-25	6	1	5	0.21875	0.21875
FR825_RS25135		cation diffusion facilitator family transporter	83	26	126	432	39.7129	94.3231	10.9451	2.65165e-26	1.34439e-22	5.13124e-25	14	12	7	0.0129395	1
NGJ89_RS23040		type II site-specific deoxyribonuclease	50	1	159	457	23.9234	99.7817	143.711	2.66653e-26	1.35193e-22	5.14043e-25	2	1	1	1	1
HDB52_RS24270		IS110-like element ISEsa2 family transposase	81	24	128	434	38.756	94.7598	11.4434	2.82631e-26	1.43294e-22	5.42781e-25	18	14	8	0.0308838	0.814529
tet(A)		tetracycline efflux MFS transporter Tet(A)	7	178	202	280	3.34928	61.1354	0.0545111	3.23907e-26	1.64221e-22	6.15059e-25	9	5	5	1	1
GEO45_RS23420		EamA family transporter	7	178	202	280	3.34928	61.1354	0.0545111	3.23907e-26	1.64221e-22	6.15059e-25	9	5	5	1	1
H5E46_RS00575		isochorismatase family cysteine hydrolase	7	178	202	280	3.34928	61.1354	0.0545111	3.23907e-26	1.64221e-22	6.15059e-25	9	5	5	1	1
estX		alpha/beta fold putative hydrolase EstX	0	136	209	322	0	70.3057	0	4.41791e-26	2.23988e-22	8.35776e-25	6	0	6	0.03125	0.03125
J4V52_RS00965		lytic transglycosylase domain-containing protein	88	32	121	426	42.1053	93.0131	9.68182	5.04778e-26	2.55922e-22	9.51384e-25	25	18	11	0.0432853	0.690038
group_1025	sul1	sulfonamide-resistant dihydropteroate synthase Sul1	55	4	154	454	26.3158	99.1266	40.5357	1.1056e-25	5.60539e-22	2.07607e-24	8	7	2	0.0703125	0.289062
tetR(A)		tetracycline resistance transcriptional repressor TetR(A)	7	176	202	282	3.34928	61.5721	0.0555243	1.35301e-25	6.85979e-22	2.53129e-24	9	5	5	1	1
NGK55_RS23025		IS110-like element IS5075 family transposase	70	15	139	443	33.4928	96.7249	14.8729	1.56618e-25	7.94052e-22	2.91931e-24	11	7	5	0.548828	1
LCD50_RS22380		hypothetical protein	191	240	18	218	91.3876	47.5983	9.63843	1.9104e-25	9.6857e-22	3.54788e-24	20	11	12	0.503445	0.823803
NGK45_RS22855		quaternary ammonium compound efflux SMR transporter QacE delta 1	66	12	143	446	31.5789	97.3799	17.1538	2.51703e-25	1.27614e-21	4.65743e-24	17	11	8	0.332306	1
group_1141	merG	phenylmercury resistance protein MerG	45	0	164	458	21.5311	100	inf	5.74527e-25	2.91285e-21	1.05922e-23	1	1	0	1	1
MTX02_RS00790		aminoglycoside O-phosphotransferase APH(3')-Ia	5	162	204	296	2.39234	64.6288	0.0447833	7.80769e-25	3.9585e-21	1.43424e-23	11	4	8	0.226562	0.548828
JLF41_RS25050		ISNCY family transposase	74	20	135	438	35.4067	95.6332	12.0044	9.90955e-25	5.02414e-21	1.81377e-23	17	14	7	0.0127258	0.629059
IBG18_RS23860		GNAT family N-acetyltransferase	62	10	147	448	29.6651	97.8166	18.8952	1.48977e-24	7.55314e-21	2.71696e-23	14	9	6	0.42395	0.790527
HTO06_RS00435		pyridoxamine 5'-phosphate oxidase family protein	0	129	209	329	0	71.8341	0	1.66957e-24	8.46472e-21	3.03395e-23	6	0	6	0.03125	0.03125
CA696_RS28710		hypothetical protein	1	137	208	321	0.478469	70.0873	0.0112647	1.74807e-24	8.86271e-21	3.16525e-23	9	1	8	0.0390625	0.0390625
HEC87_RS25240		Rrf2 family transcriptional regulator	1	136	208	322	0.478469	70.3057	0.0113829	2.01979e-24	1.02403e-20	3.64424e-23	4	1	3	0.625	0.625
JQL78_RS23640		hypothetical protein	69	17	140	441	33.0144	96.2882	12.7853	8.42631e-24	4.27214e-20	1.51494e-22	7	5	2	0.453125	0.453125
LJU43_RS25130		DUF1173 family protein	177	206	32	252	84.689	55.0218	6.76638	1.73363e-23	8.7895e-20	3.10583e-22	32	23	14	0.0200616	0.596615
group_2314	cadR	Cd(II)/Pb(II)-responsive transcriptional regulator	45	1	164	457	21.5311	99.7817	125.396	1.96115e-23	9.94304e-20	3.50107e-22	3	2	1	1	1
NIT05_RS00730		hypothetical protein	129	99	80	359	61.7225	78.3843	5.84735	2.22137e-23	1.12623e-19	3.9517e-22	24	16	13	0.15159	0.83882
oqxB		multidrug efflux RND transporter permease subunit OqxB	1	131	208	327	0.478469	71.3974	0.0120009	3.08368e-23	1.56343e-19	5.44748e-22	4	1	3	0.625	0.625
oqxA		multidrug efflux RND transporter periplasmic adaptor subunit OqxA	1	131	208	327	0.478469	71.3974	0.0120009	3.08368e-23	1.56343e-19	5.44748e-22	4	1	3	0.625	0.625
CRG85_RS24560		IS3 family transposase	0	122	209	336	0	73.3624	0	6.10277e-23	3.09411e-19	1.07434e-21	5	0	5	0.0625	0.0625
MF259_RS23970		hypothetical protein	90	372	119	86	43.0622	18.7773	0.174844	3.04812e-22	1.5454e-18	5.34739e-21	23	13	16	0.0931396	0.677639
LIN52_RS24475		IS91-like element ISVsa3 family transposase	0	117	209	341	0	74.4541	0	4.75144e-22	2.40898e-18	8.30683e-21	6	0	6	0.03125	0.03125
G4F94_RS00290		IS4-like element ISVsa5 family transposase	62	14	147	444	29.6651	96.9432	13.3761	6.25668e-22	3.17214e-18	1.09008e-20	10	4	6	0.753906	0.753906
HTN72_RS00845		DUF4942 domain-containing protein	60	313	149	145	28.7081	31.6594	0.186547	8.38031e-22	4.24882e-18	1.45507e-20	25	12	16	0.229523	1
INN75_RS25235		cupin domain-containing protein	0	115	209	343	0	74.8908	0	1.04566e-21	5.30151e-18	1.80939e-20	5	0	5	0.0625	0.0625
NMC34_RS24595		site-specific integrase	46	3	163	455	22.0096	99.345	42.8016	1.14357e-21	5.7979e-18	1.97207e-20	14	11	3	0.057373	0.057373
CEP97_RS00115		IS4-like element ISVsa5 family transposase	60	13	149	445	28.7081	97.1616	13.7842	1.66498e-21	8.44144e-18	2.86151e-20	6	2	4	0.6875	0.6875
gltS		sodium/glutamate symporter	65	18	144	440	31.1005	96.0699	11.034	3.39663e-21	1.72209e-17	5.81788e-20	11	5	7	0.548828	1
N6H17_RS24635		hypothetical protein	44	273	165	185	21.0526	40.393	0.180708	3.73613e-21	1.89422e-17	6.37783e-20	39	25	20	0.108129	1
JQL76_RS23105		H-NS family nucleoid-associated regulatory protein	188	252	21	206	89.9522	44.9782	7.31822	7.66617e-21	3.88675e-17	1.30428e-19	22	12	15	0.133801	0.831812
IFJ76_RS23670		WbuC family cupin fold metalloprotein	70	24	139	434	33.4928	94.7598	9.10671	1.12131e-20	5.68502e-17	1.90134e-19	19	8	15	0.0192108	0.647606
tetC		tetracyline resistance-associated transcriptional repressor TetC	66	20	143	438	31.5789	95.6332	10.1077	1.1778e-20	5.97144e-17	1.99048e-19	8	5	4	0.726562	1
LCD44_RS25135		hypothetical protein	86	42	123	416	41.1483	90.8297	6.92528	1.23133e-20	6.24286e-17	2.07404e-19	22	14	10	0.286279	0.831812
merP		mercury resistance system periplasmic binding protein MerP	75	31	134	427	35.8852	93.2314	7.70944	5.2604e-20	2.66702e-16	8.83119e-19	21	13	12	0.38331	0.663624
IFJ76_RS24010		DUF5431 family protein	57	13	152	445	27.2727	97.1616	12.8365	5.66426e-20	2.87178e-16	9.47783e-19	28	19	10	0.0871586	0.184933
group_817	merR	Hg(II)-responsive transcriptional regulator	76	32	133	426	36.3636	93.0131	7.60714	6.98178e-20	3.53976e-16	1.1644e-18	21	14	12	0.189247	0.663624
IT786_RS22380		hypothetical protein	66	22	143	436	31.5789	95.1965	9.14685	1.12115e-19	5.68421e-16	1.86368e-18	20	14	11	0.115318	0.823803
merE		broad-spectrum mercury transporter MerE	75	32	134	426	35.8852	93.0131	7.45103	1.73169e-19	8.77966e-16	2.86917e-18	22	14	12	0.286279	0.831812
merA		mercury(II) reductase	73	30	136	428	34.9282	93.4498	7.65784	1.77721e-19	9.01046e-16	2.935e-18	23	14	13	0.404873	0.677639
merC		organomercurial transporter MerC	74	31	135	427	35.4067	93.2314	7.5503	2.5339e-19	1.28469e-15	4.17107e-18	21	13	12	0.38331	0.663624
NGK38_RS25730		helix-turn-helix domain-containing protein	66	23	143	435	31.5789	94.9782	8.7291	3.28555e-19	1.66578e-15	5.39086e-18	8	5	4	0.726562	1
merD		mercury resistance co-regulator MerD	75	33	134	425	35.8852	92.7948	7.20828	3.60892e-19	1.82972e-15	5.90234e-18	21	13	12	0.38331	0.663624
HTV85_RS00585		hypothetical protein	188	261	21	197	89.9522	43.0131	6.75716	4.95185e-19	2.51059e-15	8.07263e-18	22	13	14	0.286279	0.523467
NGJ78_RS23560		IS6-like element IS26 family transposase	56	14	153	444	26.7943	96.9432	11.6078	6.7657e-19	3.43021e-15	1.09943e-17	5	1	4	0.375	0.375
F1597_RS24875		hypothetical protein	81	41	128	417	38.756	91.048	6.43617	6.82903e-19	3.46232e-15	1.10617e-17	18	12	9	0.237885	1
NGJ92_RS24695		hypothetical protein	51	10	158	448	24.4019	97.8166	14.4608	8.76961e-19	4.44619e-15	1.41599e-17	16	12	5	0.0768127	0.210114
AXJ76_RS27710		hypothetical protein	60	18	149	440	28.7081	96.0699	9.8434	9.92703e-19	5.033e-15	1.59778e-17	19	13	9	0.167068	1
silR		copper/silver response regulator transcription factor SilR	61	19	148	439	29.1866	95.8515	9.52312	1.02853e-18	5.21467e-15	1.65021e-17	12	5	8	0.387695	0.774414
group_306	umuC	translesion error-prone DNA polymerase V subunit UmuC	78	38	131	420	37.3206	91.7031	6.58096	1.15876e-18	5.8749e-15	1.85328e-17	17	11	10	0.332306	0.629059
NGK26_RS25805		winged helix-turn-helix domain-containing protein	66	25	143	433	31.5789	94.5415	7.99385	2.56828e-18	1.30212e-14	4.05645e-17	11	5	7	0.548828	1
NMC33_RS24945		antibiotic biosynthesis monooxygenase	66	25	143	433	31.5789	94.5415	7.99385	2.56828e-18	1.30212e-14	4.05645e-17	11	5	7	0.548828	1
tet(B)		tetracycline efflux MFS transporter Tet(B)	66	25	143	433	31.5789	94.5415	7.99385	2.56828e-18	1.30212e-14	4.05645e-17	10	5	6	0.753906	1
G4F93_RS00340		hypothetical protein	66	25	143	433	31.5789	94.5415	7.99385	2.56828e-18	1.30212e-14	4.05645e-17	11	5	7	0.548828	1
merT		mercuric ion transporter MerT	75	35	134	423	35.8852	92.3581	6.76439	2.61388e-18	1.32523e-14	4.11564e-17	22	14	13	0.286279	0.523467
L0F58_RS24615		hypothetical protein	187	263	22	195	89.4737	42.5764	6.30228	5.37644e-18	2.72586e-14	8.43919e-17	20	11	14	0.115318	0.823803
HTK58_RS00555		DUF3330 domain-containing protein	0	97	209	361	0	78.821	0	5.82942e-18	2.95551e-14	9.12196e-17	5	0	5	0.0625	0.0625
tetR(B)		tetracycline resistance transcriptional repressor TetR(B)	65	25	144	433	31.1005	94.5415	7.81806	7.48665e-18	3.79573e-14	1.16792e-16	11	5	7	0.548828	1
HTT58_RS00360		Ig-like domain-containing protein	0	95	209	363	0	79.2576	0	1.18334e-17	5.99953e-14	1.84035e-16	6	0	6	0.03125	0.03125
CE141_RS26105		hypothetical protein	201	318	8	140	96.1722	30.5677	11.0613	1.63383e-17	8.2835e-14	2.53318e-16	16	12	7	0.0768127	0.803619
HTI19_RS00440		Tn3-like element TnAs3 family transposase	0	93	209	365	0	79.6943	0	4.18584e-17	2.12222e-13	6.47018e-16	4	0	4	0.125	0.125
HPC66_RS23410		hypothetical protein	50	12	159	446	23.9234	97.3799	11.6876	4.44128e-17	2.25173e-13	6.84416e-16	7	4	4	1	1
IYY09_RS00480		hypothetical protein	0	90	209	368	0	80.3493	0	1.49083e-16	7.55853e-13	2.29046e-15	4	0	4	0.125	0.125
NGJ45_RS25835		IS3-like element ISSen4 family transposase	30	0	179	458	14.3541	100	inf	1.65347e-16	8.38307e-13	2.53265e-15	5	5	0	0.0625	0.0625
NGJ00_RS23410		3'-5' exonuclease	123	116	86	342	58.8517	74.6725	4.21672	1.71714e-16	8.70591e-13	2.62226e-15	26	15	18	0.0755187	0.557197
tetR		tetracycline resistance transcriptional repressor TetR	41	6	168	452	19.6172	98.69	18.3849	1.95891e-16	9.93167e-13	2.98248e-15	9	6	3	0.507812	0.507812
HEC87_RS25075		IS6-like element IS26 family transposase	0	89	209	369	0	80.5677	0	3.04523e-16	1.54393e-12	4.62254e-15	4	0	4	0.125	0.125
LJU36_RS24255		IS5 family transposase	47	11	162	447	22.488	97.5983	11.7896	3.41487e-16	1.73134e-12	5.16817e-15	24	18	7	0.0226558	0.0639147
HTN94_RS01115		hypothetical protein	49	13	160	445	23.445	97.1616	10.4832	4.81103e-16	2.43919e-12	7.2595e-15	6	3	4	0.6875	1
HTG91_RS00120		phosphoadenosine phosphosulfate reductase family protein	63	27	146	431	30.1435	94.1048	6.88813	4.92259e-16	2.49575e-12	7.40579e-15	17	11	8	0.332306	1
GVI68_RS23385		phosphoadenosine phosphosulfate reductase family protein	108	378	101	80	51.6746	17.4672	0.226308	6.57992e-16	3.33602e-12	9.86988e-15	28	16	18	0.184933	0.571588
FGU68_RS23290		HNH endonuclease signature motif containing protein	83	333	126	125	39.7129	27.2926	0.247271	8.12096e-16	4.11733e-12	1.21455e-14	37	20	23	0.187742	0.742829
NX086_RS00720		DNA cytosine methyltransferase	63	28	146	430	30.1435	93.8865	6.62671	1.03546e-15	5.24978e-12	1.54405e-14	15	9	7	0.607239	1
group_125	intI1	class 1 integron integrase IntI1	0	85	209	373	0	81.441	0	1.05601e-15	5.35395e-12	1.57007e-14	6	0	6	0.03125	0.03125
HEC83_RS23600		recombinase family protein	59	24	150	434	28.2297	94.7598	7.11278	1.49907e-15	7.60026e-12	2.2223e-14	11	3	8	0.226562	0.226562
CA902_RS24250		IS6-like element IS26 family transposase	13	150	196	308	6.2201	67.2489	0.13619	1.52693e-15	7.74153e-12	2.25701e-14	12	5	8	0.387695	0.774414
NGJ01_RS23420		IS6-like element IS26 family transposase	54	19	155	439	25.8373	95.8515	8.04958	1.93801e-15	9.8257e-12	2.85631e-14	11	6	6	1	1
H2678_RS24560		shikimate dehydrogenase	40	7	169	451	19.1388	98.4716	15.2494	3.1037e-15	1.57358e-11	4.5611e-14	10	6	4	0.753906	0.753906
BWZ24_RS00925		transposase	3	103	206	355	1.43541	77.5109	0.0501932	3.25524e-15	1.6504e-11	4.76995e-14	9	3	7	0.179688	0.507812
AXA52_RS27120		hypothetical protein	30	1	179	457	14.3541	99.7817	76.5922	3.73185e-15	1.89205e-11	5.45259e-14	18	18	1	7.62939e-06	0.000144958
group_1048	sul1	sulfonamide-resistant dihydropteroate synthase Sul1	0	82	209	376	0	82.0961	0	3.84748e-15	1.95067e-11	5.58932e-14	5	0	5	0.0625	0.0625
MTW62_RS00420		type II toxin-antitoxin system HipA family toxin	0	82	209	376	0	82.0961	0	3.84748e-15	1.95067e-11	5.58932e-14	4	0	4	0.125	0.125
BN1329_RS01050		ISNCY family transposase	50	16	159	442	23.9234	96.5066	8.68711	5.34176e-15	2.70827e-11	7.73792e-14	13	7	7	1	1
NBY27_RS23845		hypothetical protein	0	81	209	377	0	82.3144	0	6.70282e-15	3.39833e-11	9.68185e-14	4	0	4	0.125	0.125
JQL72_RS23460		hypothetical protein	70	39	139	419	33.4928	91.4847	5.41044	7.88762e-15	3.99902e-11	1.13609e-13	12	9	3	0.145996	0.145996
JR341_RS00635		Tn3 family transposase	58	25	151	433	27.7512	94.5415	6.65272	1.23799e-14	6.27662e-11	1.77808e-13	9	2	7	0.179688	0.179688
NGJ98_RS25335		IS1-like element IS1B family transposase	31	2	178	456	14.8325	99.5633	39.7079	1.30275e-14	6.60493e-11	1.8658e-13	6	4	2	0.6875	0.6875
ampR		LysR family transcriptional regulator AmpR	51	18	158	440	24.4019	96.0699	7.8903	1.56375e-14	7.92824e-11	2.22079e-13	29	19	13	0.136046	0.711071
NGK41_RS22975		IS1-like element IS1B family transposase	51	18	158	440	24.4019	96.0699	7.8903	1.56375e-14	7.92824e-11	2.22079e-13	6	1	5	0.21875	0.21875
LCD40_RS24120		IS110-like element IS4321 family transposase	51	18	158	440	24.4019	96.0699	7.8903	1.56375e-14	7.92824e-11	2.22079e-13	25	18	13	0.0432853	1
arr		NAD(+)--rifampin ADP-ribosyltransferase Arr-3	9	128	200	330	4.30622	72.0524	0.116016	1.76631e-14	8.95517e-11	2.50144e-13	19	6	14	0.0635681	0.167068
CU081_RS25310		FRG domain-containing protein	43	11	166	447	20.5742	97.5983	10.5263	2.77034e-14	1.40456e-10	3.91244e-13	8	3	6	0.289062	0.726562
group_819	merR	mercury resistance transcriptional regulator MerR	51	19	158	439	24.4019	95.8515	7.45803	4.27343e-14	2.16663e-10	6.01841e-13	9	3	6	0.507812	0.507812
LJU37_RS23915		IS110 family transposase	28	1	181	457	13.3971	99.7817	70.6961	4.3592e-14	2.21011e-10	6.1222e-13	6	5	1	0.21875	0.21875
HTG91_RS00460		DUF4942 domain-containing protein	108	101	101	357	51.6746	77.9476	3.77963	6.64718e-14	3.37012e-10	9.30973e-13	31	22	15	0.0294494	1
NHV84_RS00900		ISNCY-like element ISLad2 family transposase	41	10	168	448	19.6172	97.8166	10.9333	6.81713e-14	3.45628e-10	9.52144e-13	10	6	7	0.34375	0.753906
NGK23_RS23045		hypothetical protein	25	0	184	458	11.9617	100	inf	8.89198e-14	4.50823e-10	1.23513e-12	2	2	0	0.5	0.5
group_2324	merB	organomercurial lyase MerB	25	0	184	458	11.9617	100	inf	8.89198e-14	4.50823e-10	1.23513e-12	2	2	0	0.5	0.5
IFJ76_RS23315		type II toxin-antitoxin system HipA family toxin	122	128	87	330	58.3732	72.0524	3.6153	1.12181e-13	5.68758e-10	1.55378e-12	27	20	12	0.0191573	0.701108
hypA		hydrogenase maturation nickel metallochaperone HypA	51	20	158	438	24.4019	95.6332	7.06899	1.12473e-13	5.70239e-10	1.55378e-12	29	18	15	0.264931	1
GVI76_RS26250		site-specific integrase	29	2	180	456	13.8756	99.5633	36.7333	1.44084e-13	7.30504e-10	1.98507e-12	5	3	2	1	1
HTW34_RS00675		hypothetical protein	0	74	209	384	0	83.8428	0	1.47492e-13	7.47783e-10	2.02651e-12	5	0	5	0.0625	0.0625
IBY99_RS26325		hypothetical protein	119	385	90	73	56.9378	15.9389	0.250707	2.1446e-13	1.08731e-09	2.93868e-12	33	24	15	0.013531	0.728332
GUU82_RS23225		FidL-like protein	0	73	209	385	0	84.0611	0	2.73481e-13	1.38655e-09	3.73733e-12	5	0	5	0.0625	0.0625
HTV39_RS00760		fosfomycin resistance glutathione transferase FosA3	0	71	209	387	0	84.4978	0	5.09861e-13	2.585e-09	6.94891e-12	4	0	4	0.125	0.125
HTM95_RS00705		winged helix-turn-helix domain-containing protein	0	72	209	386	0	84.2795	0	5.43786e-13	2.75699e-09	7.39141e-12	5	0	5	0.0625	0.0625
AXJ76_RS27130		hypothetical protein	34	6	175	452	16.2679	98.69	14.6362	5.87485e-13	2.97855e-09	7.96404e-12	24	19	6	0.00661075	0.0226558
HTV99_RS00680		extended-spectrum class A beta-lactamase CTX-M-14	0	70	209	388	0	84.7162	0	9.16029e-13	4.64427e-09	1.23847e-11	5	0	5	0.0625	0.0625
HTF87_RS00050		hypothetical protein	45	16	164	442	21.5311	96.5066	7.58003	9.29017e-13	4.71012e-09	1.25269e-11	9	4	8	0.0390625	1
CDC27_RS26400		Ig-like domain-containing protein	14	138	195	320	6.69856	69.869	0.166481	9.93549e-13	5.03729e-09	1.33615e-11	18	11	7	0.480682	0.480682
HVY75_RS22655		IS6-like element IS26 family transposase	62	270	147	188	29.6651	41.048	0.293676	1.60751e-12	8.15008e-09	2.1561e-11	31	21	17	0.0707555	0.7201
GVI70_RS21150		IS6-like element IS26 family transposase	30	4	179	454	14.3541	99.1266	19.0223	2.1492e-12	1.08964e-08	2.87505e-11	10	7	3	0.34375	0.34375
NGJ59_RS26240		IS3-like element ISSen4 family transposase	22	0	187	458	10.5263	100	inf	3.69087e-12	1.87127e-08	4.9244e-11	2	2	0	0.5	0.5
NGJ46_RS26295		IS5-like element IS903B family transposase	26	2	183	456	12.4402	99.5633	32.3934	5.06278e-12	2.56683e-08	6.73709e-11	4	2	2	1	1
NGK38_RS26050		hypothetical protein	24	1	185	457	11.4833	99.7817	59.2865	5.59234e-12	2.83531e-08	7.42229e-11	2	1	1	1	1
EOS97_RS24565		PAP2 family protein	0	66	209	392	0	85.5895	0	5.70128e-12	2.89055e-08	7.54713e-11	2	0	2	0.5	0.5
L2D47_RS28000		BRCT domain-containing protein	41	14	168	444	19.6172	96.9432	7.7398	6.74095e-12	3.41766e-08	8.90017e-11	17	10	8	0.629059	1
HVY74_RS22930		DUF3085 domain-containing protein	0	64	209	394	0	86.0262	0	1.03792e-11	5.26228e-08	1.36683e-10	5	0	5	0.0625	0.0625
HPC66_RS23090		quinolone resistance pentapeptide repeat protein QnrA1	36	10	173	448	17.2249	97.8166	9.32254	1.37396e-11	6.96597e-08	1.80466e-10	18	11	8	0.480682	0.814529
NGK56_RS25690		hypothetical protein	44	18	165	440	21.0526	96.0699	6.51852	1.69082e-11	8.57244e-08	2.2151e-10	22	12	10	0.831812	0.831812
dfrA19		trimethoprim-resistant dihydrofolate reductase DfrA19	40	14	169	444	19.1388	96.9432	7.50634	1.83047e-11	9.28047e-08	2.38572e-10	18	10	9	0.814529	1
OCV84_RS27160		hypothetical protein	40	14	169	444	19.1388	96.9432	7.50634	1.83047e-11	9.28047e-08	2.38572e-10	18	10	9	0.814529	1
GVI76_RS26110		P-loop NTPase fold protein	23	1	186	457	11.0048	99.7817	56.5108	1.85733e-11	9.41666e-08	2.41453e-10	9	8	1	0.0390625	0.0390625
pcoC		copper resistance system metallochaperone PcoC	1	71	208	387	0.478469	84.4978	0.0262053	2.13688e-11	1.0834e-07	2.76377e-10	8	1	7	0.0703125	0.0703125
GUU82_RS23070		metalloregulator ArsR/SmtB family transcription factor	1	71	208	387	0.478469	84.4978	0.0262053	2.13688e-11	1.0834e-07	2.76377e-10	5	1	4	0.375	0.375
N6H17_RS25110		Ig-like domain-containing protein	180	280	29	178	86.1244	38.8646	3.94581	2.46071e-11	1.24758e-07	3.17451e-10	28	15	16	0.571588	0.850554
CQP61_RS30795		Tn3 family transposase	50	25	159	433	23.9234	94.5415	5.44654	2.47768e-11	1.25618e-07	3.18828e-10	23	15	14	0.21004	0.404873
HU826_RS22830		IS5-like element IS903B family transposase	55	31	154	427	26.3158	93.2314	4.91935	3.14387e-11	1.59394e-07	4.0353e-10	24	11	15	0.307456	0.83882
APECO1_RS27400		IS6-like element IS26 family transposase	0	61	209	397	0	86.6812	0	3.50742e-11	1.77826e-07	4.47925e-10	6	0	6	0.03125	0.03125
HTQ73_RS00025		methyltransferase	0	61	209	397	0	86.6812	0	3.50742e-11	1.77826e-07	4.47925e-10	4	0	4	0.125	0.125
HTW23_RS00895		IS30-like element ISApl1 family transposase	0	62	209	396	0	86.4629	0	3.55101e-11	1.80036e-07	4.52353e-10	2	0	2	0.5	0.5
AXA52_RS24245		extended-spectrum class A beta-lactamase SHV-12	35	10	174	448	16.7464	97.8166	9.01149	3.85839e-11	1.9562e-07	4.90277e-10	23	16	10	0.0931396	0.677639
GVI75_RS25435		HNH endonuclease signature motif containing protein	113	125	96	333	54.067	72.7074	3.13575	4.19845e-11	2.12861e-07	5.32153e-10	29	23	9	0.0023157	0.0614283
J8617_RS23835		copper resistance protein	2	75	207	383	0.956938	83.6245	0.0493398	4.58413e-11	2.32416e-07	5.7959e-10	9	2	7	0.179688	0.179688
group_1324	tet(A)	tetracycline efflux MFS transporter Tet(A)	41	16	168	442	19.6172	96.5066	6.74182	4.81617e-11	2.4418e-07	6.06322e-10	11	6	5	1	1
group_1216	silS	copper/silver sensor histidine kinase SilS	38	13	171	445	18.1818	97.1616	7.60684	4.81948e-11	2.44348e-07	6.06322e-10	12	5	8	0.387695	0.774414
tetR(D)		tetracycline resistance transcriptional repressor TetR(D)	39	14	170	444	18.6603	96.9432	7.27563	4.91916e-11	2.49402e-07	6.17331e-10	16	12	8	0.0768127	1
group_2315	cadR	Cd(II)/Pb(II)-responsive transcriptional regulator	27	4	182	454	12.9187	99.1266	16.8379	6.33784e-11	3.21328e-07	7.93404e-10	3	2	2	1	1
HEC83_RS24080		hypothetical protein	193	325	16	133	92.3445	29.0393	4.93635	6.71243e-11	3.4032e-07	8.38226e-10	21	17	11	0.00719738	1
silS		copper/silver sensor histidine kinase SilS	1	67	208	391	0.478469	85.3712	0.0280568	6.74993e-11	3.42222e-07	8.38778e-10	6	1	5	0.21875	0.21875
INN77_RS25390		hypothetical protein	1	67	208	391	0.478469	85.3712	0.0280568	6.74993e-11	3.42222e-07	8.38778e-10	5	1	4	0.375	0.375
AXJ76_RS24170		DUF3330 domain-containing protein	50	26	159	432	23.9234	94.3231	5.22496	8.73386e-11	4.42807e-07	1.08266e-09	20	12	11	0.503445	0.823803
LT980_RS26705		IS1380-like element IS1247 family transposase	34	10	175	448	16.2679	97.8166	8.704	1.07265e-10	5.43832e-07	1.31998e-09	16	11	6	0.210114	0.454498
aac(3)-IIg		aminoglycoside N-acetyltransferase AAC(3)-IIg	34	10	175	448	16.2679	97.8166	8.704	1.07265e-10	5.43832e-07	1.31998e-09	16	11	6	0.210114	0.454498
group_2216	arr	NAD(+)--rifampin ADP-ribosyltransferase	34	10	175	448	16.2679	97.8166	8.704	1.07265e-10	5.43832e-07	1.31998e-09	16	11	6	0.210114	0.454498
HTL56_RS00105		phosphoadenosine phosphosulfate reductase family protein	25	3	184	455	11.9617	99.345	20.6069	1.10627e-10	5.60878e-07	1.35478e-09	3	1	2	1	1
HS677_RS01310		L-threonate dehydrogenase	25	3	184	455	11.9617	99.345	20.6069	1.10627e-10	5.60878e-07	1.35478e-09	14	12	3	0.0129395	0.057373
HTV82_RS00455		hypothetical protein	0	58	209	400	0	87.3362	0	1.18701e-10	6.01812e-07	1.45015e-09	4	0	4	0.125	0.125
NGJ92_RS24490		DUF6012 family protein	99	102	110	356	47.3684	77.7293	3.14118	1.30554e-10	6.61911e-07	1.59031e-09	22	14	9	0.286279	0.523467
group_2145	frmA	S-(hydroxymethyl)glutathione dehydrogenase/class III alcohol dehydrogenase	38	14	171	444	18.1818	96.9432	7.04762	1.308e-10	6.63157e-07	1.59031e-09	17	12	9	0.143463	1
HVY74_RS22415		helix-turn-helix transcriptional regulator	2	72	207	386	0.956938	84.2795	0.0517982	1.44454e-10	7.32384e-07	1.75211e-09	8	2	6	0.289062	0.289062
JL084_RS01555		DUF2933 domain-containing protein	3	78	206	380	1.43541	82.9694	0.0709485	1.48662e-10	7.53718e-07	1.79885e-09	10	3	7	0.34375	0.34375
C3K24_RS26595		quaternary ammonium compound efflux SMR transporter QacE delta 1	9	104	200	354	4.30622	77.2926	0.153173	1.7898e-10	9.07431e-07	2.16055e-09	14	6	10	0.179565	0.790527
C3K24_RS26500		recombinase family protein	0	57	209	401	0	87.5546	0	2.00996e-10	1.01905e-06	2.42054e-09	2	0	2	0.5	0.5
JW293_RS00725		hypothetical protein	21	1	188	457	10.0478	99.7817	51.0479	2.01506e-10	1.02163e-06	2.42094e-09	9	8	1	0.0390625	0.0390625
group_1219	silR	copper/silver response regulator transcription factor SilR	1	64	208	394	0.478469	86.0262	0.0295974	2.22635e-10	1.12876e-06	2.66847e-09	7	1	6	0.125	0.125
group_105	intI1	class 1 integron integrase IntI1	31	8	178	450	14.8325	98.2533	9.79635	2.25033e-10	1.14091e-06	2.68451e-09	15	10	5	0.301758	0.301758
D8768_RS25005		restriction endonuclease	31	8	178	450	14.8325	98.2533	9.79635	2.25033e-10	1.14091e-06	2.68451e-09	14	9	6	0.42395	0.790527
dfrA12		trimethoprim-resistant dihydrofolate reductase DfrA12	5	85	204	373	2.39234	81.441	0.107555	3.14533e-10	1.59468e-06	3.74338e-09	10	5	5	1	1
tet(D)		tetracycline efflux MFS transporter Tet(D)	36	13	173	445	17.2249	97.1616	7.12317	3.4374e-10	1.74276e-06	4.08141e-09	16	13	8	0.0212708	1
DBP88_RS01990		IS5-like element IS903B family transposase	41	18	168	440	19.6172	96.0699	5.96561	3.54772e-10	1.79869e-06	4.20255e-09	19	13	10	0.167068	1
silC		Cu(+)/Ag(+) efflux RND transporter outer membrane channel SilC	1	63	208	395	0.478469	86.2445	0.0301435	3.74367e-10	1.89804e-06	4.41404e-09	6	1	5	0.21875	0.21875
pcoR		copper response regulator transcription factor PcoR	1	63	208	395	0.478469	86.2445	0.0301435	3.74367e-10	1.89804e-06	4.41404e-09	8	1	7	0.0703125	0.0703125
group_2157	istB	IS21-like element helper ATPase IstB	28	6	181	452	13.3971	98.69	11.6538	4.06802e-10	2.06249e-06	4.78536e-09	14	12	5	0.0129395	0.42395
IST67_RS00555		DUF1010 domain-containing protein	2	69	207	389	0.956938	84.9345	0.0544703	4.52996e-10	2.29669e-06	5.30414e-09	6	2	4	0.6875	0.6875
pcoB		copper resistance outer membrane transporter PcoB	2	69	207	389	0.956938	84.9345	0.0544703	4.52996e-10	2.29669e-06	5.30414e-09	8	2	6	0.289062	0.289062
NGK42_RS26035		DUF6012 family protein	44	22	165	436	21.0526	95.1965	5.28485	6.0628e-10	3.07384e-06	7.08258e-09	19	11	12	0.359283	0.647606
HPC69_RS23130		SMR family transporter	30	8	179	450	14.3541	98.2533	9.42737	6.31077e-10	3.19956e-06	7.35531e-09	12	7	7	0.774414	0.774414
NML26_RS25160		glutathione synthase	4	79	205	379	1.91388	82.7511	0.0936091	6.73611e-10	3.41521e-06	7.83304e-09	6	3	3	1	1
H5E94_RS01245		nuclear transport factor 2 family protein	31	9	178	449	14.8325	98.0349	8.68851	7.26554e-10	3.68363e-06	8.42935e-09	17	12	6	0.143463	0.332306
N5O81_RS25255		TnsA endonuclease N-terminal domain-containing protein	2	68	207	390	0.956938	85.1528	0.0554135	8.19887e-10	4.15683e-06	9.44733e-09	8	2	6	0.289062	0.289062
HEC76_RS23785		hypothetical protein	2	68	207	390	0.956938	85.1528	0.0554135	8.19887e-10	4.15683e-06	9.44733e-09	7	2	5	0.453125	0.453125
KZA07_RS00565		AAA family ATPase	2	68	207	390	0.956938	85.1528	0.0554135	8.19887e-10	4.15683e-06	9.44733e-09	7	2	5	0.453125	0.453125
pcoA		multicopper oxidase PcoA	2	67	207	391	0.956938	85.3712	0.0563847	8.38464e-10	4.25101e-06	9.63949e-09	9	2	7	0.179688	0.179688
GVI68_RS22860		IS6-like element IS26 family transposase	26	5	183	453	12.4402	98.9083	12.8721	8.6472e-10	4.38413e-06	9.91885e-09	7	5	3	0.453125	1
DBP88_RS25490		hypothetical protein	23	3	186	455	11.0048	99.345	18.7545	1.05145e-09	5.33085e-06	1.20064e-08	14	12	3	0.0129395	0.057373
GVI72_RS20380		Tn3-like element IS3000 family transposase	23	3	186	455	11.0048	99.345	18.7545	1.05145e-09	5.33085e-06	1.20064e-08	6	4	2	0.6875	0.6875
pcoD		copper resistance inner membrane protein PcoD	1	61	208	397	0.478469	86.6812	0.0312894	1.23118e-09	6.24209e-06	1.40272e-08	7	1	6	0.125	0.125
A7P63_RS24200		IS6-like element IS26 family transposase	3	72	206	386	1.43541	84.2795	0.0780744	1.37919e-09	6.99249e-06	1.56782e-08	6	3	3	1	1
HTO01_RS00720		ATP-binding protein	2	66	207	392	0.956938	85.5895	0.0573854	1.41323e-09	7.16509e-06	1.60293e-08	7	2	5	0.453125	0.453125
M5T12_RS25960		aminoglycoside N-acetyltransferase AAC(6')-Ib3	21	2	188	456	10.0478	99.5633	25.4681	1.67316e-09	8.48291e-06	1.89351e-08	19	18	2	7.62939e-05	0.000728607
GQF93_RS24900		permease	1	59	208	399	0.478469	87.1179	0.032513	2.07164e-09	1.05032e-05	2.33924e-08	5	1	4	0.375	0.375
HBK83_RS22490		heavy metal translocating P-type ATPase	35	14	174	444	16.7464	96.9432	6.37931	2.30125e-09	1.16673e-05	2.59274e-08	11	8	6	0.226562	1
JGY86_RS27470		transposase	2	65	207	393	0.956938	85.8079	0.0584169	2.49652e-09	1.26574e-05	2.80651e-08	7	2	5	0.453125	0.453125
D0Z05_RS02720		IS5 family transposase	25	5	184	453	11.9617	98.9083	12.3098	2.51938e-09	1.27733e-05	2.82595e-08	7	4	4	1	1
IN350_RS00750		quinolone resistance pentapeptide repeat protein QnrB1	22	3	187	455	10.5263	99.345	17.8431	3.20137e-09	1.6231e-05	3.58299e-08	7	5	2	0.453125	0.453125
JQL76_RS23030		IS110-like element IS4321 family transposase	26	6	183	452	12.4402	98.69	10.7031	3.33804e-09	1.69239e-05	3.72773e-08	11	10	4	0.0117188	0.548828
cadR		Cd(II)/Pb(II)-responsive transcriptional regulator	36	15	173	443	17.2249	96.7249	6.14566	4.07732e-09	2.0672e-05	4.53334e-08	11	7	6	0.548828	1
group_2127	lspA	signal peptidase II	36	15	173	443	17.2249	96.7249	6.14566	4.07732e-09	2.0672e-05	4.53334e-08	11	7	6	0.548828	1
FGU70_RS23540		hypothetical protein	27	7	182	451	12.9187	98.4716	9.55808	4.11972e-09	2.0887e-05	4.57045e-08	9	5	5	1	1
LCD40_RS24770		hypothetical protein	199	358	10	100	95.2153	21.8341	5.55866	4.27478e-09	2.16731e-05	4.73212e-08	11	10	7	0.0117188	0.548828
HTX31_RS01235		IS6-like element IS26 family transposase	23	4	186	454	11.0048	99.1266	14.0349	5.12825e-09	2.60003e-05	5.66454e-08	6	3	3	1	1
L0195_RS00760		hypothetical protein	20	2	189	456	9.56938	99.5633	24.127	5.22381e-09	2.64847e-05	5.75755e-08	7	5	2	0.453125	0.453125
group_1043	sul1	sulfonamide-resistant dihydropteroate synthase Sul1	29	9	180	449	13.8756	98.0349	8.03765	5.36075e-09	2.7179e-05	5.89566e-08	14	7	7	1	1
catA		type A-1 chloramphenicol O-acetyltransferase	33	13	176	445	15.7895	97.1616	6.41827	6.02151e-09	3.05291e-05	6.59375e-08	16	9	10	0.454498	0.803619
L3071_RS23185		type II toxin-antitoxin system HipA family toxin	33	13	176	445	15.7895	97.1616	6.41827	6.02151e-09	3.05291e-05	6.59375e-08	11	7	6	0.548828	1
HFU19_RS23855		HNH endonuclease signature motif containing protein	0	49	209	409	0	89.3013	0	6.55233e-09	3.32203e-05	7.15955e-08	5	0	5	0.0625	0.0625
FR772_RS26080		DeoR/GlpR family DNA-binding transcription regulator	24	5	185	453	11.4833	98.9083	11.7535	7.26722e-09	3.68448e-05	7.92362e-08	16	12	5	0.0768127	0.210114
umuD		translesion error-prone DNA polymerase V autoproteolytic subunit	195	346	14	112	93.3014	24.4541	4.50867	8.95052e-09	4.53791e-05	9.71716e-08	17	8	10	0.629059	1
NMU37_RS24845		ATP-dependent helicase	14	112	195	346	6.69856	75.5459	0.221795	8.95052e-09	4.53791e-05	9.71716e-08	16	10	7	0.454498	0.803619
HTL33_RS01260		IS3 family transposase	0	48	209	410	0	89.5197	0	1.22668e-08	6.21928e-05	1.32607e-07	5	0	5	0.0625	0.0625
JI996_RS25395		hypothetical protein	0	48	209	410	0	89.5197	0	1.22668e-08	6.21928e-05	1.32607e-07	4	0	4	0.125	0.125
aadB		aminoglycoside nucleotidyltransferase ANT(2'')-Ia	22	4	187	454	10.5263	99.1266	13.3529	1.5026e-08	7.61816e-05	1.61744e-07	6	4	3	0.6875	1
IN355_RS00640		DNA cytosine methyltransferase	22	4	187	454	10.5263	99.1266	13.3529	1.5026e-08	7.61816e-05	1.61744e-07	6	3	3	1	1
I0Q09_RS01300		GNAT family N-acetyltransferase	29	10	180	448	13.8756	97.8166	7.21778	1.51517e-08	7.68191e-05	1.62752e-07	14	7	7	1	1
HS539_RS00800		hypothetical protein	195	348	14	110	93.3014	24.0175	4.40271	1.52109e-08	7.71194e-05	1.63043e-07	18	9	10	0.814529	1
OLI86_RS23805		IS3-like element ISSen4 family transposase	19	2	190	456	9.09091	99.5633	22.8	1.61816e-08	8.20405e-05	1.73081e-07	9	7	2	0.179688	0.179688
CGG75_RS00830		HNH endonuclease signature motif containing protein	53	221	156	237	25.3589	51.7467	0.36434	1.79424e-08	9.09682e-05	1.91512e-07	32	21	15	0.110184	0.86005
HTI19_RS00610		type B-3 chloramphenicol O-acetyltransferase CatB3	11	99	198	359	5.26316	78.3843	0.201459	1.88529e-08	9.55842e-05	2.00807e-07	14	9	7	0.42395	1
HJI43_RS23245		HNH endonuclease signature motif containing protein	39	21	170	437	18.6603	95.4148	4.77395	1.94971e-08	9.88504e-05	2.07234e-07	23	10	15	0.21004	0.677639
L3070_RS25175		IS5-like element IS903B family transposase	23	5	186	453	11.0048	98.9083	11.2032	2.0745e-08	0.000105177	2.20036e-07	15	13	4	0.00738525	0.118469
CEP97_RS01145		peptidoglycan DD-metalloendopeptidase family protein	3	65	206	393	1.43541	85.8079	0.0880508	2.18465e-08	0.000110762	2.31235e-07	10	3	7	0.34375	0.34375
KX927_RS00140		IS6-like element IS26 family transposase	2	59	207	399	0.956938	87.1179	0.0653402	2.28339e-08	0.000115768	2.41183e-07	6	2	4	0.6875	0.6875
HTH40_RS00355		conjugal transfer protein TraG N-terminal domain-containing protein	192	339	17	119	91.866	25.9825	3.9646	2.5625e-08	0.000129919	2.70102e-07	25	17	11	0.107752	0.690038
AXJ76_RS25165		hypothetical protein	20	3	189	455	9.56938	99.345	16.0494	2.88948e-08	0.000146497	3.03935e-07	11	9	3	0.0654297	0.226562
HTM60_RS00760		hypothetical protein	53	219	156	239	25.3589	52.1834	0.37077	2.97213e-08	0.000150687	3.11982e-07	41	24	24	0.348889	0.348889
group_1226	pcoS	copper resistance membrane spanning protein PcoS	1	52	208	406	0.478469	88.6463	0.037537	3.48607e-08	0.000176744	3.6442e-07	8	1	7	0.0703125	0.0703125
group_2456	dfrA12	trimethoprim-resistant dihydrofolate reductase DfrA12	1	52	208	406	0.478469	88.6463	0.037537	3.48607e-08	0.000176744	3.6442e-07	6	1	5	0.21875	0.21875
IT786_RS22650		IS1-like element IS1B family transposase	27	9	182	449	12.9187	98.0349	7.4011	3.77698e-08	0.000191493	3.94018e-07	10	3	8	0.109375	0.34375
group_1073	pcoE	copper resistance system metallochaperone PcoE	2	58	207	400	0.956938	87.3362	0.0666333	4.03755e-08	0.000204704	4.20336e-07	8	2	6	0.289062	0.289062
LQ125_RS23265		subclass B1 metallo-beta-lactamase VIM-1	18	2	191	456	8.61244	99.5633	21.4869	4.97132e-08	0.000252046	5.16488e-07	6	5	2	0.21875	0.6875
group_162	mobH	MobH family relaxase	37	20	172	438	17.7033	95.6332	4.71105	5.28965e-08	0.000268185	5.48436e-07	17	11	8	0.332306	1
KC529_RS00620		hypothetical protein	30	156	179	302	14.3541	65.9389	0.324452	5.52625e-08	0.000280181	5.71797e-07	37	10	30	0.000191076	0.00763208
JR341_RS00870		IS6-like element IS26 family transposase	1	50	208	408	0.478469	89.083	0.0392308	6.34093e-08	0.000321485	6.54756e-07	5	1	4	0.375	0.375
MOO21_RS24625		DUF5417 domain-containing protein	0	44	209	414	0	90.393	0	7.13381e-08	0.000361684	7.35131e-07	5	0	5	0.0625	0.0625
Y979_RS25165		hypothetical protein	198	363	11	95	94.7368	20.7424	4.71074	8.38005e-08	0.000424868	8.61802e-07	14	10	7	0.179565	1
HPC66_RS23085		IS91-like element ISCR1 family transposase	24	7	185	451	11.4833	98.4716	8.3583	8.40121e-08	0.000425941	8.62229e-07	14	10	5	0.179565	0.42395
CA902_RS24625		hypothetical protein	9	87	200	371	4.30622	81.0044	0.191897	8.8719e-08	0.000449805	9.08698e-07	12	8	4	0.387695	0.387695
GVI71_RS22420		hypothetical protein	25	8	184	450	11.9617	98.2533	7.64266	9.27592e-08	0.000470289	9.48163e-07	13	9	6	0.266846	1
LCD40_RS24150		quaternary ammonium compound efflux SMR transporter QacE delta 1	27	10	182	448	12.9187	97.8166	6.64615	1.01099e-07	0.000512571	1.03133e-06	15	11	7	0.118469	1
HRL54_RS25015		IS1-like element IS1A family transposase	5	69	204	389	2.39234	84.9345	0.138178	1.13854e-07	0.00057724	1.15912e-06	18	5	14	0.0308838	0.0962524
HTT75_RS00060		TnsD family Tn7-like transposition protein	2	55	207	403	0.956938	87.9913	0.0707949	1.1835e-07	0.000600033	1.20247e-06	8	2	6	0.289062	0.289062
mrx(A)		macrolide resistance MFS transporter Mrx(A)	6	74	203	384	2.87081	83.8428	0.153375	1.26658e-07	0.000642154	1.28174e-06	13	5	8	0.581055	0.581055
mphR(A)		macrolide-binding transcriptional repressor MphR(A)	6	74	203	384	2.87081	83.8428	0.153375	1.26658e-07	0.000642154	1.28174e-06	13	5	8	0.581055	0.581055
mobI		conjugative transfer protein MobI(A/C)	198	365	11	93	94.7368	20.3057	4.5863	1.3515e-07	0.000685211	1.36496e-06	15	11	6	0.118469	0.607239
LDB27_RS23050		hypothetical protein	8	82	201	376	3.82775	82.0961	0.182502	1.46874e-07	0.000744653	1.47994e-06	12	6	6	1	1
OO990_RS24170		hypothetical protein	200	373	9	85	95.6938	18.559	5.06405	1.47119e-07	0.000745891	1.47994e-06	10	10	6	0.00195312	0.753906
E4Z89_RS24260		Mph(A) family macrolide 2'-phosphotransferase	4	64	205	394	1.91388	86.0262	0.120122	1.47582e-07	0.000748243	1.48167e-06	12	3	9	0.145996	0.145996
HTN72_RS01345		IS110-like element IS5075 family transposase	21	5	188	453	10.0478	98.9083	10.1202	1.63512e-07	0.000829008	1.63836e-06	17	14	5	0.0127258	0.143463
JQL79_RS22930		recombinase family protein	13	0	196	458	6.2201	100	inf	2.15755e-07	0.00109388	2.15755e-06	4	4	0	0.125	0.125
MOP53_RS24900		hypothetical protein	198	366	11	92	94.7368	20.0873	4.52459	2.19915e-07	0.00111497	2.19482e-06	13	9	7	0.266846	1
MCQ67_RS00275		type II site-specific deoxyribonuclease	23	7	186	451	11.0048	98.4716	7.96697	2.24049e-07	0.00113593	2.23168e-06	7	3	5	0.453125	1
LCD40_RS24695		hypothetical protein	198	367	11	91	94.7368	19.869	4.46322	2.25532e-07	0.00114345	2.24205e-06	13	9	7	0.266846	1
GHC21_RS22825		IS4-like element IS421 family transposase	8	80	201	378	3.82775	82.5328	0.18806	2.36014e-07	0.00119659	2.34166e-06	11	4	7	0.548828	0.548828
group_318	traD	conjugative transfer system coupling protein TraD	30	14	179	444	14.3541	96.9432	5.31524	2.48523e-07	0.00126001	2.46096e-06	15	10	7	0.301758	1
G4F93_RS00420		hypothetical protein	200	375	9	83	95.6938	18.1223	4.91852	3.93405e-07	0.00199456	3.88804e-06	10	10	6	0.00195312	0.753906
D8M16_RS24235		hypothetical protein	35	20	174	438	16.7464	95.6332	4.40517	4.03733e-07	0.00204692	3.98234e-06	17	10	9	0.629059	1
trhH		IncHI-type conjugal transfer protein TrhH	195	358	14	100	93.3014	21.8341	3.89066	4.17734e-07	0.00211791	4.11245e-06	18	12	10	0.237885	0.814529
NGK66_RS24855		hypothetical protein	124	175	85	283	59.3301	61.7904	2.35913	4.32682e-07	0.0021937	4.25135e-06	41	20	28	0.0275332	1
HBA67_RS00735		hypothetical protein	154	410	55	48	73.6842	10.4803	0.327805	4.43229e-07	0.00224717	4.34656e-06	17	11	8	0.332306	1
group_2159	istA	IS21-like element ISCfr8 family transposase	20	5	189	453	9.56938	98.9083	9.5873	4.50967e-07	0.0022864	4.4054e-06	18	16	4	0.00131226	0.0308838
LA318_RS22500		IS110-like element IS5075 family transposase	20	5	189	453	9.56938	98.9083	9.5873	4.50967e-07	0.0022864	4.4054e-06	7	4	4	1	1
HTW00_RS00465		DUF1010 domain-containing protein	6	69	203	389	2.87081	84.9345	0.166631	5.72061e-07	0.00290035	5.5776e-06	10	5	6	0.753906	1
EB780_RS02575		replication initiation protein	2	50	207	408	0.956938	89.083	0.0788406	6.04928e-07	0.00306698	5.88672e-06	6	2	4	0.6875	0.6875
group_880	repC	replication protein C IncQ-type	0	38	209	420	0	91.7031	0	6.30217e-07	0.0031952	6.12107e-06	3	0	3	0.25	0.25
D8M16_RS24045		SprT-like domain-containing protein	25	10	184	448	11.9617	97.8166	6.08696	6.40116e-07	0.00324539	6.19349e-06	12	8	6	0.387695	1
ardK		antirestriction protein ArdAB regulator ArdK	25	10	184	448	11.9617	97.8166	6.08696	6.40116e-07	0.00324539	6.19349e-06	12	8	6	0.387695	1
G5B34_RS22585		hypothetical protein	31	16	178	442	14.8325	96.5066	4.8111	6.62301e-07	0.00335787	6.39594e-06	22	10	15	0.133801	0.831812
EQB81_RS26735		hypothetical protein	14	1	195	457	6.69856	99.7817	32.8103	6.99581e-07	0.00354688	6.74311e-06	7	6	1	0.125	0.125
fecC		iron-dicitrate ABC transporter permease FecC	12	0	197	458	5.74163	100	inf	7.17358e-07	0.003637	6.82365e-06	5	5	0	0.0625	0.0625
LCD50_RS22485		hypothetical protein	12	0	197	458	5.74163	100	inf	7.17358e-07	0.003637	6.82365e-06	5	5	0	0.0625	0.0625
L0195_RS01570		EAL domain-containing protein	12	0	197	458	5.74163	100	inf	7.17358e-07	0.003637	6.82365e-06	5	5	0	0.0625	0.0625
fecE		Fe(3+) dicitrate ABC transporter ATP-binding protein FecE	12	0	197	458	5.74163	100	inf	7.17358e-07	0.003637	6.82365e-06	5	5	0	0.0625	0.0625
fecD		Fe(3+) dicitrate ABC transporter permease subunit FecD	12	0	197	458	5.74163	100	inf	7.17358e-07	0.003637	6.82365e-06	5	5	0	0.0625	0.0625
fecR		ferric citrate uptake sigma factor regulator FecR	12	0	197	458	5.74163	100	inf	7.17358e-07	0.003637	6.82365e-06	5	5	0	0.0625	0.0625
fecI		RNA polymerase sigma factor FecI	12	0	197	458	5.74163	100	inf	7.17358e-07	0.003637	6.82365e-06	5	5	0	0.0625	0.0625
HTG91_RS00560		IS3 family transposase	17	3	192	455	8.13397	99.345	13.4288	7.27681e-07	0.00368934	6.90888e-06	5	3	3	1	1
lnu(F)		lincosamide nucleotidyltransferase Lnu(F)	3	54	206	404	1.43541	88.2096	0.108954	9.04799e-07	0.00458733	8.57445e-06	5	3	2	1	1
PCNR95_RS01065		H-NS family nucleoid-associated regulatory protein	18	4	191	454	8.61244	99.1266	10.6963	9.94854e-07	0.00504391	9.32331e-06	7	7	2	0.015625	0.453125
G5577_RS23670		conjugal transfer protein TraM	18	4	191	454	8.61244	99.1266	10.6963	9.94854e-07	0.00504391	9.32331e-06	7	7	2	0.015625	0.453125
korA		transcriptional repressor KorA	18	4	191	454	8.61244	99.1266	10.6963	9.94854e-07	0.00504391	9.32331e-06	7	7	2	0.015625	0.453125
LCD43_RS23525		lytic transglycosylase domain-containing protein	18	4	191	454	8.61244	99.1266	10.6963	9.94854e-07	0.00504391	9.32331e-06	7	7	2	0.015625	0.453125
G5577_RS23690		hypothetical protein	18	4	191	454	8.61244	99.1266	10.6963	9.94854e-07	0.00504391	9.32331e-06	7	7	2	0.015625	0.453125
H7681_RS26440		IS110-like element IS4321 family transposase	18	4	191	454	8.61244	99.1266	10.6963	9.94854e-07	0.00504391	9.32331e-06	11	8	3	0.226562	0.226562
KDN44_RS23845		tetracycline resistance determinant leader peptide	0	37	209	421	0	91.9214	0	1.18769e-06	0.00602161	1.10691e-05	4	0	4	0.125	0.125
H5C42_RS00625		Ig-like domain-containing protein	0	37	209	421	0	91.9214	0	1.18769e-06	0.00602161	1.10691e-05	3	0	3	0.25	0.25
HTW24_RS01365		hypothetical protein	0	37	209	421	0	91.9214	0	1.18769e-06	0.00602161	1.10691e-05	7	0	7	0.015625	0.015625
MS7884_RS23680		Tn3-like element Tn3 family transposase	28	14	181	444	13.3971	96.9432	4.90608	1.28101e-06	0.0064947	1.19169e-05	18	9	10	0.814529	1
GVI76_RS25460		IS5 family transposase	15	2	194	456	7.17703	99.5633	17.6289	1.36537e-06	0.00692241	1.26784e-05	4	3	2	0.625	1
AXA59_RS23675		hypothetical protein	20	6	189	452	9.56938	98.69	7.97178	1.40915e-06	0.00714439	1.3061e-05	20	15	6	0.0413895	0.115318
HTK35_RS00355		Tn3 family transposase	22	8	187	450	10.5263	98.2533	6.61765	1.59549e-06	0.00808914	1.47612e-05	17	12	8	0.143463	1
JQL73_RS23290		DUF4942 domain-containing protein	23	9	186	449	11.0048	98.0349	6.16906	1.60785e-06	0.00815179	1.48484e-05	20	11	9	0.823803	0.823803
group_1029	sul1	sulfonamide-resistant dihydropteroate synthase Sul1	26	12	183	446	12.4402	97.3799	5.28051	1.80189e-06	0.00913559	1.658e-05	15	10	8	0.301758	1
KZX48_RS24415		IS5 family transposase	26	12	183	446	12.4402	97.3799	5.28051	1.80189e-06	0.00913559	1.658e-05	23	17	9	0.0346897	0.404873
NGK26_RS25950		hypothetical protein	13	1	196	457	6.2201	99.7817	30.3112	2.17998e-06	0.0110525	1.99504e-05	2	1	1	1	1
NGJ78_RS23580		cation transporter	13	1	196	457	6.2201	99.7817	30.3112	2.17998e-06	0.0110525	1.99504e-05	2	1	1	1	1
NGK30_RS24655		LysR family transcriptional regulator	13	1	196	457	6.2201	99.7817	30.3112	2.17998e-06	0.0110525	1.99504e-05	5	5	1	0.0625	0.375
IN349_RS01240		hypothetical protein	122	352	87	106	58.3732	23.1441	0.422283	2.26629e-06	0.0114901	2.07029e-05	16	9	13	0.0212708	0.803619
HTF87_RS00290		DeoR/GlpR family DNA-binding transcription regulator	11	0	198	458	5.26316	100	inf	2.3767e-06	0.0120499	2.16724e-05	4	4	0	0.125	0.125
JJL14_RS22920		hypothetical protein	17	4	192	454	8.13397	99.1266	10.0495	2.75399e-06	0.0139627	2.4978e-05	6	6	2	0.03125	0.6875
HTN61_RS00695		hypothetical protein	17	4	192	454	8.13397	99.1266	10.0495	2.75399e-06	0.0139627	2.4978e-05	6	6	2	0.03125	0.6875
EZJ11_RS24595		restriction endonuclease	17	4	192	454	8.13397	99.1266	10.0495	2.75399e-06	0.0139627	2.4978e-05	6	6	2	0.03125	0.6875
LJN58_RS24480		hypothetical protein	4	56	205	402	1.91388	87.7729	0.14007	3.1752e-06	0.0160982	2.87469e-05	4	2	3	0.625	1
qseC-like		QseC-like sensor histidine kinase	18	5	191	453	8.61244	98.9083	8.53822	3.29891e-06	0.0167255	2.97606e-05	6	4	4	0.6875	0.6875
qseB-like		QseB-like response regulator transcription factor	18	5	191	453	8.61244	98.9083	8.53822	3.29891e-06	0.0167255	2.97606e-05	6	4	4	0.6875	0.6875
F3J96_RS26550		ISKra4-like element ISKpn19 family transposase	0	33	209	425	0	92.7948	0	3.45427e-06	0.0175132	3.10517e-05	5	0	5	0.0625	0.0625
H5H50_RS00795		recombinase family protein	0	33	209	425	0	92.7948	0	3.45427e-06	0.0175132	3.10517e-05	5	0	5	0.0625	0.0625
I6U41_RS00980		IS3 family transposase	0	34	209	424	0	92.5764	0	3.46191e-06	0.0175519	3.10652e-05	4	0	4	0.125	0.125
R2TS_RS23605		type A-2 chloramphenicol O-acetyltransferase CatII	21	8	188	450	10.0478	98.2533	6.28324	4.00281e-06	0.0202943	3.58556e-05	17	11	7	0.332306	0.629059
group_2160	istA	IS21-like element ISCfr8 family transposase	14	2	195	456	6.69856	99.5633	16.3692	4.0373e-06	0.0204691	3.59738e-05	7	6	2	0.125	0.453125
L3068_RS23960		L-threonate dehydrogenase	14	2	195	456	6.69856	99.5633	16.3692	4.0373e-06	0.0204691	3.59738e-05	5	5	2	0.0625	1
GVI75_RS25225		cephalosporin-hydrolyzing class C beta-lactamase ACC-1	14	2	195	456	6.69856	99.5633	16.3692	4.0373e-06	0.0204691	3.59738e-05	1	1	1	1	1
tet(M)		tetracycline resistance ribosomal protection protein Tet(M)	0	32	209	426	0	93.0131	0	5.79899e-06	0.0294009	5.14002e-05	3	0	3	0.25	0.25
KC529_RS01265		hypothetical protein	0	32	209	426	0	93.0131	0	5.79899e-06	0.0294009	5.14002e-05	3	0	3	0.25	0.25
EYD11_RS24150		HNH endonuclease signature motif containing protein	0	32	209	426	0	93.0131	0	5.79899e-06	0.0294009	5.14002e-05	3	0	3	0.25	0.25
DBP88_RS01890		IS91-like element ISCR1 family transposase	15	3	194	455	7.17703	99.345	11.7268	5.90765e-06	0.0299518	5.22718e-05	9	8	2	0.0390625	0.179688
NWH85_RS23835		IS3-like element IS150 family transposase	96	296	113	162	45.933	35.3712	0.464961	6.63596e-06	0.0336443	5.86138e-05	33	20	14	0.296206	0.48685
H5B13_RS01150		IS3 family transposase	12	1	197	457	5.74163	99.7817	27.8376	6.73659e-06	0.0341545	5.9296e-05	7	6	1	0.125	0.125
group_851	tnpB	IS66 family insertion sequence element accessory protein TnpB	12	1	197	457	5.74163	99.7817	27.8376	6.73659e-06	0.0341545	5.9296e-05	6	5	1	0.21875	0.21875
MM051_RS00620		type I toxin-antitoxin system Hok family toxin	141	382	68	76	67.4641	16.5939	0.412535	6.7866e-06	0.0344081	5.96327e-05	36	19	23	0.132498	0.867939
H1J86_RS25130		ISNCY-like element ISKpn21 family transposase	16	4	193	454	7.6555	99.1266	9.40933	7.52053e-06	0.0381291	6.59673e-05	14	11	4	0.057373	0.179565
JQL78_RS23005		IS6-like element IS26 family transposase	10	0	199	458	4.78469	100	inf	7.84669e-06	0.0397827	6.85909e-05	3	3	0	0.25	0.25
G5577_RS22960		IS110-like element IS4321 family transposase	10	0	199	458	4.78469	100	inf	7.84669e-06	0.0397827	6.85909e-05	6	6	0	0.03125	0.03125
aac(6')-Ib		fluoroquinolone-acetylating aminoglycoside 6'-N-acetyltransferase AAC(6')-Ib-cr5	15	93	194	365	7.17703	79.6943	0.303459	8.25848e-06	0.0418705	7.20663e-05	18	6	13	0.0962524	0.237885
sapB		peptide ABC transporter permease SapB	17	5	192	453	8.13397	98.9083	8.02187	8.73504e-06	0.0442867	7.60939e-05	11	9	4	0.0654297	0.548828
sul1		sulfonamide-resistant dihydropteroate synthase Sul1	17	100	192	358	8.13397	78.1659	0.316979	8.94329e-06	0.0453425	7.77744e-05	16	7	12	0.0768127	0.803619
GVI65_RS23920		Tn3-like element ISPa38 family transposase	18	6	191	452	8.61244	98.69	7.09948	9.51163e-06	0.048224	8.25753e-05	13	10	4	0.0922852	0.266846
FR808_RS24450		IS91-like element ISCR1 family transposase	21	9	188	449	10.0478	98.0349	5.5727	9.61989e-06	0.0487728	8.33724e-05	11	8	6	0.226562	1
FKO13_RS24610		recombinase family protein	34	24	175	434	16.2679	94.7598	3.51333	9.78828e-06	0.0496266	8.4687e-05	19	8	12	0.359283	0.647606
KDN44_RS24145		PAP2 family protein	0	31	209	427	0	93.2314	0	1.02063e-05	0.051746	8.81533e-05	4	0	4	0.125	0.125
AV984_RS26030		DUF4400 domain-containing protein	32	22	177	436	15.311	95.1965	3.58295	1.09991e-05	0.0557656	9.48395e-05	18	11	10	0.480682	0.814529
group_1135	frmR	formaldehyde-responsive transcriptional repressor FrmR	13	2	196	456	6.2201	99.5633	15.1224	1.18026e-05	0.0598391	0.000101594	6	5	2	0.21875	0.6875
HTT24_RS00045		hypothetical protein	15	92	194	366	7.17703	79.9127	0.307597	1.23917e-05	0.0628257	0.000106484	25	12	17	0.107752	1
HTN61_RS00905		aminoglycoside O-phosphotransferase APH(3')-Ia	2	42	207	416	0.956938	90.8297	0.0956982	1.36116e-05	0.0690106	0.000116769	6	2	4	0.6875	0.6875
NL730_RS24930		recombinase family protein	4	51	205	407	1.91388	88.8646	0.155715	1.39303e-05	0.0706265	0.0001191	4	2	3	0.625	1
HTQ45_RS01520		FidL-like protein	4	51	205	407	1.91388	88.8646	0.155715	1.39303e-05	0.0706265	0.0001191	9	4	6	0.507812	1
IVP16_RS22760		fosfomycin resistance glutathione transferase FosA3	4	52	205	406	1.91388	88.6463	0.152345	1.443e-05	0.0731603	0.000122959	9	4	6	0.507812	1
LQA00_RS01220		broad-spectrum class A beta-lactamase TEM-1	4	52	205	406	1.91388	88.6463	0.152345	1.443e-05	0.0731603	0.000122959	8	4	4	1	1
DVA44_RS23880		P-loop NTPase fold protein	14	3	195	455	6.69856	99.345	10.8889	1.65063e-05	0.0836869	0.000140414	8	6	3	0.289062	0.726562
JQL71_RS22695		IS6-like element IS26 family transposase	15	4	194	454	7.17703	99.1266	8.77577	2.02379e-05	0.102606	0.000171869	9	7	3	0.179688	0.507812
NGK25_RS23590		ISL3-like element ISPpu12 family transposase	11	1	198	457	5.26316	99.7817	25.3889	2.06295e-05	0.104591	0.000174319	2	1	1	1	1
group_1624	lspA	signal peptidase II	11	1	198	457	5.26316	99.7817	25.3889	2.06295e-05	0.104591	0.000174319	2	1	1	1	1
IST29_RS01770		site-specific integrase	11	1	198	457	5.26316	99.7817	25.3889	2.06295e-05	0.104591	0.000174319	6	5	1	0.21875	0.21875
HTX79_RS00855		hypothetical protein	119	337	90	121	56.9378	26.4192	0.474744	2.389e-05	0.121123	0.000201535	23	12	17	0.0346897	1
NGK76_RS25825		hypothetical protein	19	8	190	450	9.09091	98.2533	5.625	2.40236e-05	0.1218	0.000202325	6	4	2	0.6875	0.6875
JQL71_RS22555		IS5-like element ISKpn26 family transposase	17	6	192	452	8.13397	98.69	6.67014	2.41374e-05	0.122377	0.000202946	6	3	4	0.6875	1
GVI75_RS25960		hypothetical protein	9	0	200	458	4.30622	100	inf	2.58156e-05	0.130885	0.000215982	5	5	0	0.0625	0.0625
FR825_RS24440		IS3-like element ISSen4 family transposase	9	0	200	458	4.30622	100	inf	2.58156e-05	0.130885	0.000215982	4	4	0	0.125	0.125
IBG18_RS23635		IS3-like element ISSen4 family transposase	9	0	200	458	4.30622	100	inf	2.58156e-05	0.130885	0.000215982	3	3	0	0.25	0.25
OO975_RS22330		IS4-like element IS421 family transposase	0	28	209	430	0	93.8865	0	3.04204e-05	0.154232	0.00025367	5	0	5	0.0625	0.0625
HVY52_RS24105		hypothetical protein	0	28	209	430	0	93.8865	0	3.04204e-05	0.154232	0.00025367	2	0	2	0.5	0.5
cydB		cytochrome d ubiquinol oxidase subunit II	12	2	197	456	5.74163	99.5633	13.8883	3.40762e-05	0.172767	0.000283224	6	5	2	0.21875	0.6875
CPT31_RS23420		NAD(P)/FAD-dependent oxidoreductase	12	2	197	456	5.74163	99.5633	13.8883	3.40762e-05	0.172767	0.000283224	6	5	2	0.21875	0.6875
group_812	trfA	RepB family plasmid replication initiator protein	2	39	207	419	0.956938	91.4847	0.103803	3.7799e-05	0.191641	0.000313652	10	2	9	0.0214844	0.109375
C3K24_RS26720		hypothetical protein	13	81	196	377	6.2201	82.3144	0.308705	3.87344e-05	0.196383	0.000320888	19	8	13	0.167068	0.647606
H5I91_RS01375		tyrosine-type recombinase/integrase	13	3	196	455	6.2201	99.345	10.0595	4.54522e-05	0.230443	0.000373489	6	5	2	0.21875	0.6875
AXJ76_RS25900		iron-containing alcohol dehydrogenase	13	3	196	455	6.2201	99.345	10.0595	4.54522e-05	0.230443	0.000373489	6	5	2	0.21875	0.6875
LA326_RS23825		IS1-like element IS1B family transposase	13	3	196	455	6.2201	99.345	10.0595	4.54522e-05	0.230443	0.000373489	7	4	3	1	1
LF655_RS00500		hypothetical protein	13	3	196	455	6.2201	99.345	10.0595	4.54522e-05	0.230443	0.000373489	9	6	3	0.507812	0.507812
group_88	intI1	class 1 integron integrase IntI1	13	3	196	455	6.2201	99.345	10.0595	4.54522e-05	0.230443	0.000373489	6	3	3	1	1
NMU36_RS25060		IS6-like element IS26 family transposase	3	43	206	415	1.43541	90.6114	0.140551	4.98178e-05	0.252576	0.0004087	9	3	6	0.507812	0.507812
AV984_RS26025		S49 family peptidase	29	21	180	437	13.8756	95.4148	3.35265	5.35957e-05	0.27173	0.000436913	16	10	9	0.454498	0.803619
LCD45_RS23365		hypothetical protein	14	4	195	454	6.69856	99.1266	8.14872	5.36016e-05	0.27176	0.000436913	5	3	3	1	1
JQL79_RS23660		cation diffusion facilitator family transporter	14	4	195	454	6.69856	99.1266	8.14872	5.36016e-05	0.27176	0.000436913	2	1	2	0.5	1
JQL78_RS23155		TonB-dependent receptor	14	4	195	454	6.69856	99.1266	8.14872	5.36016e-05	0.27176	0.000436913	2	1	2	0.5	1
CGG75_RS00600		recombinase family protein	0	27	209	431	0	94.1048	0	5.45135e-05	0.276383	0.000443633	5	0	5	0.0625	0.0625
HTQ45_RS02115		Ig-like domain-containing protein	0	26	209	432	0	94.3231	0	5.51165e-05	0.279441	0.000447822	5	0	5	0.0625	0.0625
group_83	intI1	class 1 integron integrase IntI1	52	55	157	403	24.8804	87.9913	2.42687	5.73079e-05	0.290551	0.000464882	24	17	10	0.0639147	0.541256
L2D47_RS27805		aminoglycoside O-phosphotransferase APH(3')-Ia	15	5	194	453	7.17703	98.9083	7.00515	5.83899e-05	0.296037	0.000471396	12	8	5	0.387695	0.774414
L0192_RS01190		nuclease-related domain-containing protein	15	5	194	453	7.17703	98.9083	7.00515	5.83899e-05	0.296037	0.000471396	9	6	3	0.507812	0.507812
PCNR95_RS00950		IS110-like element IS5075 family transposase	15	5	194	453	7.17703	98.9083	7.00515	5.83899e-05	0.296037	0.000471396	16	12	5	0.0768127	0.210114
group_161	mobH	TraI domain-containing protein	16	6	193	452	7.6555	98.69	6.24525	6.02093e-05	0.305261	0.000483774	9	6	4	0.507812	1
sapA		ABC transporter substrate-binding protein SapA	16	6	193	452	7.6555	98.69	6.24525	6.02093e-05	0.305261	0.000483774	11	8	5	0.226562	1
H5H94_RS01290		YdeI family stress tolerance OB fold protein	16	6	193	452	7.6555	98.69	6.24525	6.02093e-05	0.305261	0.000483774	11	8	5	0.226562	1
JDC97_RS25600		hypothetical protein	110	316	99	142	52.6316	31.0044	0.499297	6.11018e-05	0.309786	0.000490168	26	15	15	0.557197	0.557197
K0768_RS01270		hypothetical protein	194	372	15	86	92.823	18.7773	2.98996	6.41132e-05	0.325054	0.000512704	16	7	10	0.454498	0.803619
group_2035	repHI2	IncHI-type plasmid replication initiator protein RepHI2	15	86	194	372	7.17703	81.2227	0.334452	6.41132e-05	0.325054	0.000512704	21	11	13	0.38331	1
J1G49_RS24010		hypothetical protein	182	337	27	121	87.0813	26.4192	2.42027	8.07975e-05	0.409643	0.000645107	19	10	13	0.167068	1
HTL74_RS00415		IS4-like element ISVsa5 family transposase	8	0	201	458	3.82775	100	inf	8.46393e-05	0.429121	0.000665304	2	2	0	0.5	0.5
G5B34_RS23915		extended-spectrum class A beta-lactamase SHV-12	8	0	201	458	3.82775	100	inf	8.46393e-05	0.429121	0.000665304	7	7	0	0.015625	0.015625
group_3279	arsC	glutaredoxin-dependent arsenate reductase	8	0	201	458	3.82775	100	inf	8.46393e-05	0.429121	0.000665304	1	1	0	1	1
JQL74_RS23845		arsenic transporter	8	0	201	458	3.82775	100	inf	8.46393e-05	0.429121	0.000665304	1	1	0	1	1
JQL71_RS23445		transcriptional regulator	8	0	201	458	3.82775	100	inf	8.46393e-05	0.429121	0.000665304	1	1	0	1	1
group_3282	arsH	arsenical resistance protein ArsH	8	0	201	458	3.82775	100	inf	8.46393e-05	0.429121	0.000665304	1	1	0	1	1
JQL74_RS23860		PadR family transcriptional regulator	8	0	201	458	3.82775	100	inf	8.46393e-05	0.429121	0.000665304	1	1	0	1	1
group_3284	chrA	chromate efflux transporter	8	0	201	458	3.82775	100	inf	8.46393e-05	0.429121	0.000665304	1	1	0	1	1
IFJ76_RS24470		IS6-like element IS26 family transposase	8	0	201	458	3.82775	100	inf	8.46393e-05	0.429121	0.000665304	3	3	0	0.25	0.25
EQB81_RS00615		IS1-like element IS1B family transposase	8	0	201	458	3.82775	100	inf	8.46393e-05	0.429121	0.000665304	1	1	0	1	1
MTW85_RS01030		hypothetical protein	0	25	209	433	0	94.5415	0	9.15627e-05	0.464223	0.000718611	4	0	4	0.125	0.125
GVI75_RS25285		IS6-like element IS6100 family transposase	11	2	198	456	5.26316	99.5633	12.6667	9.70403e-05	0.491994	0.00075808	7	5	2	0.453125	0.453125
C5I89_RS24150		S-(hydroxymethyl)glutathione dehydrogenase/class III alcohol dehydrogenase	11	2	198	456	5.26316	99.5633	12.6667	9.70403e-05	0.491994	0.00075808	5	4	2	0.375	1
FR808_RS23820		excinuclease ABC subunit UvrA	11	2	198	456	5.26316	99.5633	12.6667	9.70403e-05	0.491994	0.00075808	6	5	2	0.21875	0.6875
KIB02_RS25720		IS6-like element IS6100 family transposase	12	74	197	384	5.74163	83.8428	0.316093	0.000102063	0.51746	0.00079487	18	11	7	0.480682	0.480682
H5E24_RS00385		hypothetical protein	12	74	197	384	5.74163	83.8428	0.316093	0.000102063	0.51746	0.00079487	13	11	4	0.0224609	0.266846
ENE68_RS22565		hypothetical protein	2	36	207	422	0.956938	92.1397	0.113258	0.000103964	0.5271	0.000808435	3	1	2	1	1
group_1549	aph(3'')-Ib	aminoglycoside O-phosphotransferase APH(3'')-Ib	2	37	207	421	0.956938	91.9214	0.109936	0.000110142	0.558419	0.000855159	7	2	5	0.453125	0.453125
H5E46_RS00500		hypothetical protein	195	377	14	81	93.3014	17.6856	2.99261	0.000112077	0.568231	0.000868854	19	10	11	0.647606	1
repHI2		IncHI-type plasmid replication initiator protein RepHI2	193	371	16	87	92.3445	18.9956	2.82867	0.000119308	0.60489	0.000923496	21	12	11	0.663624	1
M2J86_RS26150		hypothetical protein	12	3	197	455	5.74163	99.345	9.23858	0.000123171	0.624476	0.00092928	5	4	2	0.375	1
CPT31_RS23490		hypothetical protein	12	3	197	455	5.74163	99.345	9.23858	0.000123171	0.624476	0.00092928	5	4	2	0.375	1
FR808_RS25570		hypothetical protein	12	3	197	455	5.74163	99.345	9.23858	0.000123171	0.624476	0.00092928	5	4	2	0.375	1
ppl		anti-phage protein Ppl	12	3	197	455	5.74163	99.345	9.23858	0.000123171	0.624476	0.00092928	5	4	2	0.375	1
HTK35_RS01090		hypothetical protein	12	3	197	455	5.74163	99.345	9.23858	0.000123171	0.624476	0.00092928	5	4	2	0.375	1
FR808_RS23775		GNAT family protein	12	3	197	455	5.74163	99.345	9.23858	0.000123171	0.624476	0.00092928	5	4	2	0.375	1
uvrB		excinuclease ABC subunit UvrB	12	3	197	455	5.74163	99.345	9.23858	0.000123171	0.624476	0.00092928	5	4	2	0.375	1
HBK83_RS22620		hypothetical protein	12	3	197	455	5.74163	99.345	9.23858	0.000123171	0.624476	0.00092928	5	5	1	0.0625	0.375
EQB87_RS28545		hypothetical protein	12	3	197	455	5.74163	99.345	9.23858	0.000123171	0.624476	0.00092928	10	8	3	0.109375	0.34375
FR808_RS23720		RES family NAD+ phosphorylase	12	3	197	455	5.74163	99.345	9.23858	0.000123171	0.624476	0.00092928	5	4	2	0.375	1
JDC97_RS24275		hypothetical protein	12	3	197	455	5.74163	99.345	9.23858	0.000123171	0.624476	0.00092928	5	4	2	0.375	1
C5I89_RS24215		hypothetical protein	12	3	197	455	5.74163	99.345	9.23858	0.000123171	0.624476	0.00092928	5	4	2	0.375	1
IBG18_RS24150		ParA family protein	12	3	197	455	5.74163	99.345	9.23858	0.000123171	0.624476	0.00092928	5	4	2	0.375	1
CUN65_RS25190		hypothetical protein	12	3	197	455	5.74163	99.345	9.23858	0.000123171	0.624476	0.00092928	5	4	2	0.375	1
IBG18_RS24170		hypothetical protein	12	3	197	455	5.74163	99.345	9.23858	0.000123171	0.624476	0.00092928	5	4	2	0.375	1
HU826_RS22995		flagellar transcriptional regulator FlhD	12	3	197	455	5.74163	99.345	9.23858	0.000123171	0.624476	0.00092928	5	4	2	0.375	1
MS7884_RS23845		DUF2474 domain-containing protein	12	3	197	455	5.74163	99.345	9.23858	0.000123171	0.624476	0.00092928	7	4	3	1	1
HTN72_RS00620		type II toxin-antitoxin system YafQ family toxin	19	10	190	448	9.09091	97.8166	4.48	0.000126399	0.640842	0.000952216	13	9	6	0.266846	1
MS7884_RS23830		DUF488 domain-containing protein	13	4	196	454	6.2201	99.1266	7.52806	0.000139526	0.707399	0.00104029	7	5	3	0.453125	1
group_2354	frmR	formaldehyde-responsive transcriptional repressor FrmR	13	4	196	454	6.2201	99.1266	7.52806	0.000139526	0.707399	0.00104029	7	5	3	0.453125	1
MS7884_RS23805		VOC family protein	13	4	196	454	6.2201	99.1266	7.52806	0.000139526	0.707399	0.00104029	7	5	3	0.453125	1
HTM48_RS00160		DUF3422 family protein	13	4	196	454	6.2201	99.1266	7.52806	0.000139526	0.707399	0.00104029	7	5	3	0.453125	1
group_2357	fghA	S-formylglutathione hydrolase	13	4	196	454	6.2201	99.1266	7.52806	0.000139526	0.707399	0.00104029	7	5	3	0.453125	1
LCD43_RS23510		TrbM/KikA/MpfK family conjugal transfer protein	13	4	196	454	6.2201	99.1266	7.52806	0.000139526	0.707399	0.00104029	5	4	3	0.375	1
group_93	intI1	class 1 integron integrase IntI1	13	4	196	454	6.2201	99.1266	7.52806	0.000139526	0.707399	0.00104029	8	5	3	0.726562	0.726562
DBP88_RS01865		hypothetical protein	16	7	193	451	7.6555	98.4716	5.34123	0.000142659	0.723283	0.00105898	12	8	6	0.387695	1
G5B34_RS23810		2-oxo-tetronate isomerase	16	7	193	451	7.6555	98.4716	5.34123	0.000142659	0.723283	0.00105898	12	8	6	0.387695	1
DBP88_RS01860		YetF domain-containing protein	16	7	193	451	7.6555	98.4716	5.34123	0.000142659	0.723283	0.00105898	12	8	6	0.387695	1
HBA67_RS01055		IS1380-like element ISEcp1 family transposase	14	5	195	453	6.69856	98.9083	6.50462	0.00014702	0.745391	0.00108975	4	1	4	0.125	0.625
DF208_RS25740		hypothetical protein	15	6	194	452	7.17703	98.69	5.82474	0.000147431	0.747475	0.0010912	14	10	5	0.179565	0.42395
MQH03_RS23195		IS91-like element ISVsa3 family transposase	4	44	205	414	1.91388	90.393	0.183592	0.000150496	0.763013	0.00111065	6	4	3	0.6875	1
HTS90_RS00040		IS1-like element IS1B family transposase	4	44	205	414	1.91388	90.393	0.183592	0.000150496	0.763013	0.00111065	8	3	5	0.726562	0.726562
L0194_RS00825		fluoroquinolone-acetylating aminoglycoside 6'-N-acetyltransferase AAC(6')-Ib-cr5	18	9	191	449	8.61244	98.0349	4.70157	0.000154511	0.783373	0.00113862	8	3	5	0.726562	0.726562
HRL54_RS25275		chloramphenicol efflux MFS transporter CmlA5	0	24	209	434	0	94.7598	0	0.000159037	0.806318	0.00116858	4	0	4	0.125	0.125
group_85	intI1	class 1 integron integrase IntI1	0	24	209	434	0	94.7598	0	0.000159037	0.806318	0.00116858	4	0	4	0.125	0.125
H5B13_RS01550		hypothetical protein	28	21	181	437	13.3971	95.4148	3.21915	0.000161093	0.816741	0.00118197	21	11	15	0.0783539	1
LJN58_RS24660		hypothetical protein	63	209	146	249	30.1435	54.3668	0.514092	0.000178928	0.907165	0.00131093	18	11	10	0.480682	0.814529
GVI69_RS23025		hypothetical protein	9	1	200	457	4.30622	99.7817	20.565	0.000187536	0.950807	0.00136414	6	5	1	0.21875	0.21875
group_1356	dfrA16	trimethoprim-resistant dihydrofolate reductase DfrA16	9	1	200	457	4.30622	99.7817	20.565	0.000187536	0.950807	0.00136414	3	3	1	0.25	1
CUN65_RS25330		hypothetical protein	9	1	200	457	4.30622	99.7817	20.565	0.000187536	0.950807	0.00136414	4	3	1	0.625	0.625
HU826_RS22900		hypothetical protein	9	1	200	457	4.30622	99.7817	20.565	0.000187536	0.950807	0.00136414	4	3	1	0.625	0.625
C5I89_RS24080		hypothetical protein	9	1	200	457	4.30622	99.7817	20.565	0.000187536	0.950807	0.00136414	4	3	1	0.625	0.625
FC625_RS22155		IS5-like element ISKpn26 family transposase	10	65	199	393	4.78469	85.8079	0.303827	0.000194517	0.986202	0.0014129	15	9	6	0.607239	0.607239
MNY25_RS24690		winged helix-turn-helix domain-containing protein	4	43	205	415	1.91388	90.6114	0.188315	0.000241872	1	0.00175435	9	4	6	0.507812	1
trfA		RepB family plasmid replication initiator protein	202	404	7	54	96.6507	11.7904	3.85714	0.000244362	1	0.00176988	14	11	7	0.057373	1
group_2257	dfrA14	trimethoprim-resistant dihydrofolate reductase DfrA14	4	42	205	416	1.91388	90.8297	0.193264	0.000246377	1	0.00178193	5	3	2	1	1
group_1032	sul1	sulfonamide-resistant dihydropteroate synthase Sul1	18	10	191	448	8.61244	97.8166	4.22199	0.000270833	1	0.00195602	18	12	7	0.237885	0.480682
JQL78_RS23970		quaternary ammonium compound efflux SMR transporter QacE delta 1	10	2	199	456	4.78469	99.5633	11.4573	0.000272132	1	0.00195982	4	2	2	1	1
CUN65_RS25145		IS6-like element IS26 family transposase	10	2	199	456	4.78469	99.5633	11.4573	0.000272132	1	0.00195982	3	3	1	0.25	1
group_1035	sul1	sulfonamide-resistant dihydropteroate synthase Sul1	7	0	202	458	3.34928	100	inf	0.000276544	1	0.00197754	3	3	0	0.25	0.25
G5577_RS23485		helix-turn-helix domain-containing protein	7	0	202	458	3.34928	100	inf	0.000276544	1	0.00197754	3	3	0	0.25	0.25
H7681_RS25915		ISNCY family transposase	7	0	202	458	3.34928	100	inf	0.000276544	1	0.00197754	3	3	0	0.25	0.25
AXJ76_RS27315		hypothetical protein	7	0	202	458	3.34928	100	inf	0.000276544	1	0.00197754	7	7	0	0.015625	0.015625
HJI43_RS23105		extended-spectrum class A beta-lactamase SHV-12	7	0	202	458	3.34928	100	inf	0.000276544	1	0.00197754	2	2	0	0.5	0.5
HTR92_RS00625		aminoglycoside O-phosphotransferase APH(3')-IIa	0	22	209	436	0	95.1965	0	0.000277864	1	0.00198419	2	0	2	0.5	0.5
KH432_RS25650		phosphoethanolamine--lipid A transferase MCR-1.1	0	23	209	435	0	94.9782	0	0.000289787	1	0.00206642	2	0	2	0.5	0.5
HS885_RS00515		APH(6)-I family aminoglycoside O-phosphotransferase	2	34	207	424	0.956938	92.5764	0.120489	0.000290226	1	0.00206664	7	2	5	0.453125	0.453125
HTL92_RS01095		transposase	11	3	198	455	5.26316	99.345	8.42593	0.000327908	1	0.00233169	7	5	3	0.453125	1
silE		silver-binding protein SilE	63	80	146	378	30.1435	82.5328	2.03887	0.000345497	1	0.00245332	14	6	9	0.42395	0.790527
HXS78_RS24815		aminoglycoside N-acetyltransferase AAC(6')-Ib3	14	6	195	452	6.69856	98.69	5.40855	0.000353823	1	0.00250193	8	6	4	0.289062	1
H7681_RS25950		iron-containing alcohol dehydrogenase	14	6	195	452	6.69856	98.69	5.40855	0.000353823	1	0.00250193	12	7	6	0.774414	1
HTN94_RS00630		Tn3-like element Tn5403 family transposase	14	6	195	452	6.69856	98.69	5.40855	0.000353823	1	0.00250193	14	9	6	0.42395	0.790527
KR495_RS00135		DeoR/GlpR family DNA-binding transcription regulator	12	4	197	454	5.74163	99.1266	6.91371	0.000356327	1	0.00251262	11	8	4	0.226562	0.548828
HS539_RS01140		IS66-like element ISKpn24 family transposase	12	4	197	454	5.74163	99.1266	6.91371	0.000356327	1	0.00251262	8	6	3	0.289062	0.726562
FHN83_RS01105		IS5-like element IS903B family transposase	19	11	190	447	9.09091	97.5983	4.06364	0.000366358	1	0.00257977	17	10	8	0.629059	1
group_814	htdO	plasmid transfer protein HtdO	16	82	193	376	7.6555	82.0961	0.380134	0.000374365	1	0.0026325	25	11	16	0.229523	0.690038
htdO		plasmid transfer protein HtdO	191	369	18	89	91.3876	19.4323	2.55932	0.000377566	1	0.00264766	25	15	13	0.424356	1
HTI56_RS00010		Ig-like domain-containing protein	18	89	191	369	8.61244	80.5677	0.390729	0.000377566	1	0.00264766	23	12	12	1	1
ENE68_RS24215		hypothetical protein	4	41	205	417	1.91388	91.048	0.198453	0.000379696	1	0.00265892	5	4	2	0.375	1
KIG00_RS23735		RamA family antibiotic efflux transcriptional regulator	5	45	204	413	2.39234	90.1747	0.224946	0.000393334	1	0.00274684	6	4	4	0.6875	0.6875
LZK30_RS22775		DUF1158 domain-containing protein	5	45	204	413	2.39234	90.1747	0.224946	0.000393334	1	0.00274684	5	4	3	0.375	1
KR495_RS00190		hypothetical protein	16	8	193	450	7.6555	98.2533	4.66321	0.000408044	1	0.00284173	13	8	6	0.581055	1
N6H17_RS24850		hypothetical protein	16	8	193	450	7.6555	98.2533	4.66321	0.000408044	1	0.00284173	10	6	5	0.753906	1
NGJ48_RS26390		zinc finger-like domain-containing protein	24	18	185	440	11.4833	96.0699	3.17117	0.000434505	1	0.00302187	11	6	5	1	1
MUY30_RS23290		H-NS family nucleoid-associated regulatory protein	2	32	207	426	0.956938	93.0131	0.128623	0.000455666	1	0.00316469	4	2	2	1	1
umuC		translesion error-prone DNA polymerase V subunit UmuC	115	317	94	141	55.0239	30.786	0.544164	0.000464842	1	0.00322401	21	14	11	0.189247	1
KPH11_RS01640		hypothetical protein	0	21	209	437	0	95.4148	0	0.000469182	1	0.00324523	3	0	3	0.25	0.25
group_1693	istB	IS21-like element IS21 family helper ATPase IstB	0	21	209	437	0	95.4148	0	0.000469182	1	0.00324523	3	0	3	0.25	0.25
DBP88_RS00880		DUF305 domain-containing protein	62	79	147	379	29.6651	82.7511	2.02342	0.000473167	1	0.00326834	13	5	9	0.266846	0.581055
group_95	intI1	class 1 integron integrase IntI1	32	30	177	428	15.311	93.4498	2.57928	0.000500862	1	0.00345493	25	13	12	1	1
ECNIH2_RS25115		IS5-like element IS903B family transposase	22	16	187	442	10.5263	96.5066	3.25	0.000514482	1	0.00353924	26	11	15	0.557197	0.557197
AXA59_RS24010		hypothetical protein	22	16	187	442	10.5263	96.5066	3.25	0.000514482	1	0.00353924	17	12	6	0.143463	0.332306
HTW00_RS01330		Ig-like domain-containing protein	28	115	181	343	13.3971	74.8908	0.461398	0.000525873	1	0.0036127	31	16	18	0.47313	1
HFQ56_RS23680		IS6-like element IS26 family transposase	3	36	206	422	1.43541	92.1397	0.170712	0.000548028	1	0.00375981	5	3	2	1	1
AXJ76_RS25915		cytochrome ubiquinol oxidase subunit I	8	1	201	457	3.82775	99.7817	18.1891	0.000555228	1	0.00378871	4	3	1	0.625	0.625
EQB85_RS00945		hypothetical protein	8	1	201	457	3.82775	99.7817	18.1891	0.000555228	1	0.00378871	4	3	1	0.625	0.625
HU826_RS22915		hypothetical protein	8	1	201	457	3.82775	99.7817	18.1891	0.000555228	1	0.00378871	4	3	1	0.625	0.625
HTO05_RS00630		FRG domain-containing protein	8	1	201	457	3.82775	99.7817	18.1891	0.000555228	1	0.00378871	5	4	1	0.375	0.375
APS44_RS24390		IS6-like element IS26 family transposase	24	19	185	439	11.4833	95.8515	2.99744	0.000595921	1	0.00406091	19	12	10	0.359283	1
NML26_RS25655		hypothetical protein	116	318	93	140	55.5024	30.5677	0.549131	0.000620649	1	0.00422374	23	14	12	0.404873	1
tnpB		IS66 family insertion sequence element accessory protein TnpB	5	43	204	415	2.39234	90.6114	0.236548	0.000624177	1	0.00424206	7	3	4	1	1
DXN11_RS25450		hypothetical protein	190	369	19	89	90.9091	19.4323	2.41192	0.000630946	1	0.00428232	12	9	8	0.145996	0.387695
HS539_RS00575		IS6-like element IS26 family transposase	29	26	180	432	13.8756	94.3231	2.67692	0.000697254	1	0.00472604	19	14	9	0.0635681	1
JQL75_RS23615		IS30-like element IS30 family transposase	9	2	200	456	4.30622	99.5633	10.26	0.000749988	1	0.00505644	4	2	2	1	1
lacI		DNA-binding transcriptional repressor LacI	9	2	200	456	4.30622	99.5633	10.26	0.000749988	1	0.00505644	7	6	2	0.125	0.453125
lacZ		beta-galactosidase	9	2	200	456	4.30622	99.5633	10.26	0.000749988	1	0.00505644	7	6	2	0.125	0.453125
lacY		lactose permease	9	2	200	456	4.30622	99.5633	10.26	0.000749988	1	0.00505644	7	6	2	0.125	0.453125
blaLAP		class A beta-lactamase LAP-2	2	31	207	427	0.956938	93.2314	0.133084	0.000757605	1	0.00509762	5	2	3	1	1
E6O76_RS23505		penicillin-binding transpeptidase domain-containing protein	2	30	207	428	0.956938	93.4498	0.137842	0.000758108	1	0.00509762	5	2	3	1	1
HVY70_RS29580		plasmid stabilization protein	0	20	209	438	0	95.6332	0	0.000829104	1	0.00556762	2	0	2	0.5	0.5
LBP97_RS26010		hypothetical protein	13	6	196	452	6.2201	98.69	4.9966	0.000830738	1	0.00557122	11	8	5	0.226562	1
blaDHA		extended-spectrum class C beta-lactamase DHA-1	15	8	194	450	7.17703	98.2533	4.34923	0.000840853	1	0.00563161	12	7	6	0.774414	1
H5C99_RS01265		TrbC family F-type conjugative pilus assembly protein	10	3	199	455	4.78469	99.345	7.62144	0.000855773	1	0.00570891	5	3	2	1	1
group_2352	vapB	type II toxin-antitoxin system VapB family antitoxin	10	3	199	455	4.78469	99.345	7.62144	0.000855773	1	0.00570891	6	3	3	1	1
GVI65_RS23915		IS110-like element IS4321 family transposase	10	3	199	455	4.78469	99.345	7.62144	0.000855773	1	0.00570891	7	5	3	0.453125	1
HTK58_RS00075		site-specific DNA-methyltransferase	146	374	63	84	69.8565	18.3406	0.520499	0.00086596	1	0.00576928	27	13	19	0.052239	1
H1D58_RS23910		IS6-like element IS26 family transposase	12	5	197	453	5.74163	98.9083	5.51878	0.000876648	1	0.00581754	11	8	4	0.226562	0.548828
group_845	tnpB	IS66 family insertion sequence element accessory protein TnpB	12	5	197	453	5.74163	98.9083	5.51878	0.000876648	1	0.00581754	9	6	4	0.507812	1
AXA59_RS23690		trypsin-like serine protease	12	5	197	453	5.74163	98.9083	5.51878	0.000876648	1	0.00581754	14	9	5	0.42395	0.42395
aadA1		ANT(3'')-Ia family aminoglycoside nucleotidyltransferase AadA1	11	4	198	454	5.26316	99.1266	6.30556	0.000890937	1	0.00586058	6	3	4	0.6875	1
KR491_RS00695		type A-2 chloramphenicol O-acetyltransferase CatII	11	4	198	454	5.26316	99.1266	6.30556	0.000890937	1	0.00586058	11	7	4	0.548828	0.548828
group_97	intI1	class 1 integron integrase IntI1	11	4	198	454	5.26316	99.1266	6.30556	0.000890937	1	0.00586058	9	6	3	0.507812	0.507812
JW961_RS21535		ParB family protein	1	25	208	433	0.478469	94.5415	0.0832692	0.000892918	1	0.00586058	6	1	6	0.03125	0.21875
dqlB		DinQ-like type I toxin DqlB	3	35	206	423	1.43541	92.3581	0.176006	0.000895951	1	0.00586058	3	2	1	1	1
JJE78_RS24700		IS3-like element ISKpn18 family transposase	3	35	206	423	1.43541	92.3581	0.176006	0.000895951	1	0.00586058	4	2	2	1	1
GVI75_RS25290		GNAT family N-acetyltransferase	6	0	203	458	2.87081	100	inf	0.000900471	1	0.00586058	2	2	0	0.5	0.5
NGJ98_RS24540		IS3-like element ISSen4 family transposase	6	0	203	458	2.87081	100	inf	0.000900471	1	0.00586058	3	3	0	0.25	0.25
ND013_RS22480		TraX family protein	6	0	203	458	2.87081	100	inf	0.000900471	1	0.00586058	3	3	0	0.25	0.25
IFJ76_RS23555		hypothetical protein	6	0	203	458	2.87081	100	inf	0.000900471	1	0.00586058	3	3	0	0.25	0.25
LCD44_RS24280		hypothetical protein	6	0	203	458	2.87081	100	inf	0.000900471	1	0.00586058	3	3	0	0.25	0.25
LCD44_RS24245		hypothetical protein	6	0	203	458	2.87081	100	inf	0.000900471	1	0.00586058	3	3	0	0.25	0.25
H7681_RS26430		DUF4225 domain-containing protein	6	0	203	458	2.87081	100	inf	0.000900471	1	0.00586058	3	3	0	0.25	0.25
H7681_RS27995		hypothetical protein	6	0	203	458	2.87081	100	inf	0.000900471	1	0.00586058	3	3	0	0.25	0.25
LCD44_RS24255		hypothetical protein	6	0	203	458	2.87081	100	inf	0.000900471	1	0.00586058	3	3	0	0.25	0.25
CEP97_RS01160		DUF411 domain-containing protein	17	82	192	376	8.13397	82.0961	0.405996	0.000925555	1	0.00601611	12	4	9	0.145996	0.387695
cusF		cation efflux system protein CusF	17	81	192	377	8.13397	82.3144	0.412101	0.00093207	1	0.00604296	11	4	8	0.226562	0.548828
silB		Cu(+)/Ag(+) efflux RND transporter periplasmic adaptor subunit SilB	17	81	192	377	8.13397	82.3144	0.412101	0.00093207	1	0.00604296	11	4	8	0.226562	0.548828
FHN83_RS01450		recombinase family protein	18	12	191	446	8.61244	97.3799	3.50262	0.00100231	1	0.00649005	15	9	8	0.607239	1
GUU79_RS27030		DUF6710 family protein	2	29	207	429	0.956938	93.6681	0.142929	0.00119997	1	0.00774025	6	2	4	0.6875	0.6875
group_1599	aac(3)-IId	aminoglycoside N-acetyltransferase AAC(3)-IId	2	29	207	429	0.956938	93.6681	0.142929	0.00119997	1	0.00774025	5	2	3	1	1
MOP57_RS24265		hypothetical protein	2	29	207	429	0.956938	93.6681	0.142929	0.00119997	1	0.00774025	5	2	3	1	1
IST73_RS00785		TrbC family F-type conjugative pilus assembly protein	19	86	190	372	9.09091	81.2227	0.432558	0.00126046	1	0.00812011	27	12	18	0.122078	0.701108
MS7884_RS24465		quaternary ammonium compound efflux SMR transporter QacE delta 1	19	13	190	445	9.09091	97.1616	3.42308	0.00129515	1	0.00833303	18	11	8	0.480682	0.814529
KEW59_RS25390		thioredoxin family protein	7	48	202	410	3.34928	89.5197	0.295998	0.00130627	1	0.00839388	14	6	8	0.790527	0.790527
H5H73_RS01155		hypothetical protein	0	18	209	440	0	96.0699	0	0.00139772	1	0.00891377	5	0	5	0.0625	0.0625
group_1644	mrx(A)	macrolide resistance MFS transporter Mrx(A)	0	18	209	440	0	96.0699	0	0.00139772	1	0.00891377	3	0	3	0.25	0.25
IST64_RS01055		PAP2 family protein	0	18	209	440	0	96.0699	0	0.00139772	1	0.00891377	2	0	2	0.5	0.5
CXB56_RS01640		Mph(A) family macrolide 2'-phosphotransferase	0	18	209	440	0	96.0699	0	0.00139772	1	0.00891377	3	0	3	0.25	0.25
HTW34_RS00510		PAP2 family protein	0	18	209	440	0	96.0699	0	0.00139772	1	0.00891377	3	0	3	0.25	0.25
JL084_RS01235		Ig-like domain-containing protein	0	18	209	440	0	96.0699	0	0.00139772	1	0.00891377	4	0	4	0.125	0.125
R2TS_RS23820		hypothetical protein	189	370	20	88	90.4306	19.214	2.24757	0.00145713	1	0.009281	13	9	9	0.266846	0.266846
AD871_RS25975		hypothetical protein	0	19	209	439	0	95.8515	0	0.00153229	1	0.00967461	5	0	5	0.0625	0.0625
HTV78_RS00005		Ig-like domain-containing protein	0	19	209	439	0	95.8515	0	0.00153229	1	0.00967461	3	0	3	0.25	0.25
group_1694	istA	IS21-like element IS21 family transposase	0	19	209	439	0	95.8515	0	0.00153229	1	0.00967461	2	0	2	0.5	0.5
F3J96_RS26590		oxacillin-hydrolyzing class D beta-lactamase OXA-10	0	19	209	439	0	95.8515	0	0.00153229	1	0.00967461	4	0	4	0.125	0.125
HTW08_RS01450		hypothetical protein	0	19	209	439	0	95.8515	0	0.00153229	1	0.00967461	3	0	3	0.25	0.25
HVY52_RS24145		type II toxin-antitoxin system RelE/ParE family toxin	0	19	209	439	0	95.8515	0	0.00153229	1	0.00967461	2	0	2	0.5	0.5
HTL33_RS00090		hypothetical protein	0	19	209	439	0	95.8515	0	0.00153229	1	0.00967461	2	0	2	0.5	0.5
JJE78_RS23525		hypothetical protein	191	375	18	83	91.3876	18.1223	2.34859	0.00154538	1	0.00974515	25	18	11	0.0432853	0.690038
group_1815	ltrA	group II intron reverse transcriptase/maturase	7	1	202	457	3.34928	99.7817	15.8366	0.00161988	1	0.0102022	7	7	1	0.015625	0.125
H5B36_RS00495		IS6-like element IS26 family transposase	14	8	195	450	6.69856	98.2533	4.03846	0.00174074	1	0.0109498	9	6	5	0.507812	1
silA		Cu(+)/Ag(+) efflux RND transporter permease subunit SilA	17	79	192	379	8.13397	82.7511	0.424776	0.00185231	1	0.0116228	11	4	8	0.226562	0.548828
silP		Ag(+)-translocating P-type ATPase SilP	17	79	192	379	8.13397	82.7511	0.424776	0.00185231	1	0.0116228	11	4	8	0.226562	0.548828
NGK01_RS26050		site-specific DNA-methyltransferase	35	38	174	420	16.7464	91.7031	2.22323	0.00192484	1	0.012063	16	10	7	0.454498	0.803619
dfrA16		trimethoprim-resistant dihydrofolate reductase DfrA16	8	2	201	456	3.82775	99.5633	9.07463	0.002026	1	0.0126189	4	4	2	0.125	1
IU512_RS01825		IS3 family transposase	8	2	201	456	3.82775	99.5633	9.07463	0.002026	1	0.0126189	8	6	2	0.289062	0.289062
LJU37_RS25335		P-loop NTPase fold protein	8	2	201	456	3.82775	99.5633	9.07463	0.002026	1	0.0126189	7	5	2	0.453125	0.453125
IFJ76_RS24175		type A-2 chloramphenicol O-acetyltransferase CatII	8	2	201	456	3.82775	99.5633	9.07463	0.002026	1	0.0126189	7	6	2	0.125	0.453125
JFN83_RS24415		ParB family protein	8	2	201	456	3.82775	99.5633	9.07463	0.002026	1	0.0126189	6	4	2	0.6875	0.6875
group_96	intI1	class 1 integron integrase IntI1	11	5	198	453	5.26316	98.9083	5.03333	0.00206708	1	0.012859	10	7	4	0.34375	0.753906
group_127	intI1	class 1 integron integrase IntI1	10	4	199	454	4.78469	99.1266	5.70352	0.00217543	1	0.0135008	11	8	4	0.226562	0.548828
I0Q09_RS01470		Ig-like domain-containing protein	9	3	200	455	4.30622	99.345	6.825	0.00218355	1	0.0135008	6	4	3	0.6875	1
JQL72_RS23305		ISL3-like element ISKox3 family transposase	9	3	200	455	4.30622	99.345	6.825	0.00218355	1	0.0135008	5	3	2	1	1
GVI75_RS25570		IS1-like element IS1B family transposase	9	3	200	455	4.30622	99.345	6.825	0.00218355	1	0.0135008	5	3	3	1	1
DF208_RS25510		hypothetical protein	9	3	200	455	4.30622	99.345	6.825	0.00218355	1	0.0135008	6	5	2	0.21875	0.6875
J3S86_RS02535		ISNCY-like element ISLad2 family transposase	13	7	196	451	6.2201	98.4716	4.27332	0.00219172	1	0.0135347	9	7	4	0.179688	1
group_820	merR	Hg(II)-responsive transcriptional regulator	4	35	205	423	1.91388	92.3581	0.235819	0.00227769	1	0.0140485	8	3	5	0.726562	0.726562
FORC82_RS26260		hypothetical protein	0	17	209	441	0	96.2882	0	0.00240185	1	0.0146715	4	0	4	0.125	0.125
CTI29_RS26745		hypothetical protein	0	17	209	441	0	96.2882	0	0.00240185	1	0.0146715	2	0	2	0.5	0.5
HEC83_RS23605		helix-turn-helix domain-containing protein	0	17	209	441	0	96.2882	0	0.00240185	1	0.0146715	2	0	2	0.5	0.5
INN77_RS25495		DUF3330 domain-containing protein	0	17	209	441	0	96.2882	0	0.00240185	1	0.0146715	4	0	4	0.125	0.125
MYB88_RS21600		C45 family peptidase	0	17	209	441	0	96.2882	0	0.00240185	1	0.0146715	2	0	2	0.5	0.5
HTS05_RS00235		TnsD family Tn7-like transposition protein	0	17	209	441	0	96.2882	0	0.00240185	1	0.0146715	2	0	2	0.5	0.5
INN80_RS24275		IS30-like element ISApl1 family transposase	0	17	209	441	0	96.2882	0	0.00240185	1	0.0146715	2	0	2	0.5	0.5
BWI86_RS24850		pyridoxamine 5'-phosphate oxidase family protein	0	17	209	441	0	96.2882	0	0.00240185	1	0.0146715	2	0	2	0.5	0.5
rsp		IncHI-type conjugal transfer protein RSP	181	430	28	28	86.6029	6.11354	0.42093	0.00244549	1	0.0149201	22	8	16	0.0524788	0.286279
MTW66_RS00170		IS91-like element ISVsa3 family transposase	1	22	208	436	0.478469	95.1965	0.0952797	0.00246297	1	0.0149907	6	1	6	0.03125	0.21875
group_2410	mphR(A)	macrolide-binding transcriptional repressor MphR(A)	1	22	208	436	0.478469	95.1965	0.0952797	0.00246297	1	0.0149907	4	1	3	0.625	0.625
GVI70_RS22030		hypothetical protein	198	399	11	59	94.7368	12.8821	2.66165	0.0025398	1	0.0154398	12	6	7	0.774414	1
NGK69_RS24500		IS3-like element ISSen4 family transposase	5	0	204	458	2.39234	100	inf	0.00292212	1	0.0175952	3	3	0	0.25	0.25
HTF87_RS00385		DeoR/GlpR family DNA-binding transcription regulator	5	0	204	458	2.39234	100	inf	0.00292212	1	0.0175952	5	5	0	0.0625	0.0625
L3070_RS24985		hypothetical protein	5	0	204	458	2.39234	100	inf	0.00292212	1	0.0175952	4	4	0	0.125	0.125
CS900_RS02625		L-threonate dehydrogenase	5	0	204	458	2.39234	100	inf	0.00292212	1	0.0175952	5	5	0	0.0625	0.0625
CPT31_RS23550		IS3 family transposase	5	0	204	458	2.39234	100	inf	0.00292212	1	0.0175952	4	4	0	0.125	0.125
EQB85_RS00980		winged helix-turn-helix domain-containing protein	5	0	204	458	2.39234	100	inf	0.00292212	1	0.0175952	2	2	0	0.5	0.5
C5I89_RS24050		hypothetical protein	5	0	204	458	2.39234	100	inf	0.00292212	1	0.0175952	2	2	0	0.5	0.5
CPT31_RS23335		SMR family transporter	5	0	204	458	2.39234	100	inf	0.00292212	1	0.0175952	2	2	0	0.5	0.5
HXG62_RS00440		recombinase family protein	12	6	197	452	5.74163	98.69	4.58883	0.00293887	1	0.0176751	10	4	6	0.753906	0.753906
HUV22_RS24475		hypothetical protein	6	41	203	417	2.87081	91.048	0.300613	0.00320996	1	0.0192826	9	6	3	0.507812	0.507812
MOP47_RS00435		AAA family ATPase	2	27	207	431	0.956938	94.1048	0.154232	0.00326803	1	0.0196082	5	2	3	1	1
EOS98_RS23660		plasmid pRiA4b ORF-3 family protein	9	51	200	407	4.30622	88.8646	0.359118	0.00339368	1	0.020314	13	9	5	0.266846	0.581055
MTW33_RS01060		IS6-like element IS26 family transposase	9	51	200	407	4.30622	88.8646	0.359118	0.00339368	1	0.020314	12	8	4	0.387695	0.387695
OO975_RS23040		peptidase M14	3	30	206	428	1.43541	93.4498	0.207767	0.00341786	1	0.0204105	3	2	1	1	1
OO975_RS23035		AAA family ATPase	3	30	206	428	1.43541	93.4498	0.207767	0.00341786	1	0.0204105	3	2	1	1	1
group_1044	sul1	sulfonamide-resistant dihydropteroate synthase Sul1	13	8	196	450	6.2201	98.2533	3.73087	0.00358166	1	0.0213384	13	7	6	1	1
B6N51_RS24800		SMR family transporter	13	8	196	450	6.2201	98.2533	3.73087	0.00358166	1	0.0213384	11	7	4	0.548828	0.548828
IFO93_RS00170		TraC family protein	17	76	192	382	8.13397	83.4061	0.445038	0.00361663	1	0.0215215	24	13	14	0.541256	0.83882
FC633_RS23230		hypothetical protein	189	375	20	83	90.4306	18.1223	2.0916	0.00391128	1	0.0232476	16	10	12	0.0768127	0.454498
HEC77_RS22965		IS3 family transposase	1	21	208	437	0.478469	95.4148	0.100046	0.00403085	1	0.0239302	5	1	4	0.375	0.375
NL742_RS23645		MBL fold metallo-hydrolase	0	15	209	443	0	96.7249	0	0.00419714	1	0.0246862	2	0	2	0.5	0.5
HTO36_RS00560		hypothetical protein	0	15	209	443	0	96.7249	0	0.00419714	1	0.0246862	2	0	2	0.5	0.5
MZW00_RS00785		AAA family ATPase	0	15	209	443	0	96.7249	0	0.00419714	1	0.0246862	4	0	4	0.125	0.125
HVY75_RS23790		hypothetical protein	0	15	209	443	0	96.7249	0	0.00419714	1	0.0246862	4	0	4	0.125	0.125
dfrA27		trimethoprim-resistant dihydrofolate reductase DfrA27	0	15	209	443	0	96.7249	0	0.00419714	1	0.0246862	3	0	3	0.25	0.25
FGU68_RS23325		MBL fold metallo-hydrolase	0	15	209	443	0	96.7249	0	0.00419714	1	0.0246862	2	0	2	0.5	0.5
C5F72_RS25450		IS30-like element ISApl1 family transposase	0	15	209	443	0	96.7249	0	0.00419714	1	0.0246862	2	0	2	0.5	0.5
HTS62_RS01320		IS91 family transposase	0	15	209	443	0	96.7249	0	0.00419714	1	0.0246862	2	0	2	0.5	0.5
group_1016	tnpB	IS66 family insertion sequence element accessory protein TnpB	0	16	209	442	0	96.5066	0	0.00431347	1	0.0251371	3	0	3	0.25	0.25
E3N82_RS23490		IS66-like element ISEc23 family transposase	0	16	209	442	0	96.5066	0	0.00431347	1	0.0251371	3	0	3	0.25	0.25
group_1691	istB	IS21-like element IS21 family helper ATPase IstB	0	16	209	442	0	96.5066	0	0.00431347	1	0.0251371	3	0	3	0.25	0.25
group_1699	istA	IS21-like element IS21 family transposase	0	16	209	442	0	96.5066	0	0.00431347	1	0.0251371	3	0	3	0.25	0.25
E2R47_RS01070		plasmid pRiA4b ORF-3 family protein	0	16	209	442	0	96.5066	0	0.00431347	1	0.0251371	5	0	5	0.0625	0.0625
KEW59_RS24545		MFS transporter	0	16	209	442	0	96.5066	0	0.00431347	1	0.0251371	2	0	2	0.5	0.5
IST64_RS01355		hypothetical protein	0	16	209	442	0	96.5066	0	0.00431347	1	0.0251371	3	0	3	0.25	0.25
HEC83_RS24035		replication initiation protein	0	16	209	442	0	96.5066	0	0.00431347	1	0.0251371	4	0	4	0.125	0.125
HTQ09_RS01035		hypothetical protein	16	71	193	387	7.6555	84.4978	0.451872	0.00440061	1	0.0256155	22	10	17	0.0169005	0.831812
group_103	intI1	class 1 integron integrase IntI1	14	9	195	449	6.69856	98.0349	3.58177	0.00458246	1	0.0266434	13	9	9	0.266846	0.266846
HPC66_RS23260		IS91-like element ISCR1 family transposase	6	1	203	457	2.87081	99.7817	13.5074	0.00464403	1	0.0267864	3	2	1	1	1
group_2156	istB	IS21-like element helper ATPase IstB	6	1	203	457	2.87081	99.7817	13.5074	0.00464403	1	0.0267864	7	6	1	0.125	0.125
GVI72_RS20645		IS3-like element ISKpn38 family transposase	6	1	203	457	2.87081	99.7817	13.5074	0.00464403	1	0.0267864	3	2	1	1	1
ND013_RS22515		LysR family transcriptional regulator	6	1	203	457	2.87081	99.7817	13.5074	0.00464403	1	0.0267864	4	3	1	0.625	0.625
IN396_RS00510		hypothetical protein	6	1	203	457	2.87081	99.7817	13.5074	0.00464403	1	0.0267864	4	3	1	0.625	0.625
NGJ89_RS22765		IS1-like element IS1B family transposase	6	1	203	457	2.87081	99.7817	13.5074	0.00464403	1	0.0267864	2	2	1	0.5	1
IFJ76_RS22575		IS5-like element IS903B family transposase	6	1	203	457	2.87081	99.7817	13.5074	0.00464403	1	0.0267864	4	3	1	0.625	0.625
H5H75_RS00830		LysR family transcriptional regulator	15	11	194	447	7.17703	97.5983	3.14199	0.00472978	1	0.0272191	16	7	9	0.803619	0.803619
JMM80_RS26390		IS6-like element IS26 family transposase	15	11	194	447	7.17703	97.5983	3.14199	0.00472978	1	0.0272191	11	5	8	0.226562	1
GHC38_RS22470		hypothetical protein	2	25	207	433	0.956938	94.5415	0.167343	0.00497089	1	0.0285742	6	2	4	0.6875	0.6875
IN355_RS00825		IS6-like element IS26 family transposase	9	4	200	454	4.30622	99.1266	5.1075	0.00517106	1	0.0296576	8	5	3	0.726562	0.726562
ECNIH3_RS23445		IS5-like element IS903B family transposase	9	4	200	454	4.30622	99.1266	5.1075	0.00517106	1	0.0296576	11	7	4	0.548828	0.548828
aac(6')-Il		aminoglycoside N-acetyltransferase AAC(6')-Il	7	2	202	456	3.34928	99.5633	7.90099	0.00534615	1	0.0305925	6	4	2	0.6875	0.6875
HCU35_RS23260		SgcJ/EcaC family oxidoreductase	7	2	202	456	3.34928	99.5633	7.90099	0.00534615	1	0.0305925	7	6	2	0.125	0.453125
JW961_RS22350		Ig-like domain-containing protein	3	29	206	429	1.43541	93.6681	0.215434	0.00537923	1	0.0307471	6	3	3	1	1
N1J98_RS00140		IS3-like element IS911 family transposase	8	3	201	455	3.82775	99.345	6.03648	0.00542869	1	0.03096	6	4	3	0.6875	1
FR772_RS26110		hypothetical protein	8	3	201	455	3.82775	99.345	6.03648	0.00542869	1	0.03096	8	6	3	0.289062	0.726562
HJI43_RS23340		IS91-like element ISCR1 family transposase	16	12	193	446	7.6555	97.3799	3.08117	0.00557267	1	0.0317454	14	7	7	1	1
JQL78_RS22690		hypothetical protein	191	382	18	76	91.3876	16.5939	2.11111	0.00567627	1	0.0322993	24	17	11	0.0639147	0.83882
group_1040	sul1	sulfonamide-resistant dihydropteroate synthase Sul1	11	6	198	452	5.26316	98.69	4.18519	0.00577474	1	0.0328228	11	7	4	0.548828	0.548828
CRG82_RS00700		hypothetical protein	123	216	86	242	58.8517	52.8384	1.60239	0.00583393	1	0.0331221	26	13	19	0.0289593	1
blaTEM		broad-spectrum class A beta-lactamase TEM-1	35	42	174	416	16.7464	90.8297	1.99234	0.00593533	1	0.0336601	19	7	13	0.167068	0.359283
HTY45_RS01535		ISNCY-like element ISKpn21 family transposase	18	15	191	443	8.61244	96.7249	2.78325	0.00602999	1	0.0341587	22	10	14	0.286279	0.831812
HTW42_RS00245		hypothetical protein	130	334	79	124	62.201	27.0742	0.61093	0.0064361	1	0.0364185	16	9	13	0.0212708	0.803619
HRL54_RS25365		IS6 family transposase	1	19	208	439	0.478469	95.8515	0.111083	0.00671716	1	0.0379666	6	1	5	0.21875	0.21875
KIF99_RS24090		IS6-like element IS26 family transposase	58	177	151	281	27.7512	61.3537	0.609795	0.00673266	1	0.0380118	38	20	22	0.417692	0.871415
HTT78_RS01775		hypothetical protein	17	73	192	385	8.13397	84.0611	0.466966	0.00688267	1	0.0388155	11	8	6	0.226562	1
HXI55_RS00110		hypothetical protein	26	97	183	361	12.4402	78.821	0.528759	0.00702308	1	0.0391254	29	14	18	0.264931	1
traE		type IV conjugative transfer system protein TraE	0	14	209	444	0	96.9432	0	0.00703794	1	0.0391254	6	0	6	0.03125	0.03125
HTS46_RS01135		IS66-like element ISCro1 family transposase	0	14	209	444	0	96.9432	0	0.00703794	1	0.0391254	4	0	4	0.125	0.125
L0F57_RS25420		NAD(+)--rifampin ADP-ribosyltransferase Arr-3	0	14	209	444	0	96.9432	0	0.00703794	1	0.0391254	2	0	2	0.5	0.5
FC625_RS22850		DUF3883 domain-containing protein	0	14	209	444	0	96.9432	0	0.00703794	1	0.0391254	3	0	3	0.25	0.25
traL		type IV conjugative transfer system protein TraL	0	14	209	444	0	96.9432	0	0.00703794	1	0.0391254	6	0	6	0.03125	0.03125
E3N82_RS23480		transposase	0	14	209	444	0	96.9432	0	0.00703794	1	0.0391254	3	0	3	0.25	0.25
MZW00_RS00790		ProQ/FINO family protein	0	14	209	444	0	96.9432	0	0.00703794	1	0.0391254	4	0	4	0.125	0.125
HTQ45_RS00405		hypothetical protein	0	14	209	444	0	96.9432	0	0.00703794	1	0.0391254	6	0	6	0.03125	0.03125
G4R05_RS23155		Ig-like domain repeat protein	0	14	209	444	0	96.9432	0	0.00703794	1	0.0391254	3	0	3	0.25	0.25
group_2845	tnpB	IS66 family insertion sequence element accessory protein TnpB	0	14	209	444	0	96.9432	0	0.00703794	1	0.0391254	4	0	4	0.125	0.125
H5C99_RS00615		conjugal transfer protein TraG N-terminal domain-containing protein	0	14	209	444	0	96.9432	0	0.00703794	1	0.0391254	3	0	3	0.25	0.25
INN77_RS25525		pyridoxamine 5'-phosphate oxidase family protein	0	14	209	444	0	96.9432	0	0.00703794	1	0.0391254	2	0	2	0.5	0.5
group_2502	istA	IS21-like element IS1326 family transposase	18	16	191	442	8.61244	96.5066	2.6034	0.00750721	1	0.0416884	7	4	4	1	1
MOP53_RS25275		IS66 family transposase	4	31	205	427	1.91388	93.2314	0.268765	0.00811012	1	0.0449872	7	4	3	1	1
group_1548	aph(3'')-Ib	aminoglycoside O-phosphotransferase APH(3'')-Ib	21	20	188	438	10.0478	95.6332	2.44628	0.00821899	1	0.0455413	13	5	10	0.0922852	0.581055
MZW00_RS00495		hypothetical protein	181	357	28	101	86.6029	22.0524	1.82883	0.00828181	1	0.0458392	20	11	12	0.503445	0.823803
group_2503	istB	IS21-like element IS1326 family helper ATPase IstB	19	17	190	441	9.09091	96.2882	2.59412	0.00858259	1	0.0474523	8	5	4	0.726562	1
JRC44_RS23955		NAD(+)--rifampin ADP-ribosyltransferase Arr-2	3	28	206	430	1.43541	93.8865	0.223648	0.00862397	1	0.0475389	5	3	2	1	1
dfrA17		trimethoprim-resistant dihydrofolate reductase DfrA17	3	28	206	430	1.43541	93.8865	0.223648	0.00862397	1	0.0475389	6	3	3	1	1
MTW33_RS00265		hypothetical protein	195	395	14	63	93.3014	13.7555	2.22152	0.00862638	1	0.0475389	15	13	9	0.00738525	0.607239
M5T12_RS26300		hypothetical protein	10	50	199	408	4.78469	89.083	0.41005	0.00875802	1	0.0482119	18	7	14	0.0308838	0.480682
HS539_RS00540		GNAT family N-acetyltransferase	11	7	198	451	5.26316	98.4716	3.57937	0.00897004	1	0.0492721	12	6	6	1	1
LBP97_RS25945		IS5 family transposase	11	7	198	451	5.26316	98.4716	3.57937	0.00897004	1	0.0492721	8	5	5	0.726562	0.726562
HBA67_RS00115		hypothetical protein	180	425	29	33	86.1244	7.20524	0.481947	0.00911483	1	0.0500132	23	9	16	0.0931396	0.404873
KR491_RS01285		H-NS family nucleoid-associated regulatory protein	4	0	205	458	1.91388	100	inf	0.00945056	1	0.0501196	3	3	0	0.25	0.25
H7681_RS27135		IS3 family transposase	4	0	205	458	1.91388	100	inf	0.00945056	1	0.0501196	1	1	0	1	1
HTP87_RS00145		IS3 family transposase	4	0	205	458	1.91388	100	inf	0.00945056	1	0.0501196	2	2	0	0.5	0.5
group_1409	tnpA	Tn3-like element Tn4401 family transposase	4	0	205	458	1.91388	100	inf	0.00945056	1	0.0501196	2	2	0	0.5	0.5
CPT31_RS25330		hypothetical protein	4	0	205	458	1.91388	100	inf	0.00945056	1	0.0501196	2	2	0	0.5	0.5
KR491_RS01300		hypothetical protein	4	0	205	458	1.91388	100	inf	0.00945056	1	0.0501196	3	3	0	0.25	0.25
group_1686	korA	transcriptional repressor KorA	4	0	205	458	1.91388	100	inf	0.00945056	1	0.0501196	3	3	0	0.25	0.25
JJL14_RS22705		lytic transglycosylase domain-containing protein	4	0	205	458	1.91388	100	inf	0.00945056	1	0.0501196	3	3	0	0.25	0.25
IFJ76_RS24375		VirB3 family type IV secretion system protein	4	0	205	458	1.91388	100	inf	0.00945056	1	0.0501196	3	3	0	0.25	0.25
IFJ76_RS24370		VirB4 family type IV secretion/conjugal transfer ATPase	4	0	205	458	1.91388	100	inf	0.00945056	1	0.0501196	3	3	0	0.25	0.25
KR491_RS00630		DNA cytosine methyltransferase	4	0	205	458	1.91388	100	inf	0.00945056	1	0.0501196	4	4	0	0.125	0.125
HTL74_RS01015		IS66-like element ISEcl6 family transposase	4	0	205	458	1.91388	100	inf	0.00945056	1	0.0501196	2	2	0	0.5	0.5
JJL14_RS22925		TrbM/KikA/MpfK family conjugal transfer protein	4	0	205	458	1.91388	100	inf	0.00945056	1	0.0501196	4	4	0	0.125	0.125
group_2271	ltrA	group II intron reverse transcriptase/maturase	4	0	205	458	1.91388	100	inf	0.00945056	1	0.0501196	4	4	0	0.125	0.125
EQB85_RS00975		FidL-like protein	4	0	205	458	1.91388	100	inf	0.00945056	1	0.0501196	1	1	0	1	1
CPT31_RS23330		SgcJ/EcaC family oxidoreductase	4	0	205	458	1.91388	100	inf	0.00945056	1	0.0501196	2	2	0	0.5	0.5
EQB85_RS01000		hypothetical protein	4	0	205	458	1.91388	100	inf	0.00945056	1	0.0501196	2	2	0	0.5	0.5
HU826_RS22860		fimbrial protein	4	0	205	458	1.91388	100	inf	0.00945056	1	0.0501196	2	2	0	0.5	0.5
fecB		Fe(3+) dicitrate ABC transporter substrate-binding protein FecB	4	0	205	458	1.91388	100	inf	0.00945056	1	0.0501196	4	4	0	0.125	0.125
fecA		TonB-dependent Fe(3+) dicitrate receptor FecA	4	0	205	458	1.91388	100	inf	0.00945056	1	0.0501196	4	4	0	0.125	0.125
DF208_RS24870		IS256 family transposase	4	0	205	458	1.91388	100	inf	0.00945056	1	0.0501196	2	2	0	0.5	0.5
smr		multidrug efflux SMR transporter Smr	4	0	205	458	1.91388	100	inf	0.00945056	1	0.0501196	3	3	0	0.25	0.25
FO617_RS23895		IS110 family transposase	4	0	205	458	1.91388	100	inf	0.00945056	1	0.0501196	3	3	0	0.25	0.25
KR491_RS01280		hypothetical protein	4	0	205	458	1.91388	100	inf	0.00945056	1	0.0501196	3	3	0	0.25	0.25
KR491_RS01315		type IV secretion system protein	4	0	205	458	1.91388	100	inf	0.00945056	1	0.0501196	3	3	0	0.25	0.25
eexN		IncN-type entry exclusion lipoprotein EexN	4	0	205	458	1.91388	100	inf	0.00945056	1	0.0501196	3	3	0	0.25	0.25
JJL14_RS22670		type IV secretion system protein	4	0	205	458	1.91388	100	inf	0.00945056	1	0.0501196	3	3	0	0.25	0.25
HTP87_RS01045		helix-turn-helix transcriptional regulator	4	0	205	458	1.91388	100	inf	0.00945056	1	0.0501196	2	2	0	0.5	0.5
MT488_RS25025		type II toxin-antitoxin system RelE/ParE family toxin	4	0	205	458	1.91388	100	inf	0.00945056	1	0.0501196	2	2	0	0.5	0.5
H1D58_RS24320		DUF5417 domain-containing protein	4	0	205	458	1.91388	100	inf	0.00945056	1	0.0501196	4	4	0	0.125	0.125
G5B34_RS24200		hypothetical protein	4	0	205	458	1.91388	100	inf	0.00945056	1	0.0501196	3	3	0	0.25	0.25
IE977_RS24530		hypothetical protein	4	0	205	458	1.91388	100	inf	0.00945056	1	0.0501196	4	4	0	0.125	0.125
CEP97_RS00060		aminoglycoside O-phosphotransferase APH(6)-Id	21	21	188	437	10.0478	95.4148	2.32447	0.00959513	1	0.0508331	13	5	10	0.0922852	0.581055
JQM62_RS28070		hypothetical protein	13	59	196	399	6.2201	87.1179	0.448547	0.0102713	1	0.0543585	17	8	9	1	1
group_82	intI1	class 1 integron integrase IntI1	6	37	203	421	2.87081	91.9214	0.336307	0.0103214	1	0.0545669	13	6	7	1	1
KYX58_RS01090		IS6 family transposase	1	18	208	440	0.478469	96.0699	0.117521	0.0107772	1	0.0569169	7	1	6	0.125	0.125
H9L30_RS23010		hypothetical protein	16	67	193	391	7.6555	85.3712	0.483799	0.0112727	1	0.059472	22	10	17	0.0169005	0.831812
KIG00_RS23930		IS1-like element IS1B family transposase	10	6	199	452	4.78469	98.69	3.78559	0.0114531	1	0.0603608	8	5	4	0.726562	1
DBP88_RS01720		hypothetical protein	12	8	197	450	5.74163	98.2533	3.4264	0.0117863	1	0.0619882	9	7	3	0.179688	0.507812
HTP82_RS00570		Mph(E) family macrolide 2'-phosphotransferase	12	8	197	450	5.74163	98.2533	3.4264	0.0117863	1	0.0619882	7	4	4	1	1
OLI86_RS23780		multiubiquitin domain-containing protein	8	4	201	454	3.82775	99.1266	4.51741	0.011919	1	0.0624914	5	3	3	1	1
G5C52_RS23270		hypothetical protein	8	4	201	454	3.82775	99.1266	4.51741	0.011919	1	0.0624914	8	4	4	1	1
HXI51_RS01065		hypothetical protein	8	4	201	454	3.82775	99.1266	4.51741	0.011919	1	0.0624914	6	4	3	0.6875	1
NGJ50_RS24150		hypothetical protein	164	316	45	142	78.4689	31.0044	1.63769	0.0120965	1	0.0633566	22	17	9	0.0169005	0.523467
HTP53_RS00800		hypothetical protein	0	13	209	445	0	97.1616	0	0.0123173	1	0.0638535	5	0	5	0.0625	0.0625
group_1583	istB	IS21-like element IS100kyp family helper ATPase IstB	0	13	209	445	0	97.1616	0	0.0123173	1	0.0638535	7	0	7	0.015625	0.015625
IFA78_RS00445		NAD(+)--rifampin ADP-ribosyltransferase Arr-2	0	13	209	445	0	97.1616	0	0.0123173	1	0.0638535	4	0	4	0.125	0.125
IFA68_RS01005		hypothetical protein	0	13	209	445	0	97.1616	0	0.0123173	1	0.0638535	4	0	4	0.125	0.125
H5H73_RS00685		hypothetical protein	0	13	209	445	0	97.1616	0	0.0123173	1	0.0638535	5	0	5	0.0625	0.0625
group_2233	istA	IS21-like element IS100 family transposase	0	13	209	445	0	97.1616	0	0.0123173	1	0.0638535	7	0	7	0.015625	0.015625
NFH10_RS24270		IS6-like element IS26 family transposase	0	13	209	445	0	97.1616	0	0.0123173	1	0.0638535	2	0	2	0.5	0.5
KZA07_RS00975		IS6-like element IS26 family transposase	0	13	209	445	0	97.1616	0	0.0123173	1	0.0638535	4	0	4	0.125	0.125
HTW08_RS00570		IS6-like element IS26 family transposase	0	13	209	445	0	97.1616	0	0.0123173	1	0.0638535	2	0	2	0.5	0.5
HXJ08_RS01080		antirestriction protein	0	13	209	445	0	97.1616	0	0.0123173	1	0.0638535	5	0	5	0.0625	0.0625
group_1030	sul1	sulfonamide-resistant dihydropteroate synthase Sul1	3	26	206	432	1.43541	94.3231	0.241972	0.0127743	1	0.0661548	7	3	5	0.453125	1
NGJ46_RS26075		IS3-like element ISSen4 family transposase	5	1	204	457	2.39234	99.7817	11.201	0.0130304	1	0.0663824	2	1	1	1	1
J3S86_RS02135		IS3 family transposase	5	1	204	457	2.39234	99.7817	11.201	0.0130304	1	0.0663824	4	4	1	0.125	0.625
tnpR		Tn3-like element Tn4401 family resolvase TnpR	5	1	204	457	2.39234	99.7817	11.201	0.0130304	1	0.0663824	4	3	1	0.625	0.625
group_2504	istA	IS21 family transposase	5	1	204	457	2.39234	99.7817	11.201	0.0130304	1	0.0663824	4	3	1	0.625	0.625
group_2506	istB	IS21-like element ISKpn7 family helper ATPase IstB	5	1	204	457	2.39234	99.7817	11.201	0.0130304	1	0.0663824	4	3	1	0.625	0.625
JFN83_RS23805		carbapenem-hydrolyzing class A beta-lactamase KPC-4	5	1	204	457	2.39234	99.7817	11.201	0.0130304	1	0.0663824	4	3	1	0.625	0.625
ECNIH2_RS25645		IS1182-like element ISKpn6 family transposase	5	1	204	457	2.39234	99.7817	11.201	0.0130304	1	0.0663824	4	3	1	0.625	0.625
DPF84_RS27130		hypothetical protein	5	1	204	457	2.39234	99.7817	11.201	0.0130304	1	0.0663824	4	3	1	0.625	0.625
IBG18_RS24320		ATP-binding protein	5	1	204	457	2.39234	99.7817	11.201	0.0130304	1	0.0663824	4	3	1	0.625	0.625
IBG18_RS24325		response regulator	5	1	204	457	2.39234	99.7817	11.201	0.0130304	1	0.0663824	4	3	1	0.625	0.625
DF208_RS25490		membrane protein	5	1	204	457	2.39234	99.7817	11.201	0.0130304	1	0.0663824	4	3	1	0.625	0.625
H5B36_RS00860		IS1-like element IS1A family transposase	5	1	204	457	2.39234	99.7817	11.201	0.0130304	1	0.0663824	2	1	1	1	1
HXI51_RS01740		NTP-binding protein	5	1	204	457	2.39234	99.7817	11.201	0.0130304	1	0.0663824	3	3	1	0.25	1
H7681_RS26385		extended-spectrum class A beta-lactamase SFO-1	5	1	204	457	2.39234	99.7817	11.201	0.0130304	1	0.0663824	4	3	1	0.625	0.625
HS647_RS00620		DsbA family oxidoreductase	7	3	202	455	3.34928	99.345	5.25578	0.0130932	1	0.0663824	6	5	2	0.21875	0.6875
D8768_RS25165		alkene reductase	7	3	202	455	3.34928	99.345	5.25578	0.0130932	1	0.0663824	6	5	2	0.21875	0.6875
IFO94_RS00555		thioredoxin family protein	7	3	202	455	3.34928	99.345	5.25578	0.0130932	1	0.0663824	6	5	2	0.21875	0.6875
IFO94_RS00550		carboxymuconolactone decarboxylase family protein	7	3	202	455	3.34928	99.345	5.25578	0.0130932	1	0.0663824	6	5	2	0.21875	0.6875
IFO94_RS00545		TetR/AcrR family transcriptional regulator	7	3	202	455	3.34928	99.345	5.25578	0.0130932	1	0.0663824	6	5	2	0.21875	0.6875
HS677_RS00640		OsmC family protein	7	3	202	455	3.34928	99.345	5.25578	0.0130932	1	0.0663824	6	5	2	0.21875	0.6875
CUN65_RS25390		IS6-like element IS26 family transposase	7	3	202	455	3.34928	99.345	5.25578	0.0130932	1	0.0663824	6	3	3	1	1
L0194_RS01415		hypothetical protein	194	394	15	64	92.823	13.9738	2.10085	0.0136195	1	0.0689816	16	13	10	0.0212708	0.454498
L3070_RS23845		recombinase family protein	18	17	191	441	8.61244	96.2882	2.44472	0.0136859	1	0.0691279	14	9	9	0.42395	0.42395
I0Q11_RS01235		excinuclease ABC subunit UvrA	6	2	203	456	2.87081	99.5633	6.73892	0.0137165	1	0.0691279	5	4	2	0.375	1
DF208_RS24445		TraE/TraK family type IV conjugative transfer system protein	6	2	203	456	2.87081	99.5633	6.73892	0.0137165	1	0.0691279	7	5	2	0.453125	0.453125
H5B13_RS00820		IS1-like element IS1B family transposase	6	2	203	456	2.87081	99.5633	6.73892	0.0137165	1	0.0691279	8	6	2	0.289062	0.289062
group_87	intI1	class 1 integron integrase IntI1	6	2	203	456	2.87081	99.5633	6.73892	0.0137165	1	0.0691279	7	6	1	0.125	0.125
JQL73_RS24150		DUF3330 domain-containing protein	11	52	198	406	5.26316	88.6463	0.433761	0.0145879	1	0.0734467	7	4	3	1	1
group_1027	sul1	sulfonamide-resistant dihydropteroate synthase Sul1	23	25	186	433	11.0048	94.5415	2.14172	0.0146293	1	0.0735819	18	10	9	0.814529	1
LA316_RS23315		IS1380-like element ISEcp1 family transposase	26	30	183	428	12.4402	93.4498	2.02696	0.0153804	1	0.0772832	9	4	6	0.507812	1
PCNR95_RS00405		hypothetical protein	9	5	200	453	4.30622	98.9083	4.077	0.0154257	1	0.0773574	7	4	4	1	1
HVY57_RS22525		IS4-like element ISVsa5 family transposase	9	5	200	453	4.30622	98.9083	4.077	0.0154257	1	0.0773574	4	2	2	1	1
E5O17_RS25170		IS110-like element IS4321 family transposase	8	42	201	416	3.82775	90.8297	0.394219	0.0166327	1	0.0833279	9	6	3	0.507812	0.507812
istB		IS21-like element IS100kyp family helper ATPase IstB	5	32	204	426	2.39234	93.0131	0.326287	0.0168461	1	0.0842307	8	5	3	0.726562	0.726562
istA		IS21-like element IS100 family transposase	5	32	204	426	2.39234	93.0131	0.326287	0.0168461	1	0.0842307	8	5	3	0.726562	0.726562
CPT07_RS25290		IS5 family transposase	10	47	199	411	4.78469	89.738	0.439431	0.0172924	1	0.0863768	19	10	9	1	1
HTD57_RS00050		MBL fold metallo-hydrolase	1	17	208	441	0.478469	96.2882	0.124717	0.0177974	1	0.0888048	5	1	4	0.375	0.375
AD871_RS25535		hypothetical protein	199	451	10	7	95.2153	1.52838	0.308869	0.0178135	1	0.0888048	8	3	5	0.726562	0.726562
HTG48_RS00155		hypothetical protein	194	396	15	62	92.823	13.5371	2.02492	0.0183606	1	0.0914418	16	13	10	0.0212708	0.454498
H5E46_RS00760		ANT(3'')-Ia family aminoglycoside nucleotidyltransferase AadA5	4	28	205	430	1.91388	93.8865	0.299652	0.0183785	1	0.0914418	6	3	4	0.6875	1
CA270_RS27590		hypothetical protein	2	20	207	438	0.956938	95.6332	0.211594	0.0196956	1	0.0978986	6	2	5	0.21875	0.6875
L0192_RS01045		hypothetical protein	11	8	198	450	5.26316	98.2533	3.125	0.0207312	1	0.101258	9	8	5	0.0390625	1
msr(E)		ABC-F type ribosomal protection protein Msr(E)	11	8	198	450	5.26316	98.2533	3.125	0.0207312	1	0.101258	8	3	5	0.726562	0.726562
group_98	intI1	class 1 integron integrase IntI1	11	8	198	450	5.26316	98.2533	3.125	0.0207312	1	0.101258	13	8	6	0.581055	1
trbB		type-F conjugative transfer system pilin assembly thiol-disulfide isomerase TrbB	0	11	209	447	0	97.5983	0	0.0208308	1	0.101258	5	0	5	0.0625	0.0625
HTP53_RS00835		DNA methylase	0	11	209	447	0	97.5983	0	0.0208308	1	0.101258	4	0	4	0.125	0.125
traQ		type-F conjugative transfer system pilin chaperone TraQ	0	11	209	447	0	97.5983	0	0.0208308	1	0.101258	5	0	5	0.0625	0.0625
trbC		type-F conjugative transfer system pilin assembly protein TrbC	0	11	209	447	0	97.5983	0	0.0208308	1	0.101258	5	0	5	0.0625	0.0625
N5O81_RS25730		type I toxin-antitoxin system Hok family toxin	0	11	209	447	0	97.5983	0	0.0208308	1	0.101258	4	0	4	0.125	0.125
HTD64_RS00055		IS1380-like element ISEcp1 family transposase	0	11	209	447	0	97.5983	0	0.0208308	1	0.101258	4	0	4	0.125	0.125
traW		type-F conjugative transfer system protein TraW	0	11	209	447	0	97.5983	0	0.0208308	1	0.101258	5	0	5	0.0625	0.0625
traU		conjugal transfer pilus assembly protein TraU	0	11	209	447	0	97.5983	0	0.0208308	1	0.101258	5	0	5	0.0625	0.0625
IST66_RS00865		IS3-like element IS3 family transposase	0	11	209	447	0	97.5983	0	0.0208308	1	0.101258	2	0	2	0.5	0.5
tnpA		IS66-like element accessory protein TnpA	0	11	209	447	0	97.5983	0	0.0208308	1	0.101258	4	0	4	0.125	0.125
traT		conjugal transfer complement resistance protein TraT	0	11	209	447	0	97.5983	0	0.0208308	1	0.101258	5	0	5	0.0625	0.0625
KIG00_RS23685		IS30 family transposase	0	11	209	447	0	97.5983	0	0.0208308	1	0.101258	3	0	3	0.25	0.25
K5676_RS24340		hypothetical protein	0	11	209	447	0	97.5983	0	0.0208308	1	0.101258	3	0	3	0.25	0.25
GEO46_RS23105		IS6-like element IS26 family transposase	0	11	209	447	0	97.5983	0	0.0208308	1	0.101258	3	0	3	0.25	0.25
JL084_RS01250		hypothetical protein	0	11	209	447	0	97.5983	0	0.0208308	1	0.101258	3	0	3	0.25	0.25
HTL33_RS00690		DUF4942 domain-containing protein	0	11	209	447	0	97.5983	0	0.0208308	1	0.101258	4	0	4	0.125	0.125
IFA68_RS00005		zinc finger-like domain-containing protein	0	11	209	447	0	97.5983	0	0.0208308	1	0.101258	4	0	4	0.125	0.125
FJR58_RS24730		IS91 family transposase	0	11	209	447	0	97.5983	0	0.0208308	1	0.101258	4	0	4	0.125	0.125
trbJ		P-type conjugative transfer protein TrbJ	0	11	209	447	0	97.5983	0	0.0208308	1	0.101258	5	0	5	0.0625	0.0625
KL857_RS24245		conjugal transfer protein TrbE	0	11	209	447	0	97.5983	0	0.0208308	1	0.101258	5	0	5	0.0625	0.0625
OIPHN260_RS24395		extended-spectrum class A beta-lactamase CTX-M-65	19	73	190	385	9.09091	84.0611	0.527397	0.0209627	1	0.101802	10	4	7	0.34375	0.753906
HCU35_RS22270		hypothetical protein	209	446	0	12	100	2.62009	inf	0.022414	1	0.106904	3	3	0	0.25	0.25
HTP57_RS00870		transglycosylase SLT domain-containing protein	0	12	209	446	0	97.3799	0	0.022414	1	0.106904	5	0	5	0.0625	0.0625
N5O75_RS25510		fertility inhibition protein FinO	0	12	209	446	0	97.3799	0	0.022414	1	0.106904	5	0	5	0.0625	0.0625
traA		type IV conjugative transfer system pilin TraA	0	12	209	446	0	97.3799	0	0.022414	1	0.106904	5	0	5	0.0625	0.0625
traV		type IV conjugative transfer system lipoprotein TraV	0	12	209	446	0	97.3799	0	0.022414	1	0.106904	5	0	5	0.0625	0.0625
traR		conjugal transfer protein TraR	0	12	209	446	0	97.3799	0	0.022414	1	0.106904	5	0	5	0.0625	0.0625
K4904_RS00220		hypothetical protein	0	12	209	446	0	97.3799	0	0.022414	1	0.106904	4	0	4	0.125	0.125
traK		type-F conjugative transfer system secretin TraK	0	12	209	446	0	97.3799	0	0.022414	1	0.106904	5	0	5	0.0625	0.0625
traB		F-type conjugal transfer pilus assembly protein TraB	0	12	209	446	0	97.3799	0	0.022414	1	0.106904	5	0	5	0.0625	0.0625
I6U41_RS00835		hypothetical protein	0	12	209	446	0	97.3799	0	0.022414	1	0.106904	2	0	2	0.5	0.5
HVY52_RS24210		hypothetical protein	0	12	209	446	0	97.3799	0	0.022414	1	0.106904	2	0	2	0.5	0.5
J0O73_RS25980		ANT(3'')-Ia family aminoglycoside nucleotidyltransferase AadA16	0	12	209	446	0	97.3799	0	0.022414	1	0.106904	2	0	2	0.5	0.5
HRL54_RS24665		DUF932 domain-containing protein	0	12	209	446	0	97.3799	0	0.022414	1	0.106904	5	0	5	0.0625	0.0625
HTO36_RS00050		flavin reductase	0	12	209	446	0	97.3799	0	0.022414	1	0.106904	3	0	3	0.25	0.25
MZW00_RS00770		AAA family ATPase	0	12	209	446	0	97.3799	0	0.022414	1	0.106904	2	0	2	0.5	0.5
NFH10_RS24140		IS6-like element IS26 family transposase	0	12	209	446	0	97.3799	0	0.022414	1	0.106904	3	0	3	0.25	0.25
JW972_RS21550		DUF4942 domain-containing protein	0	12	209	446	0	97.3799	0	0.022414	1	0.106904	3	0	3	0.25	0.25
psiB		conjugation system SOS inhibitor PsiB	0	12	209	446	0	97.3799	0	0.022414	1	0.106904	3	0	3	0.25	0.25
traX		conjugal transfer pilus acetylase TraX	0	12	209	446	0	97.3799	0	0.022414	1	0.106904	5	0	5	0.0625	0.0625
blaOXA		oxacillin-hydrolyzing class D beta-lactamase OXA-1	32	106	177	352	15.311	76.8559	0.600362	0.0231855	1	0.11048	19	8	13	0.167068	0.647606
dfrA14		trimethoprim-resistant dihydrofolate reductase DfrA14	26	31	183	427	12.4402	93.2314	1.95699	0.0241587	1	0.115009	13	6	7	1	1
FC640_RS22450		hypothetical protein	5	31	204	427	2.39234	93.2314	0.337603	0.0250948	1	0.119353	7	5	3	0.453125	1
AXA52_RS25020		IS5-like element IS903B family transposase	46	68	163	390	22.0096	85.1528	1.61855	0.026504	1	0.125937	21	13	13	0.38331	0.38331
NQV13_RS01210		quaternary ammonium compound efflux SMR transporter QacE delta 1	11	9	198	449	5.26316	98.0349	2.7716	0.0271474	1	0.128753	10	6	4	0.753906	0.753906
L0192_RS00575		hypothetical protein	11	9	198	449	5.26316	98.0349	2.7716	0.0271474	1	0.128753	13	5	8	0.581055	0.581055
NGK41_RS24010		hypothetical protein	193	395	16	63	92.3445	13.7555	1.92389	0.027555	1	0.130564	17	14	10	0.0127258	0.629059
group_1582	istB	IS21-like element IS100kyp family helper ATPase IstB	1	15	208	443	0.478469	96.7249	0.141987	0.02841	1	0.132682	4	1	3	0.625	0.625
group_2238	istA	IS21-like element IS100 family transposase	1	15	208	443	0.478469	96.7249	0.141987	0.02841	1	0.132682	4	1	3	0.625	0.625
HUV24_RS23815		16S rRNA (guanine(1405)-N(7))-methyltransferase RmtB1	1	15	208	443	0.478469	96.7249	0.141987	0.02841	1	0.132682	5	1	4	0.375	0.375
KKZ13_RS23110		IS6-like element IS26 family transposase	1	15	208	443	0.478469	96.7249	0.141987	0.02841	1	0.132682	3	1	3	0.25	1
ND013_RS23055		hypothetical protein	8	5	201	453	3.82775	98.9083	3.60597	0.0298619	1	0.132682	11	6	5	1	1
J1G49_RS23910		DUF1173 family protein	17	65	192	393	8.13397	85.8079	0.535337	0.0303231	1	0.132682	26	10	17	0.168638	0.32694
HBK83_RS23255		quinolone resistance pentapeptide repeat protein QnrB2	6	3	203	455	2.87081	99.345	4.48276	0.0304572	1	0.132682	7	5	3	0.453125	1
HTF87_RS00230		quaternary ammonium compound efflux SMR transporter QacE delta 1	6	3	203	455	2.87081	99.345	4.48276	0.0304572	1	0.132682	4	2	2	1	1
CPT31_RS23780		alpha/beta hydrolase	6	3	203	455	2.87081	99.345	4.48276	0.0304572	1	0.132682	5	4	2	0.375	1
HS677_RS00610		SDR family oxidoreductase	6	3	203	455	2.87081	99.345	4.48276	0.0304572	1	0.132682	5	4	2	0.375	1
group_1022	tnpB	IS66 family insertion sequence element accessory protein TnpB	3	0	206	458	1.43541	100	inf	0.030462	1	0.132682	1	1	0	1	1
IFJ76_RS24430		DNA cytosine methyltransferase	3	0	206	458	1.43541	100	inf	0.030462	1	0.132682	2	2	0	0.5	0.5
NGK57_RS24435		hypothetical protein	3	0	206	458	1.43541	100	inf	0.030462	1	0.132682	1	1	0	1	1
group_1140	merG	phenylmercury resistance protein MerG	3	0	206	458	1.43541	100	inf	0.030462	1	0.132682	1	1	0	1	1
D8768_RS25140		recombinase family protein	3	0	206	458	1.43541	100	inf	0.030462	1	0.132682	3	3	0	0.25	0.25
NGK54_RS22770		GNAT family N-acetyltransferase	3	0	206	458	1.43541	100	inf	0.030462	1	0.132682	3	3	0	0.25	0.25
NGJ48_RS26385		IS3-like element ISSen4 family transposase	3	0	206	458	1.43541	100	inf	0.030462	1	0.132682	1	1	0	1	1
CUN65_RS24330		IS3-like element ISSen4 family transposase	3	0	206	458	1.43541	100	inf	0.030462	1	0.132682	2	2	0	0.5	0.5
IST29_RS01560		IS3 family transposase	3	0	206	458	1.43541	100	inf	0.030462	1	0.132682	1	1	0	1	1
CSC02_RS25005		efflux RND transporter periplasmic adaptor subunit	3	0	206	458	1.43541	100	inf	0.030462	1	0.132682	2	2	0	0.5	0.5
CSC02_RS25030		ATP-binding cassette domain-containing protein	3	0	206	458	1.43541	100	inf	0.030462	1	0.132682	2	2	0	0.5	0.5
IFJ76_RS23890		MobH family relaxase	3	0	206	458	1.43541	100	inf	0.030462	1	0.132682	3	3	0	0.25	0.25
AXA52_RS24845		TrbI/VirB10 family protein	3	0	206	458	1.43541	100	inf	0.030462	1	0.132682	2	2	0	0.5	0.5
HPB40_RS25510		hypothetical protein	3	0	206	458	1.43541	100	inf	0.030462	1	0.132682	2	2	0	0.5	0.5
HPB40_RS25540		CopG family transcriptional regulator	3	0	206	458	1.43541	100	inf	0.030462	1	0.132682	2	2	0	0.5	0.5
HPB40_RS25545		conjugal transfer protein TraG	3	0	206	458	1.43541	100	inf	0.030462	1	0.132682	2	2	0	0.5	0.5
HPB40_RS25550		LysR family transcriptional regulator	3	0	206	458	1.43541	100	inf	0.030462	1	0.132682	2	2	0	0.5	0.5
HPB40_RS25555		polyketide cyclase	3	0	206	458	1.43541	100	inf	0.030462	1	0.132682	2	2	0	0.5	0.5
HPB40_RS25570		EexN family lipoprotein	3	0	206	458	1.43541	100	inf	0.030462	1	0.132682	2	2	0	0.5	0.5
AXA52_RS24755		TolC family protein	3	0	206	458	1.43541	100	inf	0.030462	1	0.132682	2	2	0	0.5	0.5
CSC02_RS25015		SMR family transporter	3	0	206	458	1.43541	100	inf	0.030462	1	0.132682	2	2	0	0.5	0.5
AXA52_RS24735		DUF3313 family protein	3	0	206	458	1.43541	100	inf	0.030462	1	0.132682	2	2	0	0.5	0.5
CSC02_RS25045		relaxase/mobilization nuclease and DUF3363 domain-containing protein	3	0	206	458	1.43541	100	inf	0.030462	1	0.132682	2	2	0	0.5	0.5
CSC02_RS27460		hypothetical protein	3	0	206	458	1.43541	100	inf	0.030462	1	0.132682	2	2	0	0.5	0.5
HPB40_RS25640		S26 family signal peptidase	3	0	206	458	1.43541	100	inf	0.030462	1	0.132682	2	2	0	0.5	0.5
CSC02_RS25060		DUF2840 domain-containing protein	3	0	206	458	1.43541	100	inf	0.030462	1	0.132682	2	2	0	0.5	0.5
CSC02_RS25065		hypothetical protein	3	0	206	458	1.43541	100	inf	0.030462	1	0.132682	2	2	0	0.5	0.5
CSC02_RS25095		DUF2958 domain-containing protein	3	0	206	458	1.43541	100	inf	0.030462	1	0.132682	2	2	0	0.5	0.5
CSC02_RS25120		hypothetical protein	3	0	206	458	1.43541	100	inf	0.030462	1	0.132682	2	2	0	0.5	0.5
I9464_RS25005		IS481 family transposase	3	0	206	458	1.43541	100	inf	0.030462	1	0.132682	1	1	0	1	1
GVI76_RS25650		IS481 family transposase	3	0	206	458	1.43541	100	inf	0.030462	1	0.132682	1	1	0	1	1
HTL74_RS01005		hypothetical protein	3	0	206	458	1.43541	100	inf	0.030462	1	0.132682	1	1	0	1	1
group_2323	merB	organomercurial lyase MerB	3	0	206	458	1.43541	100	inf	0.030462	1	0.132682	1	1	0	1	1
AXJ76_RS24725		IS3 family transposase	3	0	206	458	1.43541	100	inf	0.030462	1	0.132682	3	3	0	0.25	0.25
KZX48_RS26345		hypothetical protein	3	0	206	458	1.43541	100	inf	0.030462	1	0.132682	3	3	0	0.25	0.25
EQB85_RS01015		hypothetical protein	3	0	206	458	1.43541	100	inf	0.030462	1	0.132682	1	1	0	1	1
EQB85_RS01020		fimbrial protein	3	0	206	458	1.43541	100	inf	0.030462	1	0.132682	1	1	0	1	1
EQB85_RS01025		fimbrial protein	3	0	206	458	1.43541	100	inf	0.030462	1	0.132682	1	1	0	1	1
group_2379	aadB	aminoglycoside nucleotidyltransferase ANT(2'')-Ia	3	0	206	458	1.43541	100	inf	0.030462	1	0.132682	3	3	0	0.25	0.25
IE977_RS23850		chlorite dismutase family protein	3	0	206	458	1.43541	100	inf	0.030462	1	0.132682	2	2	0	0.5	0.5
dfrA21		trimethoprim-resistant dihydrofolate reductase DfrA21	3	0	206	458	1.43541	100	inf	0.030462	1	0.132682	1	1	0	1	1
CUN65_RS24885		OXA-5 family class D beta-lactamase OXA-129	3	0	206	458	1.43541	100	inf	0.030462	1	0.132682	1	1	0	1	1
HPB40_RS25485		DUF2274 domain-containing protein	3	0	206	458	1.43541	100	inf	0.030462	1	0.132682	2	2	0	0.5	0.5
group_2734	trbG	P-type conjugative transfer protein TrbG	3	0	206	458	1.43541	100	inf	0.030462	1	0.132682	2	2	0	0.5	0.5
trbF		conjugal transfer protein TrbF	3	0	206	458	1.43541	100	inf	0.030462	1	0.132682	2	2	0	0.5	0.5
trbL		P-type conjugative transfer protein TrbL	3	0	206	458	1.43541	100	inf	0.030462	1	0.132682	2	2	0	0.5	0.5
group_2737	trbJ	P-type conjugative transfer protein TrbJ	3	0	206	458	1.43541	100	inf	0.030462	1	0.132682	2	2	0	0.5	0.5
trbE		conjugal transfer protein TrbE	3	0	206	458	1.43541	100	inf	0.030462	1	0.132682	2	2	0	0.5	0.5
AXA52_RS24810		VirB3 family type IV secretion system protein	3	0	206	458	1.43541	100	inf	0.030462	1	0.132682	2	2	0	0.5	0.5
AXA52_RS24805		TrbC/VirB2 family protein	3	0	206	458	1.43541	100	inf	0.030462	1	0.132682	2	2	0	0.5	0.5
group_2741	trbB	P-type conjugative transfer ATPase TrbB	3	0	206	458	1.43541	100	inf	0.030462	1	0.132682	2	2	0	0.5	0.5
HPB40_RS25565		multidrug efflux SMR transporter	3	0	206	458	1.43541	100	inf	0.030462	1	0.132682	2	2	0	0.5	0.5
AXA52_RS24760		LysR family transcriptional regulator	3	0	206	458	1.43541	100	inf	0.030462	1	0.132682	2	2	0	0.5	0.5
HPB40_RS25595		efflux RND transporter permease subunit	3	0	206	458	1.43541	100	inf	0.030462	1	0.132682	2	2	0	0.5	0.5
AXA52_RS24730		ABC transporter permease	3	0	206	458	1.43541	100	inf	0.030462	1	0.132682	2	2	0	0.5	0.5
AXA52_RS24720		MlaD family protein	3	0	206	458	1.43541	100	inf	0.030462	1	0.132682	2	2	0	0.5	0.5
HPB40_RS25625		ABC-type transport auxiliary lipoprotein family protein	3	0	206	458	1.43541	100	inf	0.030462	1	0.132682	2	2	0	0.5	0.5
parA		ParA family partition ATPase	3	0	206	458	1.43541	100	inf	0.030462	1	0.132682	2	2	0	0.5	0.5
AXA52_RS24675		replication initiator protein A	3	0	206	458	1.43541	100	inf	0.030462	1	0.132682	2	2	0	0.5	0.5
HPB40_RS25665		helix-turn-helix domain-containing protein	3	0	206	458	1.43541	100	inf	0.030462	1	0.132682	2	2	0	0.5	0.5
AXA52_RS24665		DUF2285 domain-containing protein	3	0	206	458	1.43541	100	inf	0.030462	1	0.132682	2	2	0	0.5	0.5
CSC02_RS25100		helix-turn-helix transcriptional regulator	3	0	206	458	1.43541	100	inf	0.030462	1	0.132682	2	2	0	0.5	0.5
CSC02_RS25105		DUF736 domain-containing protein	3	0	206	458	1.43541	100	inf	0.030462	1	0.132682	2	2	0	0.5	0.5
HPB40_RS25695		ParB/RepB/Spo0J family partition protein	3	0	206	458	1.43541	100	inf	0.030462	1	0.132682	2	2	0	0.5	0.5
CSC02_RS25130		DUF932 domain-containing protein	3	0	206	458	1.43541	100	inf	0.030462	1	0.132682	2	2	0	0.5	0.5
CSC02_RS25135		AAA family ATPase	3	0	206	458	1.43541	100	inf	0.030462	1	0.132682	2	2	0	0.5	0.5
radC		DNA repair protein RadC	3	0	206	458	1.43541	100	inf	0.030462	1	0.132682	2	2	0	0.5	0.5
HPB40_RS25715		PDDEXK nuclease domain-containing protein	3	0	206	458	1.43541	100	inf	0.030462	1	0.132682	2	2	0	0.5	0.5
CSC02_RS25150		site-specific integrase	3	0	206	458	1.43541	100	inf	0.030462	1	0.132682	2	2	0	0.5	0.5
groES		co-chaperone GroES	3	0	206	458	1.43541	100	inf	0.030462	1	0.132682	3	3	0	0.25	0.25
aac(3)-Ib		aminoglycoside N-acetyltransferase AAC(3)-Ib	3	0	206	458	1.43541	100	inf	0.030462	1	0.132682	1	1	0	1	1
HTP87_RS00930		hypothetical protein	3	0	206	458	1.43541	100	inf	0.030462	1	0.132682	1	1	0	1	1
HTL74_RS00900		hypothetical protein	3	0	206	458	1.43541	100	inf	0.030462	1	0.132682	1	1	0	1	1
H5D44_RS01415		hypothetical protein	3	0	206	458	1.43541	100	inf	0.030462	1	0.132682	1	1	0	1	1
HTP87_RS01200		helicase UvrD	3	0	206	458	1.43541	100	inf	0.030462	1	0.132682	1	1	0	1	1
H5D44_RS01515		toll/interleukin-1 receptor domain-containing protein	3	0	206	458	1.43541	100	inf	0.030462	1	0.132682	1	1	0	1	1
HTL74_RS01025		transposase	3	0	206	458	1.43541	100	inf	0.030462	1	0.132682	1	1	0	1	1
H5D44_RS00010		hypothetical protein	3	0	206	458	1.43541	100	inf	0.030462	1	0.132682	1	1	0	1	1
group_4220	vapB	type II toxin-antitoxin system VapB family antitoxin	3	0	206	458	1.43541	100	inf	0.030462	1	0.132682	1	1	0	1	1
H5B13_RS01250		hypothetical protein	3	0	206	458	1.43541	100	inf	0.030462	1	0.132682	2	2	0	0.5	0.5
LCD44_RS24740		PAS domain-containing methyl-accepting chemotaxis protein	3	0	206	458	1.43541	100	inf	0.030462	1	0.132682	3	3	0	0.25	0.25
EQB87_RS00255		hypothetical protein	3	0	206	458	1.43541	100	inf	0.030462	1	0.132682	1	1	0	1	1
NYP10_RS01095		Tn3-like element IS3000 family transposase	3	0	206	458	1.43541	100	inf	0.030462	1	0.132682	3	3	0	0.25	0.25
CPJ11_RS00405		hypothetical protein	3	0	206	458	1.43541	100	inf	0.030462	1	0.132682	1	1	0	1	1
MTX02_RS00040		hypothetical protein	203	425	6	33	97.1292	7.20524	2.62706	0.0315739	1	0.137289	12	8	6	0.387695	1
FC625_RS22675		IS1-like element IS1B family transposase	6	33	203	425	2.87081	92.7948	0.380654	0.0315739	1	0.137289	10	6	4	0.753906	0.753906
AM401_RS23595		recombinase family protein	14	13	195	445	6.69856	97.1616	2.45759	0.0317382	1	0.137886	10	6	5	0.753906	1
HTU93_RS00555		IS91-like element ISCR1 family transposase	12	10	197	448	5.74163	97.8166	2.72893	0.0322749	1	0.140097	12	7	6	0.774414	1
LA326_RS22840		lipopolysaccharide kinase InaA family protein	201	419	8	39	96.1722	8.51528	2.3386	0.0330246	1	0.143229	8	5	3	0.726562	0.726562
LBP97_RS25735		type II site-specific deoxyribonuclease	5	2	204	456	2.39234	99.5633	5.58824	0.0339961	1	0.147317	6	5	2	0.21875	0.6875
CA270_RS27470		hypothetical protein	179	359	30	99	85.6459	21.6157	1.6454	0.0341802	1	0.147988	27	16	15	0.442068	0.701108
NGJ49_RS24700		hypothetical protein	16	17	193	441	7.6555	96.2882	2.15056	0.0347241	1	0.150086	11	6	5	1	1
HTO89_RS00255		IS5-like element IS903B family transposase	16	17	193	441	7.6555	96.2882	2.15056	0.0347241	1	0.150086	22	10	13	0.523467	0.831812
HTN72_RS01385		nuclear transport factor 2 family protein	4	1	205	457	1.91388	99.7817	8.91707	0.0355643	1	0.1505	5	4	1	0.375	0.375
HTU86_RS00505		Tn3 family transposase	4	1	205	457	1.91388	99.7817	8.91707	0.0355643	1	0.1505	3	2	1	1	1
LN376_RS28495		IS4-like element ISVsa5 family transposase	4	1	205	457	1.91388	99.7817	8.91707	0.0355643	1	0.1505	4	3	1	0.625	0.625
group_2143	tet(D)	tetracycline efflux MFS transporter Tet(D)	4	1	205	457	1.91388	99.7817	8.91707	0.0355643	1	0.1505	3	3	1	0.25	1
KR491_RS01335		TrbG/VirB9 family P-type conjugative transfer protein	4	1	205	457	1.91388	99.7817	8.91707	0.0355643	1	0.1505	4	3	1	0.625	0.625
GVI66_RS24065		type IV secretion system protein	4	1	205	457	1.91388	99.7817	8.91707	0.0355643	1	0.1505	4	3	1	0.625	0.625
G5C52_RS24410		IS5-like element ISKpn26 family transposase	4	1	205	457	1.91388	99.7817	8.91707	0.0355643	1	0.1505	5	4	1	0.375	0.375
HTS28_RS01010		IS110-like element IS4321 family transposase	4	1	205	457	1.91388	99.7817	8.91707	0.0355643	1	0.1505	5	4	1	0.375	0.375
traG		conjugal transfer mating-pair stabilization protein TraG	0	10	209	448	0	97.8166	0	0.0356807	1	0.1505	4	0	4	0.125	0.125
HWV51_RS23905		DUF1380 family protein	0	10	209	448	0	97.8166	0	0.0356807	1	0.1505	4	0	4	0.125	0.125
group_1184	traD	type IV conjugative transfer system coupling protein TraD	0	10	209	448	0	97.8166	0	0.0356807	1	0.1505	4	0	4	0.125	0.125
BW158_RS00880		single-stranded DNA-binding protein	0	10	209	448	0	97.8166	0	0.0356807	1	0.1505	3	0	3	0.25	0.25
HEC87_RS25480		hypothetical protein	0	10	209	448	0	97.8166	0	0.0356807	1	0.1505	4	0	4	0.125	0.125
HTG91_RS00400		hypothetical protein	0	10	209	448	0	97.8166	0	0.0356807	1	0.1505	4	0	4	0.125	0.125
group_1783	istA	IS21-like element ISEc57 family transposase	0	10	209	448	0	97.8166	0	0.0356807	1	0.1505	2	0	2	0.5	0.5
HTF42_RS00770		class I SAM-dependent methyltransferase	0	10	209	448	0	97.8166	0	0.0356807	1	0.1505	5	0	5	0.0625	0.0625
N5O81_RS24170		membrane protein	0	10	209	448	0	97.8166	0	0.0356807	1	0.1505	4	0	4	0.125	0.125
KZW89_RS25330		DUF2726 domain-containing protein	0	10	209	448	0	97.8166	0	0.0356807	1	0.1505	4	0	4	0.125	0.125
H5C92_RS01015		Rop family plasmid primer RNA-binding protein	0	10	209	448	0	97.8166	0	0.0356807	1	0.1505	1	0	1	1	1
traH		conjugal transfer pilus assembly protein TraH	0	10	209	448	0	97.8166	0	0.0356807	1	0.1505	5	0	5	0.0625	0.0625
group_3069	traF	type-F conjugative transfer system pilin assembly protein TraF	0	10	209	448	0	97.8166	0	0.0356807	1	0.1505	5	0	5	0.0625	0.0625
traN		type-F conjugative transfer system mating-pair stabilization protein TraN	0	10	209	448	0	97.8166	0	0.0356807	1	0.1505	5	0	5	0.0625	0.0625
traC		type IV secretion system protein TraC	0	10	209	448	0	97.8166	0	0.0356807	1	0.1505	4	0	4	0.125	0.125
HEC87_RS25540		hypothetical protein	0	10	209	448	0	97.8166	0	0.0356807	1	0.1505	5	0	5	0.0625	0.0625
HTF42_RS00820		hypothetical protein	0	10	209	448	0	97.8166	0	0.0356807	1	0.1505	3	0	3	0.25	0.25
trbI		type-F conjugative transfer system protein TrbI	0	10	209	448	0	97.8166	0	0.0356807	1	0.1505	4	0	4	0.125	0.125
HEC87_RS25505		ParB/RepB/Spo0J family partition protein	0	10	209	448	0	97.8166	0	0.0356807	1	0.1505	3	0	3	0.25	0.25
HEC87_RS25565		hypothetical protein	0	10	209	448	0	97.8166	0	0.0356807	1	0.1505	4	0	4	0.125	0.125
HEC87_RS25585		hypothetical protein	0	10	209	448	0	97.8166	0	0.0356807	1	0.1505	4	0	4	0.125	0.125
D8M16_RS23865		Tn3-like element TnAs3 family transposase	5	29	204	429	2.39234	93.6681	0.362576	0.0358989	1	0.151295	10	4	7	0.34375	0.753906
aph(3'')-Ib		aminoglycoside O-phosphotransferase APH(3'')-Ib	46	70	163	388	22.0096	84.7162	1.56424	0.0367197	1	0.154625	16	11	9	0.210114	0.803619
H7681_RS26245		IS1182-like element ISCfr1 family transposase	12	11	197	447	5.74163	97.5983	2.47531	0.0381417	1	0.160347	11	6	6	1	1
JMM80_RS26555		hypothetical protein	12	11	197	447	5.74163	97.5983	2.47531	0.0381417	1	0.160347	10	7	4	0.34375	0.753906
IYY09_RS01040		hypothetical protein	181	365	28	93	86.6029	20.3057	1.64706	0.039181	1	0.16458	18	11	14	0.0308838	0.480682
gmtX		gamma-mobile-trio protein GmtX	7	4	202	454	3.34928	99.1266	3.93317	0.0419081	1	0.175599	6	3	4	0.6875	1
KR491_RS01105		IS5-like element IS903B family transposase	7	4	202	454	3.34928	99.1266	3.93317	0.0419081	1	0.175599	10	6	4	0.753906	0.753906
LN376_RS28405		hypothetical protein	7	4	202	454	3.34928	99.1266	3.93317	0.0419081	1	0.175599	5	4	2	0.375	1
L0F61_RS26160		type II toxin-antitoxin system RelE/ParE family toxin	197	409	12	49	94.2584	10.6987	1.96679	0.0425809	1	0.17827	17	11	9	0.332306	1
H1D58_RS23460		DUF3150 domain-containing protein	160	315	49	143	76.555	31.2227	1.48235	0.042663	1	0.178466	37	20	24	0.0988717	0.742829
HPC69_RS24135		zinc finger-like domain-containing protein	182	423	27	35	87.0813	7.64192	0.557745	0.0431728	1	0.18045	13	6	9	0.266846	1
PCNR95_RS00380		helix-turn-helix transcriptional regulator	8	6	201	452	3.82775	98.69	2.99834	0.0437814	1	0.182243	7	3	5	0.453125	1
K4907_RS00995		DUF6527 family protein	8	6	201	452	3.82775	98.69	2.99834	0.0437814	1	0.182243	7	3	5	0.453125	1
PCNR95_RS00400		winged helix-turn-helix transcriptional regulator	8	6	201	452	3.82775	98.69	2.99834	0.0437814	1	0.182243	7	3	5	0.453125	1
gmtY		gamma-mobile-trio recombinase GmtY	8	6	201	452	3.82775	98.69	2.99834	0.0437814	1	0.182243	7	3	5	0.453125	1
ECNIH2_RS25485		IS110-like element IS4321 family transposase	8	6	201	452	3.82775	98.69	2.99834	0.0437814	1	0.182243	11	6	5	1	1
H5G85_RS01205		DUF3330 domain-containing protein	1	14	208	444	0.478469	96.9432	0.152473	0.045942	1	0.190923	4	1	4	0.125	0.625
KZA08_RS00475		Tn3-like element IS3000 family transposase	1	14	208	444	0.478469	96.9432	0.152473	0.045942	1	0.190923	5	1	4	0.375	0.375
NL742_RS23410		hypothetical protein	201	420	8	38	96.1722	8.29694	2.27321	0.0466543	1	0.193724	16	12	8	0.0768127	1
LJN58_RS24555		IS1380-like element ISEcp1 family transposase	2	18	207	440	0.956938	96.0699	0.236178	0.0474708	1	0.196953	7	2	5	0.453125	0.453125

## Sheet: Escherichia
==> Escherichia.results.csv <==
Gene	Non-unique Gene name	Annotation	Number_pos_present_in	Number_neg_present_in	Number_pos_not_present_in	Number_neg_not_present_in	Sensitivity	Specificity	Odds_ratio	Naive_p	Bonferroni_p	Benjamini_H_p	Max_Pairwise_comparisons	Max_supporting_pairs	Max_opposing_pairs	Best_pairwise_comp_p	Worst_pairwise_comp_p
CF005_RS00150		hypothetical protein	190	177	18	282	91.3462	61.4379	16.8173	2.13102e-41	1.08043e-37	1.08043e-37	22	18	6	0.00434351	0.0524788
L0F62_RS25050		hypothetical protein	184	170	24	289	88.4615	62.963	13.0333	5.47076e-38	2.77368e-34	1.38684e-34	30	21	12	0.0427739	0.361595
LN376_RS28260		YrhA family protein	7	226	201	233	3.36538	50.7625	0.0359045	2.13672e-37	1.08332e-33	3.61106e-34	14	5	10	0.179565	0.42395
F1867_RS26045		HNH endonuclease	7	224	201	235	3.36538	51.1983	0.0365361	1.0811e-36	5.48118e-33	1.3703e-33	14	5	10	0.179565	0.42395
CS900_RS02305		HAD domain-containing protein	7	222	201	237	3.36538	51.634	0.037179	2.85654e-36	1.44826e-32	2.52203e-33	14	5	10	0.179565	0.42395
I6L57_RS23850		toxic anion resistance protein	6	217	202	242	2.88462	52.7233	0.033125	2.98465e-36	1.51322e-32	2.52203e-33	15	3	12	0.0351562	0.0351562
LQ218_RS23775		hypothetical protein	10	233	198	226	4.80769	49.2375	0.0489877	6.81665e-36	3.45604e-32	4.9372e-33	10	3	8	0.109375	0.34375
I6L57_RS23015		membrane protein	11	234	197	225	5.28846	49.0196	0.05369	3.88672e-35	1.97057e-31	2.46321e-32	10	4	6	0.753906	0.753906
H5B48_RS01285		hypothetical protein	8	222	200	237	3.84615	51.634	0.0427027	4.53748e-35	2.3005e-31	2.55611e-32	13	3	10	0.0922852	0.0922852
JL084_RS00785		hypothetical protein	194	214	14	245	93.2692	53.3769	15.8645	6.82452e-35	3.46003e-31	3.46003e-32	10	8	3	0.109375	0.34375
H5B48_RS01095		thioredoxin family protein	8	220	200	239	3.84615	52.0697	0.0434545	1.18103e-34	5.98782e-31	4.4506e-32	15	6	10	0.301758	0.607239
MS7884_RS24005		serine protease	10	228	198	231	4.80769	50.3268	0.0511696	1.22896e-34	6.23083e-31	4.4506e-32	9	5	5	1	1
HK406_RS23305		hypothetical protein	10	228	198	231	4.80769	50.3268	0.0511696	1.22896e-34	6.23083e-31	4.4506e-32	9	5	5	1	1
NMC34_RS23765		hypothetical protein	10	228	198	231	4.80769	50.3268	0.0511696	1.22896e-34	6.23083e-31	4.4506e-32	10	5	6	0.753906	1
IST29_RS01585		hypothetical protein	8	219	200	240	3.84615	52.2876	0.0438356	2.91115e-34	1.47595e-30	9.83969e-32	12	3	9	0.145996	0.145996
HCU35_RS22400		hypothetical protein	11	230	197	229	5.28846	49.8911	0.0555948	4.97573e-34	2.52269e-30	1.57668e-31	10	4	6	0.753906	0.753906
HTT58_RS00160		hypothetical protein	173	155	35	304	83.1731	66.2309	9.69438	5.35678e-34	2.71589e-30	1.59758e-31	18	11	11	0.480682	0.480682
H1Z82_RS25405		hypothetical protein	10	226	198	233	4.80769	50.7625	0.0520694	5.87515e-34	2.9787e-30	1.65484e-31	11	4	7	0.548828	0.548828
DXN08_RS24520		hypothetical protein	172	154	36	305	82.6923	66.4488	9.46248	1.46841e-33	7.44484e-30	3.91834e-31	20	12	12	0.503445	0.503445
H7681_RS25200		hypothetical protein	8	215	200	244	3.84615	53.159	0.0453953	1.88014e-33	9.53233e-30	4.76616e-31	12	3	9	0.145996	0.145996
MOP47_RS00855		hypothetical protein	180	176	28	283	86.5385	61.6558	10.3369	2.61744e-33	1.32704e-29	6.31925e-31	19	13	9	0.167068	1
GVI64_RS24480		DsbA family protein	10	222	198	237	4.80769	51.634	0.0539176	4.15825e-33	2.10823e-29	9.58288e-31	12	6	7	0.774414	1
HTW58_RS00345		HAD domain-containing protein	169	149	39	310	81.25	67.5381	9.01566	8.77486e-33	4.44885e-29	1.93428e-30	27	15	15	0.701108	0.701108
NGJ60_RS26065		hypothetical protein	2	178	206	281	0.961538	61.22	0.0153267	4.65362e-32	2.35939e-28	9.83077e-30	14	1	13	0.00183105	0.00183105
NGK33_RS23470		ATP-dependent helicase	6	199	202	260	2.88462	56.6449	0.0388079	1.21237e-31	6.1467e-28	2.45868e-29	15	6	9	0.607239	0.607239
I0Q11_RS00710		hypothetical protein	11	215	197	244	5.28846	53.159	0.0633691	1.84785e-30	9.36861e-27	3.60331e-28	11	6	5	1	1
IE977_RS24405		thioredoxin fold domain-containing protein	14	225	194	234	6.73077	50.9804	0.0750515	4.89891e-30	2.48375e-26	9.09692e-28	22	10	12	0.831812	0.831812
L3068_RS24185		hypothetical protein	11	213	197	246	5.28846	53.5948	0.0644885	5.02394e-30	2.54714e-26	9.09692e-28	11	6	5	1	1
HEC79_RS23360		hypothetical protein	186	207	22	252	89.4231	54.902	10.2925	5.22868e-30	2.65094e-26	9.14117e-28	20	13	10	0.263176	1
FO617_RS23815		hypothetical protein	11	212	197	247	5.28846	53.8126	0.065056	9.82032e-30	4.9789e-26	1.6061e-27	13	7	6	1	1
NGK35_RS22890		trypsin-like serine protease	11	212	197	247	5.28846	53.8126	0.065056	9.82032e-30	4.9789e-26	1.6061e-27	13	7	6	1	1
NGJ49_RS24580		hypothetical protein	9	201	199	258	4.32692	56.2092	0.0580515	5.67128e-29	2.87534e-25	8.98544e-27	15	7	8	1	1
IT786_RS23105		hypothetical protein	18	233	190	226	8.65385	49.2375	0.0918907	2.06698e-28	1.04796e-24	3.17563e-26	18	11	11	0.480682	0.480682
arsC		glutaredoxin-dependent arsenate reductase	12	210	196	249	5.76923	54.2484	0.0725948	2.42697e-28	1.23047e-24	3.3256e-26	12	7	5	0.774414	0.774414
arsB		arsenic transporter	12	210	196	249	5.76923	54.2484	0.0725948	2.42697e-28	1.23047e-24	3.3256e-26	12	7	5	0.774414	0.774414
NGK45_RS23085		transcriptional regulator	12	210	196	249	5.76923	54.2484	0.0725948	2.42697e-28	1.23047e-24	3.3256e-26	12	7	5	0.774414	0.774414
arsH		arsenical resistance protein ArsH	12	210	196	249	5.76923	54.2484	0.0725948	2.42697e-28	1.23047e-24	3.3256e-26	12	7	5	0.774414	0.774414
IFJ76_RS23770		universal stress protein	12	209	196	250	5.76923	54.4662	0.073235	5.24498e-28	2.65921e-24	6.99791e-26	12	7	5	0.774414	0.774414
D8M16_RS24165		SulP family inorganic anion transporter	12	208	196	251	5.76923	54.6841	0.0738815	6.1972e-28	3.14198e-24	8.05636e-26	12	7	5	0.774414	0.774414
LCD45_RS23760		DUF5417 domain-containing protein	22	241	186	218	10.5769	47.4946	0.106991	2.47529e-27	1.25497e-23	3.13743e-25	27	14	15	0.701108	1
rcnR		Ni(II)/Co(II)-binding transcriptional repressor RcnR	11	201	197	258	5.28846	56.2092	0.0716721	3.26269e-27	1.65418e-23	4.0346e-25	12	6	6	1	1
JJL14_RS24175		IS5-like element IS903B family transposase	8	186	200	273	3.84615	59.4771	0.0587097	8.64394e-27	4.38248e-23	1.04345e-24	14	6	9	0.42395	0.790527
LCD40_RS24470		hypothetical protein	13	205	195	254	6.25	55.3377	0.0826016	2.67473e-26	1.35609e-22	3.1537e-24	27	13	14	1	1
H1R14_RS01520		lytic transglycosylase domain-containing protein	156	143	52	316	75	68.8453	6.62937	2.80252e-26	1.42088e-22	3.22927e-24	37	21	23	0.187742	0.511376
NX086_RS01180		hypothetical protein	10	190	198	269	4.80769	58.6057	0.0715045	9.40191e-26	4.76677e-22	1.05928e-23	9	2	8	0.0390625	0.179688
FR808_RS23450		VWA domain-containing protein	14	206	194	253	6.73077	55.1198	0.0886298	1.09598e-25	5.5566e-22	1.20796e-23	15	10	6	0.301758	0.607239
EOS97_RS25410		hypothetical protein	176	196	32	263	84.6154	57.2985	7.3801	1.6628e-25	8.4304e-22	1.7937e-23	32	19	16	0.377086	1
HTU93_RS01120		hypothetical protein	18	219	190	240	8.65385	52.2876	0.103821	1.92704e-25	9.77007e-22	2.03543e-23	14	10	5	0.179565	0.42395
HPC66_RS23310		nickel/cobalt efflux protein RcnA	13	198	195	261	6.25	56.8627	0.0878788	7.27931e-25	3.69061e-21	7.53186e-23	14	8	6	0.790527	0.790527
IBG18_RS24400		hypothetical protein	3	150	205	309	1.44231	67.3203	0.0301463	2.55617e-24	1.29598e-20	2.59196e-22	12	3	10	0.0385742	0.145996
HTP87_RS01670		toxic anion resistance protein	5	160	203	299	2.40385	65.1416	0.0460283	3.43081e-24	1.73942e-20	3.41063e-22	11	2	9	0.0654297	0.0654297
traF		thioredoxin family protein	146	131	62	328	70.1923	71.4597	5.89608	6.79836e-24	3.44677e-20	6.6284e-22	45	24	27	0.232693	0.765992
NGJ01_RS23785		hypothetical protein	8	172	200	287	3.84615	62.5272	0.0667442	1.4914e-23	7.56142e-20	1.42668e-21	7	2	5	0.453125	0.453125
H5D44_RS00815		hypothetical protein	10	179	198	280	4.80769	61.0022	0.0790023	3.58824e-23	1.81924e-19	3.36896e-21	17	10	10	0.629059	0.629059
LCD50_RS22380		hypothetical protein	77	354	131	105	37.0192	22.8758	0.174343	4.99055e-23	2.53021e-19	4.60038e-21	37	22	23	0.187742	0.324009
NYP10_RS00070		VWA domain-containing protein	190	252	18	207	91.3462	45.098	8.67063	9.14122e-23	4.6346e-19	8.2434e-21	22	10	14	0.286279	0.831812
GEO45_RS23640		thioredoxin fold domain-containing protein	142	128	66	331	68.2692	72.1133	5.56368	9.26773e-23	4.69874e-19	8.2434e-21	48	24	32	0.0293049	1
HTQ43_RS00910		DUF5417 domain-containing protein	141	127	67	332	67.7885	72.3312	5.50147	1.77302e-22	8.98919e-19	1.54986e-20	36	18	21	0.405032	1
NGJ45_RS26320		Ig-like domain-containing protein	22	217	186	242	10.5769	52.7233	0.131906	4.70212e-22	2.38397e-18	4.04063e-20	35	19	19	0.735879	0.735879
HTV39_RS00980		hypothetical protein	148	144	60	315	71.1538	68.6275	5.39583	6.59857e-22	3.34547e-18	5.57579e-20	33	20	23	0.035082	0.296206
K6M22_RS01105		DsbA family protein	147	143	61	316	70.6731	68.8453	5.32523	1.33627e-21	6.7749e-18	1.11064e-19	33	21	23	0.035082	0.162756
GVI66_RS24560		ISNCY family transposase	7	157	201	302	3.36538	65.7952	0.0669899	1.97331e-21	1.00047e-17	1.61366e-19	13	5	9	0.266846	0.581055
J8617_RS24065		hypothetical protein	145	140	63	319	69.7115	69.4989	5.24433	2.57169e-21	1.30384e-17	2.0696e-19	37	23	25	0.047031	0.187742
KPH11_RS00245		TraC family protein	13	180	195	279	6.25	60.7843	0.103333	4.8902e-21	2.47933e-17	3.87395e-19	28	11	18	0.184933	0.344928
HTH11_RS00740		hypothetical protein	147	147	61	312	70.6731	67.9739	5.11475	9.74399e-21	4.9402e-17	7.60031e-19	49	29	30	0.152408	0.25287
IST29_RS00510		hypothetical protein	3	132	205	327	1.44231	71.2418	0.0362528	1.27644e-20	6.47156e-17	9.80539e-19	11	2	9	0.0654297	0.0654297
NGK40_RS22910		hypothetical protein	42	267	166	192	20.1923	41.8301	0.181941	1.33575e-20	6.77223e-17	1.01078e-18	40	22	19	0.635828	0.874629
G5577_RS22695		PP2C family serine/threonine-protein phosphatase	15	185	193	274	7.21154	59.695	0.11511	1.54197e-20	7.81781e-17	1.14968e-18	26	15	13	0.557197	1
GVI67_RS22440		hypothetical protein	3	130	205	329	1.44231	71.6776	0.0370356	2.63335e-20	1.33511e-16	1.9073e-18	10	2	8	0.109375	0.109375
LJU36_RS24100		hypothetical protein	3	130	205	329	1.44231	71.6776	0.0370356	2.63335e-20	1.33511e-16	1.9073e-18	10	2	8	0.109375	0.109375
IBG18_RS23950		recombinase family protein	3	129	205	330	1.44231	71.8954	0.0374362	5.01124e-20	2.5407e-16	3.57845e-18	10	2	8	0.109375	0.109375
JJL14_RS23455		DUF3085 domain-containing protein	35	242	173	217	16.8269	47.2767	0.181412	2.62955e-19	1.33318e-15	1.85164e-17	33	22	15	0.0801433	0.728332
HBA67_RS00085		hypothetical protein	31	229	177	230	14.9038	50.1089	0.175906	5.31558e-19	2.695e-15	3.69178e-17	46	25	27	0.301996	0.658738
JDC97_RS24595		IS1-like element IS1B family transposase	3	122	205	337	1.44231	73.4205	0.0404238	1.48241e-18	7.51583e-15	1.01565e-16	11	2	9	0.0654297	0.0654297
HVY70_RS28375		hypothetical protein	176	230	32	229	84.6154	49.8911	5.47609	1.57224e-18	7.97126e-15	1.06283e-16	44	26	25	0.291215	0.451381
MTW33_RS01260		hypothetical protein	119	103	89	356	57.2115	77.5599	4.62136	3.87617e-18	1.96522e-14	2.58581e-16	53	26	36	0.0126603	1
GVI71_RS22030		nucleotidyltransferase	6	135	202	324	2.88462	70.5882	0.0712871	5.6426e-18	2.8608e-14	3.71532e-16	11	3	8	0.226562	0.226562
HTM95_RS00330		HNH endonuclease signature motif containing protein	129	123	79	336	62.0192	73.2026	4.46064	8.13286e-18	4.12336e-14	5.28636e-16	48	27	29	0.193413	0.470879
M1B75_RS23510		PP2C family serine/threonine-protein phosphatase	173	225	35	234	83.1731	50.9804	5.14057	9.49984e-18	4.81642e-14	6.09673e-16	39	22	20	0.522397	1
CPT31_RS23690		DUF86 domain-containing protein	6	133	202	326	2.88462	71.024	0.0728058	1.0433e-17	5.28954e-14	6.61192e-16	12	4	8	0.387695	0.387695
JQL76_RS23105		H-NS family nucleoid-associated regulatory protein	89	351	119	108	42.7885	23.5294	0.230123	6.31429e-17	3.20135e-13	3.95228e-15	40	30	19	0.00222143	0.874629
J3S86_RS02105		hypothetical protein	0	91	208	368	0	80.1743	0	8.81453e-17	4.46897e-13	5.44996e-15	9	0	9	0.00390625	0.00390625
MJ614_RS01300		DUF3085 domain-containing protein	127	126	81	333	61.0577	72.549	4.14374	2.22328e-16	1.1272e-12	1.35807e-14	54	27	31	0.340891	1
CF006_RS01050		hypothetical protein	20	180	188	279	9.61538	60.7843	0.164894	2.61912e-16	1.3279e-12	1.58083e-14	23	14	11	0.404873	1
intI1		hypothetical protein	10	142	198	317	4.80769	69.0632	0.112747	4.66933e-16	2.36735e-12	2.78512e-14	12	7	6	0.774414	1
pcoE		hypothetical protein	11	146	197	313	5.28846	68.1917	0.119707	4.75525e-16	2.41091e-12	2.80339e-14	13	6	7	1	1
NGK69_RS24775		cupin domain-containing protein	6	124	202	335	2.88462	72.9847	0.0802459	4.925e-16	2.49698e-12	2.87009e-14	11	3	8	0.226562	0.226562
NQV13_RS00465		hypothetical protein	186	274	22	185	89.4231	40.305	5.70836	5.32756e-16	2.70107e-12	3.0694e-14	35	22	18	0.175465	1
H4F95_RS00520		DNA cytosine methyltransferase	133	140	75	319	63.9423	69.4989	4.04067	5.79096e-16	2.93601e-12	3.29889e-14	59	34	35	0.192526	0.297595
H7682_RS26790		recombinase family protein	4	112	204	347	1.92308	75.5991	0.0607493	9.00874e-16	4.56743e-12	5.07492e-14	12	4	9	0.145996	0.387695
NHV96_RS00960		IS5 family transposase	6	123	202	336	2.88462	73.2026	0.0811398	9.4642e-16	4.79835e-12	5.27291e-14	8	4	5	0.726562	1
HTG91_RS00050		Ig-like domain-containing protein	132	139	76	320	63.4615	69.7168	3.99849	1.02147e-15	5.17883e-12	5.62917e-14	64	30	43	0.0081469	0.707981
MF259_RS23970		hypothetical protein	186	276	22	183	89.4231	39.8693	5.60573	1.07514e-15	5.45094e-12	5.86123e-14	34	20	18	0.391528	0.864166
aac(6')-IIc		aminoglycoside N-acetyltransferase AAC(6')-IIc	2	99	206	360	0.961538	78.4314	0.0353045	1.72684e-15	8.75508e-12	9.31392e-14	9	2	7	0.179688	0.179688
EQB87_RS01465		hypothetical protein	0	85	208	374	0	81.4815	0	2.09257e-15	1.06093e-11	1.11677e-13	9	0	9	0.00390625	0.00390625
HTT58_RS01225		hypothetical protein	159	204	49	255	76.4423	55.5556	4.05612	5.76808e-15	2.92442e-11	3.04627e-13	32	16	22	0.0501025	1
HTP87_RS01725		IS1 family transposase	0	82	208	377	0	82.1351	0	7.13388e-15	3.61688e-11	3.72874e-13	11	0	11	0.000976562	0.000976562
NGK49_RS24455		VOC family protein	0	81	208	378	0	82.3529	0	7.40146e-15	3.75254e-11	3.82912e-13	11	0	11	0.000976562	0.000976562
IYY12_RS00895		DUF6012 family protein	125	129	83	330	60.0962	71.8954	3.85262	7.61088e-15	3.85872e-11	3.8977e-13	54	25	36	0.0198343	0.683489
group_1964	hdtA	H transfer determinant A	34	214	174	245	16.3462	53.3769	0.223708	1.14105e-14	5.78512e-11	5.78512e-13	51	31	27	0.16078	0.779768
LMB17_RS25950		hypothetical protein	128	136	80	323	61.5385	70.3704	3.8	1.22357e-14	6.2035e-11	6.14208e-13	46	20	33	0.00453386	0.461391
H5H94_RS01265		quinolone resistance pentapeptide repeat protein QnrB6	0	80	208	379	0	82.5708	0	1.29975e-14	6.58971e-11	6.21671e-13	12	0	12	0.000488281	0.000488281
pspF		phage shock protein operon transcriptional activator	0	80	208	379	0	82.5708	0	1.29975e-14	6.58971e-11	6.21671e-13	12	0	12	0.000488281	0.000488281
pspB		envelope stress response membrane protein PspB	0	80	208	379	0	82.5708	0	1.29975e-14	6.58971e-11	6.21671e-13	12	0	12	0.000488281	0.000488281
pspD		phage shock protein PspD	0	80	208	379	0	82.5708	0	1.29975e-14	6.58971e-11	6.21671e-13	12	0	12	0.000488281	0.000488281
pspC		envelope stress response membrane protein PspC	0	80	208	379	0	82.5708	0	1.29975e-14	6.58971e-11	6.21671e-13	12	0	12	0.000488281	0.000488281
group_391	parM	plasmid segregation protein ParM domain-containing protein	33	210	175	249	15.8654	54.2484	0.223592	1.75863e-14	8.91627e-11	8.33296e-13	43	28	17	0.065994	0.222053
relE		type II toxin-antitoxin system mRNA interferase RelE	4	105	204	354	1.92308	77.1242	0.0661064	1.91283e-14	9.69805e-11	8.89729e-13	10	2	9	0.0214844	0.109375
relB		type II toxin-antitoxin system antitoxin RelB	4	105	204	354	1.92308	77.1242	0.0661064	1.91283e-14	9.69805e-11	8.89729e-13	10	2	9	0.0214844	0.109375
frmR		formaldehyde-responsive transcriptional repressor FrmR	0	79	208	380	0	82.7887	0	2.43092e-14	1.23248e-10	1.09069e-12	12	0	12	0.000488281	0.000488281
fghA		S-formylglutathione hydrolase	0	79	208	380	0	82.7887	0	2.43092e-14	1.23248e-10	1.09069e-12	11	0	11	0.000976562	0.000976562
pspA		phage shock protein PspA	0	79	208	380	0	82.7887	0	2.43092e-14	1.23248e-10	1.09069e-12	12	0	12	0.000488281	0.000488281
NGK25_RS24375		helix-turn-helix transcriptional regulator	0	79	208	380	0	82.7887	0	2.43092e-14	1.23248e-10	1.09069e-12	10	0	10	0.00195312	0.00195312
D8M16_RS23975		IS6-like element IS6100 family transposase	7	119	201	340	3.36538	74.0741	0.0995025	2.56581e-14	1.30086e-10	1.13119e-12	17	7	10	0.629059	0.629059
merR		mercury resistance transcriptional regulator MerR	7	119	201	340	3.36538	74.0741	0.0995025	2.56581e-14	1.30086e-10	1.13119e-12	12	4	8	0.387695	0.387695
NGK54_RS23850		hypothetical protein	57	271	151	188	27.4038	40.9586	0.26187	2.65954e-14	1.34839e-10	1.1624e-12	28	16	15	0.571588	0.850554
L0F58_RS24615		hypothetical protein	97	353	111	106	46.6346	23.0937	0.26241	3.04364e-14	1.54312e-10	1.31891e-12	41	32	16	0.000430857	0.211024
IN355_RS01560		hypothetical protein	57	270	151	189	27.4038	41.1765	0.264238	3.08747e-14	1.56535e-10	1.32656e-12	28	17	15	0.344928	0.850554
GQF93_RS24900		permease	46	14	162	445	22.1154	96.9499	9.02557	3.16204e-14	1.60315e-10	1.34719e-12	24	16	11	0.15159	0.83882
HTJ96_RS00500		flavin reductase	138	160	70	299	66.3462	65.1416	3.68411	3.89084e-14	1.97266e-10	1.64388e-12	44	23	23	0.880396	0.880396
NGJ50_RS24555		hypothetical protein	52	257	156	202	25	44.0087	0.261997	4.86154e-14	2.4648e-10	2.03418e-12	30	16	17	0.584665	0.855536
F1867_RS25025		glutathione-independent formaldehyde dehydrogenase	0	78	208	381	0	83.0065	0	4.89487e-14	2.4817e-10	2.03418e-12	8	0	8	0.0078125	0.0078125
MM000_RS01080		hypothetical protein	58	271	150	188	27.8846	40.9586	0.268241	5.66403e-14	2.87166e-10	2.33468e-12	28	17	15	0.344928	0.850554
KDN44_RS23845		tetracycline resistance determinant leader peptide	33	4	175	455	15.8654	99.1285	21.45	5.77565e-14	2.92825e-10	2.35031e-12	21	20	3	2.09808e-05	0.00148964
HTV85_RS00585		hypothetical protein	97	352	111	107	46.6346	23.3115	0.265638	5.79466e-14	2.93789e-10	2.35031e-12	41	32	16	0.000430857	0.211024
merP		mercury resistance system periplasmic binding protein MerP	4	102	204	357	1.92308	77.7778	0.0686275	6.52504e-14	3.3082e-10	2.62555e-12	12	3	9	0.145996	0.145996
NGJ59_RS26330		hypothetical protein	2	91	206	368	0.961538	80.1743	0.0392617	6.70216e-14	3.398e-10	2.67559e-12	10	2	8	0.109375	0.109375
HTV99_RS01045		phosphoethanolamine--lipid A transferase MCR-1.1	83	61	125	398	39.9038	86.7102	4.33233	6.91144e-14	3.5041e-10	2.73758e-12	43	30	24	0.0137182	0.542384
merC		organomercurial transporter MerC	4	101	204	358	1.92308	77.9956	0.0695011	1.16392e-13	5.90106e-10	4.57446e-12	12	3	9	0.145996	0.145996
hdtA		H transfer determinant A	171	243	37	216	82.2115	47.0588	4.10811	1.22442e-13	6.20781e-10	4.77524e-12	52	25	33	0.0703942	0.889884
H5H75_RS00525		HNH endonuclease signature motif containing protein	31	198	177	261	14.9038	56.8627	0.230868	1.48354e-13	7.52154e-10	5.74164e-12	34	18	20	0.391528	0.864166
NGK41_RS24180		four-helix bundle copper-binding protein	0	74	208	385	0	83.878	0	1.59812e-13	8.10246e-10	6.13823e-12	8	0	8	0.0078125	0.0078125
HTK35_RS00980		phosphoethanolamine--lipid A transferase MCR-9.1	8	119	200	340	3.84615	74.0741	0.114286	1.78747e-13	9.06247e-10	6.81389e-12	11	5	6	1	1
HBK83_RS22435		hypothetical protein	46	238	162	221	22.1154	48.1481	0.263668	2.17437e-13	1.1024e-09	8.22689e-12	33	22	15	0.0801433	0.728332
merA		mercury(II) reductase	4	99	204	360	1.92308	78.4314	0.0713012	2.2001e-13	1.11545e-09	8.26258e-12	12	3	9	0.145996	0.145996
MUY30_RS24210		DMT family transporter	0	73	208	386	0	84.0959	0	2.8245e-13	1.43202e-09	1.01562e-11	8	0	8	0.0078125	0.0078125
NGK38_RS25910		TetR/AcrR family transcriptional regulator	0	73	208	386	0	84.0959	0	2.8245e-13	1.43202e-09	1.01562e-11	8	0	8	0.0078125	0.0078125
NGJ48_RS26205		helix-turn-helix transcriptional regulator	0	73	208	386	0	84.0959	0	2.8245e-13	1.43202e-09	1.01562e-11	8	0	8	0.0078125	0.0078125
EQB86_RS00245		AraC family transcriptional regulator	0	73	208	386	0	84.0959	0	2.8245e-13	1.43202e-09	1.01562e-11	8	0	8	0.0078125	0.0078125
CPJ11_RS00270		MDR family oxidoreductase	0	73	208	386	0	84.0959	0	2.8245e-13	1.43202e-09	1.01562e-11	8	0	8	0.0078125	0.0078125
NGJ20_RS24535		hypothetical protein	0	73	208	386	0	84.0959	0	2.8245e-13	1.43202e-09	1.01562e-11	8	0	8	0.0078125	0.0078125
FR825_RS25135		cation diffusion facilitator family transporter	5	104	203	355	2.40385	77.342	0.0840754	3.13118e-13	1.58751e-09	1.11796e-11	11	3	9	0.0654297	0.226562
JGY86_RS26800		cytochrome b/b6 domain-containing protein	5	103	203	356	2.40385	77.5599	0.0851308	3.27366e-13	1.65975e-09	1.16066e-11	12	3	9	0.145996	0.145996
IFO94_RS01900		hypothetical protein	162	222	46	237	77.8846	51.634	3.75969	3.67735e-13	1.86442e-09	1.29473e-11	40	22	21	0.635828	0.874629
AV984_RS25155		IS110-like element IS4321 family transposase	3	92	205	367	1.44231	79.9564	0.0583775	4.40268e-13	2.23216e-09	1.53942e-11	11	3	8	0.226562	0.226562
parM		plasmid segregation protein ParM domain-containing protein	165	230	43	229	79.3269	49.8911	3.82053	4.82745e-13	2.44752e-09	1.67638e-11	49	21	33	0.0212941	0.391603
NGJ98_RS26255		MBL fold metallo-hydrolase	0	72	208	387	0	84.3137	0	5.32099e-13	2.69774e-09	1.8352e-11	7	0	7	0.015625	0.015625
NGJ50_RS24450		alkene reductase	0	71	208	388	0	84.5316	0	5.58888e-13	2.83356e-09	1.90172e-11	7	0	7	0.015625	0.015625
CPJ11_RS00195		SDR family oxidoreductase	0	71	208	388	0	84.5316	0	5.58888e-13	2.83356e-09	1.90172e-11	7	0	7	0.015625	0.015625
NGK49_RS24040		SDR family oxidoreductase	1	79	207	380	0.480769	82.7887	0.0232373	5.80783e-13	2.94457e-09	1.96305e-11	12	1	11	0.00634766	0.00634766
CSC02_RS24885		hypothetical protein	2	85	206	374	0.961538	81.4815	0.0427184	7.57565e-13	3.84086e-09	2.54361e-11	9	2	8	0.0390625	0.179688
NGK66_RS24575		hypothetical protein	0	70	208	389	0	84.7495	0	9.63414e-13	4.88451e-09	3.21349e-11	7	0	7	0.015625	0.015625
tet(A)		tetracycline efflux MFS transporter Tet(A)	97	88	111	371	46.6346	80.8279	3.68417	1.01024e-12	5.1219e-09	3.32591e-11	53	33	28	0.0983706	0.783846
GEO45_RS23420		EamA family transporter	97	88	111	371	46.6346	80.8279	3.68417	1.01024e-12	5.1219e-09	3.32591e-11	51	34	27	0.0240929	0.779768
frmA		S-(hydroxymethyl)glutathione dehydrogenase	1	78	207	381	0.480769	83.0065	0.0235972	1.05541e-12	5.35091e-09	3.4522e-11	13	1	12	0.00341797	0.00341797
JQL72_RS23300		hypothetical protein	8	114	200	345	3.84615	75.1634	0.121053	1.06547e-12	5.40192e-09	3.46277e-11	8	3	5	0.726562	0.726562
HDB52_RS24270		IS110-like element ISEsa2 family transposase	5	100	203	359	2.40385	78.2135	0.0884236	1.08009e-12	5.47606e-09	3.48794e-11	13	4	9	0.266846	0.266846
pcoS		copper resistance membrane spanning protein PcoS	10	122	198	337	4.80769	73.4205	0.13951	1.22328e-12	6.20204e-09	3.92534e-11	14	7	7	1	1
NGK55_RS23025		IS110-like element IS5075 family transposase	2	83	206	376	0.961538	81.9172	0.0439818	1.47679e-12	7.48731e-09	4.709e-11	10	2	8	0.109375	0.109375
GUU82_RS23070		metalloregulator ArsR/SmtB family transcription factor	50	22	158	437	24.0385	95.207	6.28596	1.77753e-12	9.01206e-09	5.63254e-11	25	18	10	0.0432853	0.424356
NMU36_RS25160		IS256 family transposase	93	83	115	376	44.7115	81.9172	3.66349	1.94783e-12	9.87549e-09	6.13384e-11	47	35	22	0.00108854	0.770867
J4V52_RS00965		lytic transglycosylase domain-containing protein	8	112	200	347	3.84615	75.5991	0.123929	3.39769e-12	1.72263e-08	1.06335e-10	19	6	14	0.0635681	0.167068
I9464_RS26270		LysR family transcriptional regulator	0	68	208	391	0	85.1852	0	3.43769e-12	1.74291e-08	1.06927e-10	6	0	6	0.03125	0.03125
JQL75_RS22950		IS110-like element IS5075 family transposase	5	97	203	362	2.40385	78.8671	0.0919202	3.51872e-12	1.78399e-08	1.0878e-10	11	3	8	0.226562	0.226562
EZJ11_RS25455		hypothetical protein	9	115	199	344	4.32692	74.9455	0.135285	3.69443e-12	1.87308e-08	1.1352e-10	21	7	14	0.189247	0.189247
tetR(A)		tetracycline resistance transcriptional repressor TetR(A)	95	88	113	371	45.6731	80.8279	3.54435	4.05816e-12	2.05748e-08	1.23945e-10	53	33	31	0.0983706	0.271679
H5E46_RS00575		isochorismatase family cysteine hydrolase	96	89	112	370	46.1538	80.61	3.5634	4.10865e-12	2.08308e-08	1.24736e-10	51	33	28	0.0488739	0.575849
merD		mercury resistance co-regulator MerD	6	102	202	357	2.88462	77.7778	0.10396	4.23393e-12	2.1466e-08	1.27018e-10	12	4	9	0.145996	0.387695
group_817	merR	Hg(II)-responsive transcriptional regulator	6	102	202	357	2.88462	77.7778	0.10396	4.23393e-12	2.1466e-08	1.27018e-10	14	5	9	0.42395	0.42395
LNN29_RS23125		hypothetical protein	113	120	95	339	54.3269	73.8562	3.36026	4.32904e-12	2.19482e-08	1.29107e-10	57	32	29	0.427043	1
H1D56_RS00465		hypothetical protein	60	265	148	194	28.8462	42.2658	0.296787	4.36281e-12	2.21195e-08	1.29354e-10	53	38	25	0.00219019	0.783846
CRG85_RS24595		methyltransferase	102	101	106	358	49.0385	77.9956	3.4108	5.55366e-12	2.81571e-08	1.63704e-10	55	32	30	0.28061	0.590053
GVI76_RS26240		hypothetical protein	0	66	208	393	0	85.6209	0	5.82794e-12	2.95476e-08	1.70796e-10	9	0	9	0.00390625	0.00390625
merE		broad-spectrum mercury transporter MerE	6	101	202	358	2.88462	77.9956	0.105284	7.82191e-12	3.96571e-08	2.25433e-10	12	4	9	0.145996	0.387695
NGK26_RS24865		recombinase family protein	4	90	204	369	1.92308	80.3922	0.0803922	7.87014e-12	3.99016e-08	2.25433e-10	8	2	7	0.0703125	0.289062
IFJ76_RS23670		WbuC family cupin fold metalloprotein	4	90	204	369	1.92308	80.3922	0.0803922	7.87014e-12	3.99016e-08	2.25433e-10	10	3	7	0.34375	0.34375
JLF41_RS25050		ISNCY family transposase	4	90	204	369	1.92308	80.3922	0.0803922	7.87014e-12	3.99016e-08	2.25433e-10	13	4	9	0.266846	0.266846
NGJ45_RS26075		P-loop NTPase fold protein	0	64	208	395	0	86.0566	0	1.12118e-11	5.68439e-08	3.17564e-10	7	0	7	0.015625	0.015625
ltrA		group II intron reverse transcriptase/maturase	0	64	208	395	0	86.0566	0	1.12118e-11	5.68439e-08	3.17564e-10	7	0	7	0.015625	0.015625
HRL54_RS25015		IS1-like element IS1A family transposase	50	24	158	435	24.0385	94.7712	5.73576	1.31869e-11	6.68575e-08	3.71431e-10	41	25	19	0.211024	0.755229
tet(M)		tetracycline resistance ribosomal protection protein Tet(M)	28	4	180	455	13.4615	99.1285	17.6944	1.80586e-11	9.15569e-08	5.05839e-10	18	17	3	0.000144958	0.00753784
NGJ87_RS24645		excinuclease ABC subunit UvrA	0	63	208	396	0	86.2745	0	1.93536e-11	9.81227e-08	5.39136e-10	6	0	6	0.03125	0.03125
I9464_RS26490		methyltransferase	53	243	155	216	25.4808	47.0588	0.303943	2.14119e-11	1.08559e-07	5.93216e-10	32	19	18	0.377086	0.596615
sul3		sulfonamide-resistant dihydropteroate synthase Sul3	104	108	104	351	50	76.4706	3.25	3.17959e-11	1.61205e-07	8.76116e-10	52	40	24	0.000127539	0.677809
group_1340	frmA	S-(hydroxymethyl)glutathione dehydrogenase	0	62	208	397	0	86.4924	0	3.53808e-11	1.79381e-07	9.69625e-10	6	0	6	0.03125	0.03125
L3068_RS24160		DNA cytosine methyltransferase	70	280	138	179	33.6538	38.9978	0.324275	5.19078e-11	2.63173e-07	1.41491e-09	60	39	27	0.0273401	0.518958
IST29_RS01285		lytic transglycosylase domain-containing protein	13	124	195	335	6.25	72.9847	0.180108	5.47186e-11	2.77423e-07	1.48355e-09	23	12	13	0.677639	1
MTX02_RS00790		aminoglycoside O-phosphotransferase APH(3')-Ia	87	80	121	379	41.8269	82.5708	3.4063	5.50745e-11	2.79228e-07	1.48525e-09	62	35	35	0.374152	0.374152
NGJ20_RS23525		VOC family protein	0	60	208	399	0	86.9281	0	6.43957e-11	3.26486e-07	1.72744e-09	4	0	4	0.125	0.125
group_1134	frmR	formaldehyde-responsive transcriptional repressor FrmR	0	61	208	398	0	86.7102	0	6.90852e-11	3.50262e-07	1.82428e-09	5	0	5	0.0625	0.0625
group_1609	fghA	S-formylglutathione hydrolase	0	61	208	398	0	86.7102	0	6.90852e-11	3.50262e-07	1.82428e-09	5	0	5	0.0625	0.0625
IST19_RS01175		IS5-like element IS903B family transposase	0	61	208	398	0	86.7102	0	6.90852e-11	3.50262e-07	1.82428e-09	4	0	4	0.125	0.125
LNN29_RS22625		GrpB family protein	104	111	104	348	50	75.817	3.13514	8.27149e-11	4.19365e-07	2.17287e-09	52	39	24	0.000409541	0.677809
EQB84_RS00565		DUF2946 domain-containing protein	2	74	206	385	0.961538	83.878	0.0505117	8.54361e-11	4.33161e-07	2.23279e-09	4	1	4	0.125	0.625
merT		mercuric ion transporter MerT	8	102	200	357	3.84615	77.7778	0.14	9.99359e-11	5.06675e-07	2.58193e-09	16	7	9	0.803619	0.803619
group_2251	merE	broad-spectrum mercury transporter MerE	5	89	203	370	2.40385	80.61	0.102397	1.00323e-10	5.0864e-07	2.58193e-09	7	2	6	0.125	0.453125
merB		organomercurial lyase MerB	5	89	203	370	2.40385	80.61	0.102397	1.00323e-10	5.0864e-07	2.58193e-09	7	2	6	0.125	0.453125
MTX01_RS00505		hypothetical protein	87	81	121	378	41.8269	82.3529	3.35537	1.05499e-10	5.3488e-07	2.70141e-09	48	37	22	0.000222245	0.665466
IT786_RS22380		hypothetical protein	4	84	204	375	1.92308	81.6993	0.087535	1.33109e-10	6.74865e-07	3.39128e-09	12	4	8	0.387695	0.387695
NGK01_RS25835		hypothetical protein	1	65	207	394	0.480769	85.8388	0.0292828	2.14311e-10	1.08656e-06	5.37761e-09	8	1	7	0.0703125	0.0703125
NGK50_RS25020		mechanosensitive ion channel family protein	0	57	208	402	0	87.5817	0	2.14563e-10	1.08783e-06	5.37761e-09	2	0	2	0.5	0.5
NGK22_RS23835		DUF2534 family protein	0	57	208	402	0	87.5817	0	2.14563e-10	1.08783e-06	5.37761e-09	2	0	2	0.5	0.5
group_110	intI1	class 1 integron integrase IntI1	0	58	208	401	0	87.3638	0	2.15317e-10	1.09166e-06	5.37761e-09	8	0	8	0.0078125	0.0078125
NGK79_RS24825		IS110-like element IS4321 family transposase	4	82	204	377	1.92308	82.1351	0.0901483	2.25415e-10	1.14285e-06	5.60222e-09	12	3	11	0.00634766	0.145996
GHC21_RS22825		IS4-like element IS421 family transposase	54	34	154	425	25.9615	92.5926	4.38312	3.67904e-10	1.86527e-06	7.93481e-09	45	27	22	0.232693	1
group_1626	merP	mercury resistance system periplasmic binding protein MerP	0	56	208	403	0	87.7996	0	3.69883e-10	1.87531e-06	7.93481e-09	3	0	3	0.25	0.25
NGJ58_RS24030		ABC transporter substrate-binding protein	0	56	208	403	0	87.7996	0	3.69883e-10	1.87531e-06	7.93481e-09	1	0	1	1	1
NGJ45_RS25685		sugar ABC transporter permease	0	56	208	403	0	87.7996	0	3.69883e-10	1.87531e-06	7.93481e-09	1	0	1	1	1
NGK45_RS23325		carbohydrate ABC transporter permease	0	56	208	403	0	87.7996	0	3.69883e-10	1.87531e-06	7.93481e-09	1	0	1	1	1
NGK57_RS25160		zinc-binding alcohol dehydrogenase	0	56	208	403	0	87.7996	0	3.69883e-10	1.87531e-06	7.93481e-09	1	0	1	1	1
NGK38_RS25435		sugar phosphate isomerase/epimerase	0	56	208	403	0	87.7996	0	3.69883e-10	1.87531e-06	7.93481e-09	1	0	1	1	1
NGJ22_RS23965		Gfo/Idh/MocA family oxidoreductase	0	56	208	403	0	87.7996	0	3.69883e-10	1.87531e-06	7.93481e-09	1	0	1	1	1
NGK28_RS23920		glycoside hydrolase family 65 protein	0	56	208	403	0	87.7996	0	3.69883e-10	1.87531e-06	7.93481e-09	1	0	1	1	1
pgmB		beta-phosphoglucomutase	0	56	208	403	0	87.7996	0	3.69883e-10	1.87531e-06	7.93481e-09	1	0	1	1	1
NGJ46_RS25620		ABC transporter ATP-binding protein	0	56	208	403	0	87.7996	0	3.69883e-10	1.87531e-06	7.93481e-09	1	0	1	1	1
NGK22_RS23930		OmpG family monomeric porin	0	56	208	403	0	87.7996	0	3.69883e-10	1.87531e-06	7.93481e-09	1	0	1	1	1
pspE		thiosulfate sulfurtransferase PspE	0	56	208	403	0	87.7996	0	3.69883e-10	1.87531e-06	7.93481e-09	1	0	1	1	1
NMC33_RS24600		YcjX family protein	0	56	208	403	0	87.7996	0	3.69883e-10	1.87531e-06	7.93481e-09	1	0	1	1	1
EQB84_RS00895		YcjF family protein	0	56	208	403	0	87.7996	0	3.69883e-10	1.87531e-06	7.93481e-09	1	0	1	1	1
tyrR		transcriptional regulator TyrR	0	56	208	403	0	87.7996	0	3.69883e-10	1.87531e-06	7.93481e-09	1	0	1	1	1
tpx		thiol peroxidase	0	56	208	403	0	87.7996	0	3.69883e-10	1.87531e-06	7.93481e-09	1	0	1	1	1
ycjG		L-Ala-D/L-Glu epimerase	0	56	208	403	0	87.7996	0	3.69883e-10	1.87531e-06	7.93481e-09	1	0	1	1	1
mpaA		murein tripeptide amidase MpaA	0	56	208	403	0	87.7996	0	3.69883e-10	1.87531e-06	7.93481e-09	1	0	1	1	1
mppA		murein tripeptide ABC transporter substrate-binding protein MppA	0	56	208	403	0	87.7996	0	3.69883e-10	1.87531e-06	7.93481e-09	1	0	1	1	1
NGK66_RS23995		MarR family transcriptional regulator	0	56	208	403	0	87.7996	0	3.69883e-10	1.87531e-06	7.93481e-09	1	0	1	1	1
CPJ11_RS00815		glutaredoxin domain-containing protein	0	56	208	403	0	87.7996	0	3.69883e-10	1.87531e-06	7.93481e-09	1	0	1	1	1
NGK41_RS23575		Rho-binding antiterminator	0	56	208	403	0	87.7996	0	3.69883e-10	1.87531e-06	7.93481e-09	1	0	1	1	1
NGJ83_RS25465		DeoR/GlpR family DNA-binding transcription regulator	0	56	208	403	0	87.7996	0	3.69883e-10	1.87531e-06	7.93481e-09	1	0	1	1	1
NGK73_RS25575		VOC family protein	0	56	208	403	0	87.7996	0	3.69883e-10	1.87531e-06	7.93481e-09	1	0	1	1	1
NGJ26_RS24755		carboxymuconolactone decarboxylase family protein	0	56	208	403	0	87.7996	0	3.69883e-10	1.87531e-06	7.93481e-09	1	0	1	1	1
NGJ92_RS23980		cupin domain-containing protein	0	56	208	403	0	87.7996	0	3.69883e-10	1.87531e-06	7.93481e-09	1	0	1	1	1
NGJ46_RS25530		NAD(P)-dependent alcohol dehydrogenase	0	56	208	403	0	87.7996	0	3.69883e-10	1.87531e-06	7.93481e-09	1	0	1	1	1
uspE		universal stress protein UspE	0	56	208	403	0	87.7996	0	3.69883e-10	1.87531e-06	7.93481e-09	1	0	1	1	1
NGK73_RS25540		APH(3')-I family aminoglycoside O-phosphotransferase	0	56	208	403	0	87.7996	0	3.69883e-10	1.87531e-06	7.93481e-09	1	0	1	1	1
NGK54_RS23075		IS1-like element IS1B family transposase	0	56	208	403	0	87.7996	0	3.69883e-10	1.87531e-06	7.93481e-09	2	0	2	0.5	0.5
group_816	merR	Hg(II)-responsive transcriptional regulator	0	56	208	403	0	87.7996	0	3.69883e-10	1.87531e-06	7.93481e-09	3	0	3	0.25	0.25
HTW00_RS00485		SDR family oxidoreductase	102	110	106	349	49.0385	76.0349	3.053	3.70917e-10	1.88055e-06	7.93481e-09	51	39	26	0.000198039	1
group_758	merD	mercury resistance co-regulator MerD	6	90	202	369	2.88462	80.3922	0.121782	3.83398e-10	1.94383e-06	8.16734e-09	9	3	6	0.507812	0.507812
NMU36_RS25560		hypothetical protein	137	183	71	276	65.8654	60.1307	2.91018	4.74078e-10	2.40358e-06	1.00568e-08	57	31	31	0.596642	0.596642
HTN72_RS00845		DUF4942 domain-containing protein	153	220	55	239	73.5577	52.0697	3.02207	5.80105e-10	2.94113e-06	1.22547e-08	62	34	35	0.374152	0.525773
IST29_RS01150		LacI family DNA-binding transcriptional regulator	0	55	208	404	0	88.0174	0	6.74608e-10	3.42027e-06	1.3736e-08	1	0	1	1	1
ogt		methylated-DNA--[protein]-cysteine S-methyltransferase	0	55	208	404	0	88.0174	0	6.74608e-10	3.42027e-06	1.3736e-08	1	0	1	1	1
smrA		DNA endonuclease SmrA	0	55	208	404	0	88.0174	0	6.74608e-10	3.42027e-06	1.3736e-08	1	0	1	1	1
NGJ20_RS23805		sensor domain-containing diguanylate cyclase	0	55	208	404	0	88.0174	0	6.74608e-10	3.42027e-06	1.3736e-08	1	0	1	1	1
NGJ01_RS23800		EAL domain-containing protein	0	55	208	404	0	88.0174	0	6.74608e-10	3.42027e-06	1.3736e-08	1	0	1	1	1
group_2321	merD	mercuric resistance transcriptional repressor MerD	0	55	208	404	0	88.0174	0	6.74608e-10	3.42027e-06	1.3736e-08	4	0	4	0.125	0.125
group_2326	merA	mercury(II) reductase	0	55	208	404	0	88.0174	0	6.74608e-10	3.42027e-06	1.3736e-08	4	0	4	0.125	0.125
group_2327	merP	mercury resistance system periplasmic binding protein MerP	0	55	208	404	0	88.0174	0	6.74608e-10	3.42027e-06	1.3736e-08	4	0	4	0.125	0.125
NGJ01_RS23245		mercuric transport protein MerT	0	55	208	404	0	88.0174	0	6.74608e-10	3.42027e-06	1.3736e-08	4	0	4	0.125	0.125
EB780_RS02575		replication initiation protein	37	15	171	444	17.7885	96.732	6.40468	7.39156e-10	3.74752e-06	1.49901e-08	23	17	8	0.0346897	0.21004
IFJ76_RS24010		DUF5431 family protein	2	68	206	391	0.961538	85.1852	0.0558252	8.26109e-10	4.18837e-06	1.66867e-08	11	2	9	0.0654297	0.0654297
AXJ76_RS24170		DUF3330 domain-containing protein	3	73	205	386	1.44231	84.0959	0.0773806	8.36908e-10	4.24312e-06	1.68378e-08	12	2	10	0.0385742	0.0385742
qac		quaternary ammonium compound efflux SMR transporter QacL	84	81	124	378	40.3846	82.3529	3.16129	1.08405e-09	5.49616e-06	2.17239e-08	52	34	25	0.0364834	0.889884
merG		hypothetical protein	0	53	208	406	0	88.4532	0	1.20252e-09	6.09677e-06	2.38155e-08	4	0	4	0.125	0.125
group_2322	merB	organomercurial lyase MerB	0	53	208	406	0	88.4532	0	1.20252e-09	6.09677e-06	2.38155e-08	4	0	4	0.125	0.125
group_760	merT	mercuric ion transporter MerT	0	53	208	406	0	88.4532	0	1.20252e-09	6.09677e-06	2.38155e-08	2	0	2	0.5	0.5
NGK35_RS22755		hypothetical protein	0	54	208	405	0	88.2353	0	1.31061e-09	6.64477e-06	2.58552e-08	4	0	4	0.125	0.125
OO975_RS22330		IS4-like element IS421 family transposase	24	4	184	455	11.5385	99.1285	14.837	1.54698e-09	7.84319e-06	3.03999e-08	21	20	2	2.09808e-05	0.000221252
H5B48_RS00445		TniQ family protein	6	86	202	373	2.88462	81.2636	0.128828	1.96295e-09	9.95215e-06	3.84253e-08	8	4	5	0.726562	1
NGJ00_RS23410		3'-5' exonuclease	41	198	167	261	19.7115	56.8627	0.323625	2.38529e-09	1.20934e-05	4.65131e-08	38	17	25	0.0729514	0.627103
EQB87_RS00495		subclass B1 metallo-beta-lactamase IMP-1	3	71	205	388	1.44231	84.5316	0.0799725	2.49552e-09	1.26523e-05	4.84761e-08	9	2	7	0.179688	0.179688
CEP97_RS00115		IS4-like element ISVsa5 family transposase	3	70	205	389	1.44231	84.7495	0.081324	2.58621e-09	1.31121e-05	5.00461e-08	8	2	6	0.289062	0.289062
GVI68_RS23385		phosphoadenosine phosphosulfate reductase family protein	182	304	26	155	87.5	33.7691	3.56908	3.63511e-09	1.843e-05	7.00761e-08	36	18	21	0.405032	1
group_2318	merC	organomercurial transporter MerC	0	51	208	408	0	88.8889	0	3.98727e-09	2.02155e-05	7.62848e-08	1	0	1	1	1
NGJ89_RS23040		type II site-specific deoxyribonuclease	0	51	208	408	0	88.8889	0	3.98727e-09	2.02155e-05	7.62848e-08	2	0	2	0.5	0.5
MOP56_RS25450		hypothetical protein	54	229	154	230	25.9615	50.1089	0.352181	4.55318e-09	2.30846e-05	8.65804e-08	34	20	20	0.391528	0.391528
NGK76_RS24720		ISL3-like element ISPpu12 family transposase	2	64	206	395	0.961538	86.0566	0.0599211	4.55956e-09	2.3117e-05	8.65804e-08	4	1	4	0.125	0.625
L1P14_RS25320		chloramphenicol efflux MFS transporter CmlA1	81	79	127	380	38.9423	82.7887	3.06788	4.64378e-09	2.3544e-05	8.78507e-08	45	32	22	0.00660882	1
lspA		signal peptidase II	2	63	206	396	0.961538	86.2745	0.0610264	4.66361e-09	2.36445e-05	8.78978e-08	4	1	4	0.125	0.625
NML26_RS25160		glutathione synthase	50	33	158	426	24.0385	92.8105	4.08516	4.86388e-09	2.46599e-05	9.13329e-08	25	20	8	0.00407732	0.107752
LJU36_RS24045		DUF3330 domain-containing protein	6	83	202	376	2.88462	81.9172	0.134558	5.69689e-09	2.88832e-05	1.0658e-07	8	3	6	0.289062	0.726562
IBY99_RS26325		hypothetical protein	186	318	22	141	89.4231	30.719	3.74871	5.98175e-09	3.03275e-05	1.11498e-07	30	18	14	0.361595	0.855536
AXJ76_RS27710		hypothetical protein	4	74	204	385	1.92308	83.878	0.102014	6.52737e-09	3.30938e-05	1.21223e-07	9	3	7	0.179688	0.507812
NMC34_RS24595		site-specific integrase	0	49	208	410	0	89.3246	0	6.73257e-09	3.41341e-05	1.24577e-07	10	0	10	0.00195312	0.00195312
NGK55_RS23455		IS1-like element IS1B family transposase	1	56	207	403	0.480769	87.7996	0.0347654	6.83876e-09	3.46725e-05	1.26082e-07	4	1	3	0.625	0.625
hypA		hydrogenase maturation nickel metallochaperone HypA	3	68	205	391	1.44231	85.1852	0.0841463	7.4377e-09	3.77091e-05	1.36627e-07	16	2	15	0.000518799	0.00418091
group_2325	merB	organomercurial lyase MerB	0	48	208	411	0	89.5425	0	1.22118e-08	6.19139e-05	2.23516e-07	1	0	1	1	1
ampR		LysR family transcriptional regulator AmpR	3	66	205	393	1.44231	85.6209	0.0871397	1.29179e-08	6.54936e-05	2.34889e-07	16	2	15	0.000518799	0.00418091
D2195_RS24785		HAD family hydrolase	73	69	135	390	35.0962	84.9673	3.05636	1.29258e-08	6.55339e-05	2.34889e-07	47	32	22	0.0186238	0.770867
group_812	trfA	RepB family plasmid replication initiator protein	30	11	178	448	14.4231	97.6035	6.86415	1.36407e-08	6.91585e-05	2.46376e-07	29	21	8	0.0241195	0.0241195
EQB86_RS00880		cation transporter	2	61	206	398	0.961538	86.7102	0.0633455	1.36552e-08	6.92317e-05	2.46376e-07	4	1	4	0.125	0.625
tetC		tetracyline resistance-associated transcriptional repressor TetC	6	80	202	379	2.88462	82.5708	0.140718	1.63119e-08	8.27013e-05	2.92231e-07	10	4	8	0.109375	0.753906
JQL78_RS23640		hypothetical protein	6	80	202	379	2.88462	82.5708	0.140718	1.63119e-08	8.27013e-05	2.92231e-07	13	6	7	1	1
NGK69_RS25610		hypothetical protein	9	91	199	368	4.32692	80.1743	0.182892	2.11139e-08	0.000107048	3.76928e-07	20	9	11	0.823803	0.823803
group_2314	cadR	Cd(II)/Pb(II)-responsive transcriptional regulator	0	46	208	413	0	89.9782	0	2.14301e-08	0.000108651	3.81231e-07	3	0	3	0.25	0.25
NGJ92_RS24695		hypothetical protein	2	59	206	400	0.961538	87.146	0.065822	2.37287e-08	0.000120305	4.20645e-07	16	2	14	0.00418091	0.00418091
LM184_RS01700		hypothetical protein	118	154	90	305	56.7308	66.4488	2.59668	2.63041e-08	0.000133362	4.64676e-07	66	34	39	0.175286	0.902159
group_1141	merG	phenylmercury resistance protein MerG	0	45	208	414	0	90.1961	0	3.76608e-08	0.00019094	6.62987e-07	1	0	1	1	1
L0192_RS01290		hypothetical protein	79	280	129	179	37.9808	38.9978	0.391501	4.24306e-08	0.000215123	7.4437e-07	56	34	32	0.140895	0.349682
BWZ24_RS00925		transposase	58	48	150	411	27.8846	89.5425	3.31083	4.27156e-08	0.000216568	7.46786e-07	49	28	32	0.0443842	0.391603
HTX79_RS00855		hypothetical protein	172	284	36	175	82.6923	38.1264	2.94405	5.36373e-08	0.000271941	9.34506e-07	42	24	22	0.440799	0.877614
CRG85_RS24205		hypothetical protein	162	258	46	201	77.8846	43.7908	2.74368	6.50202e-08	0.000329652	1.12747e-06	38	17	25	0.0729514	0.627103
MYB88_RS21600		C45 family peptidase	16	1	192	458	7.69231	99.7821	38.1667	6.51573e-08	0.000330347	1.12747e-06	8	7	1	0.0703125	0.0703125
htdO		plasmid transfer protein HtdO	150	410	58	49	72.1154	10.6754	0.309083	8.95745e-08	0.000454143	1.5447e-06	57	27	38	0.0163481	0.791366
group_814	htdO	plasmid transfer protein HtdO	54	44	154	415	25.9615	90.4139	3.30726	1.13669e-07	0.000576304	1.95357e-06	56	36	25	0.0440465	0.504404
CRG82_RS00700		hypothetical protein	74	265	134	194	35.5769	42.2658	0.40428	1.22734e-07	0.000622264	2.10224e-06	41	22	23	0.532709	0.755229
KX927_RS00140		IS6-like element IS26 family transposase	38	23	170	436	18.2692	94.9891	4.23734	1.56024e-07	0.000791043	2.65451e-06	35	23	14	0.0895311	0.310505
APECO1_RS27400		IS6-like element IS26 family transposase	38	23	170	436	18.2692	94.9891	4.23734	1.56024e-07	0.000791043	2.65451e-06	38	24	17	0.143307	0.627103
HTS90_RS00040		IS1-like element IS1B family transposase	32	16	176	443	15.3846	96.5142	5.03409	1.64931e-07	0.000836198	2.79665e-06	25	17	12	0.107752	1
IST64_RS01355		hypothetical protein	15	1	193	458	7.21154	99.7821	35.5959	2.07189e-07	0.00105045	3.50149e-06	9	8	1	0.0390625	0.0390625
L2D47_RS28000		BRCT domain-containing protein	2	53	206	406	0.961538	88.4532	0.0743726	2.14744e-07	0.00108875	3.61711e-06	10	2	8	0.109375	0.109375
NGK38_RS25730		helix-turn-helix domain-containing protein	8	81	200	378	3.84615	82.3529	0.186667	2.4683e-07	0.00125143	4.1438e-06	10	4	9	0.0214844	0.753906
group_306	umuC	translesion error-prone DNA polymerase V subunit UmuC	14	102	194	357	6.73077	77.7778	0.252577	2.67253e-07	0.00135497	4.47185e-06	16	8	10	0.454498	1
estX		alpha/beta fold putative hydrolase EstX	68	68	140	391	32.6923	85.1852	2.79286	2.72842e-07	0.00138331	4.55036e-06	51	31	25	0.16078	1
IBG18_RS23860		GNAT family N-acetyltransferase	5	67	203	392	2.40385	85.4031	0.144107	3.0882e-07	0.00156572	5.13349e-06	13	5	8	0.581055	0.581055
HJI43_RS23245		HNH endonuclease signature motif containing protein	3	57	205	402	1.44231	87.5817	0.103209	3.31519e-07	0.0016808	5.49282e-06	12	3	9	0.145996	0.145996
dfrA19		trimethoprim-resistant dihydrofolate reductase DfrA19	2	52	206	407	0.961538	88.671	0.0759895	3.53878e-07	0.00179416	5.8252e-06	10	2	8	0.109375	0.109375
OCV84_RS27160		hypothetical protein	2	52	206	407	0.961538	88.671	0.0759895	3.53878e-07	0.00179416	5.8252e-06	10	2	8	0.109375	0.109375
IST64_RS01055		PAP2 family protein	16	2	192	457	7.69231	99.5643	19.0417	4.23624e-07	0.00214777	6.94637e-06	6	4	2	0.6875	0.6875
BN1329_RS01050		ISNCY family transposase	4	62	204	397	1.92308	86.4924	0.125553	4.24729e-07	0.00215337	6.94637e-06	8	4	5	0.726562	1
LCD44_RS25135		hypothetical protein	17	111	191	348	8.17308	75.817	0.279043	4.27424e-07	0.00216704	6.96798e-06	19	10	11	0.647606	1
group_1025	sul1	sulfonamide-resistant dihydropteroate synthase Sul1	3	56	205	403	1.44231	87.7996	0.105314	5.36055e-07	0.0027178	8.7109e-06	10	3	7	0.34375	0.34375
HPC66_RS23090		quinolone resistance pentapeptide repeat protein QnrA1	1	45	207	414	0.480769	90.1961	0.0444444	5.65246e-07	0.0028658	9.15406e-06	9	1	8	0.0390625	0.0390625
KDN44_RS24145		PAP2 family protein	23	8	185	451	11.0577	98.2571	7.00878	5.66938e-07	0.00287437	9.15406e-06	15	11	7	0.118469	1
tetR(B)		tetracycline resistance transcriptional repressor TetR(B)	9	81	199	378	4.32692	82.3529	0.211055	6.41122e-07	0.00325049	1.02976e-05	13	6	9	0.266846	1
NGK26_RS25805		winged helix-turn-helix domain-containing protein	9	82	199	377	4.32692	82.1351	0.20793	6.50791e-07	0.00329951	1.02976e-05	13	6	9	0.266846	1
NMC33_RS24945		antibiotic biosynthesis monooxygenase	9	82	199	377	4.32692	82.1351	0.20793	6.50791e-07	0.00329951	1.02976e-05	13	6	9	0.266846	1
tet(B)		tetracycline efflux MFS transporter Tet(B)	9	82	199	377	4.32692	82.1351	0.20793	6.50791e-07	0.00329951	1.02976e-05	14	6	10	0.179565	0.790527
G4F93_RS00340		hypothetical protein	9	82	199	377	4.32692	82.1351	0.20793	6.50791e-07	0.00329951	1.02976e-05	13	6	9	0.266846	1
HVY75_RS23790		hypothetical protein	14	1	194	458	6.73077	99.7821	33.0515	6.54012e-07	0.00331584	1.02976e-05	13	12	1	0.00341797	0.00341797
H5G85_RS01205		DUF3330 domain-containing protein	14	1	194	458	6.73077	99.7821	33.0515	6.54012e-07	0.00331584	1.02976e-05	10	10	1	0.00195312	0.0214844
C5F72_RS25450		IS30-like element ISApl1 family transposase	14	1	194	458	6.73077	99.7821	33.0515	6.54012e-07	0.00331584	1.02976e-05	7	6	1	0.125	0.125
HRL54_RS25365		IS6 family transposase	17	3	191	456	8.17308	99.3464	13.5288	6.72535e-07	0.00340975	1.05565e-05	15	12	3	0.0351562	0.0351562
E4Z89_RS24260		Mph(A) family macrolide 2'-phosphotransferase	40	28	168	431	19.2308	93.8998	3.66497	7.07297e-07	0.00358599	1.10679e-05	35	21	18	0.310505	1
group_1549	aph(3'')-Ib	aminoglycoside O-phosphotransferase APH(3'')-Ib	27	12	181	447	12.9808	97.3856	5.55663	8.05427e-07	0.00408351	1.25647e-05	21	11	10	1	1
IN349_RS01240		hypothetical protein	174	300	34	159	83.6538	34.6405	2.71235	8.7222e-07	0.00442215	1.35649e-05	33	17	21	0.162756	1
IST67_RS00555		DUF1010 domain-containing protein	41	30	167	429	19.7115	93.4641	3.51078	1.12607e-06	0.00570916	1.74592e-05	43	22	25	0.360378	1
group_2456	dfrA12	trimethoprim-resistant dihydrofolate reductase DfrA12	33	20	175	439	15.8654	95.6427	4.13914	1.4677e-06	0.00744123	2.26867e-05	29	16	16	0.711071	0.711071
gltS		sodium/glutamate symporter	8	75	200	384	3.84615	83.6601	0.2048	1.68899e-06	0.00856319	2.60279e-05	12	6	8	0.387695	1
IFA68_RS00005		zinc finger-like domain-containing protein	11	0	197	459	5.28846	100	inf	2.25161e-06	0.0114157	3.45929e-05	10	10	0	0.00195312	0.00195312
HS885_RS00515		APH(6)-I family aminoglycoside O-phosphotransferase	25	11	183	448	12.0192	97.6035	5.56384	2.27939e-06	0.0115565	3.4914e-05	21	11	10	1	1
NGK42_RS26035		DUF6012 family protein	5	61	203	398	2.40385	86.7102	0.160704	2.30466e-06	0.0116846	3.51947e-05	10	3	7	0.34375	0.34375
D8M16_RS24235		hypothetical protein	3	52	205	407	1.44231	88.671	0.11454	2.51181e-06	0.0127349	3.82248e-05	10	3	7	0.34375	0.34375
F1597_RS24875		hypothetical protein	17	105	191	354	8.17308	77.1242	0.300075	2.51816e-06	0.0127671	3.82248e-05	20	11	11	0.823803	0.823803
JQL72_RS23460		hypothetical protein	14	95	194	364	6.73077	79.3028	0.276506	2.58684e-06	0.0131153	3.91502e-05	30	12	18	0.361595	0.361595
G4F94_RS00290		IS4-like element ISVsa5 family transposase	7	69	201	390	3.36538	84.9673	0.196842	2.65113e-06	0.0134412	4.00037e-05	12	5	8	0.387695	0.774414
IST19_RS00625		IS5-like element ISKpn26 family transposase	14	94	194	365	6.73077	79.5207	0.280215	2.66913e-06	0.0135325	4.01557e-05	18	10	8	0.814529	0.814529
EQB81_RS01635		Ig-like domain-containing protein	82	271	126	188	39.4231	40.9586	0.451473	2.67953e-06	0.0135852	4.0193e-05	71	39	40	0.342471	0.476688
CEP97_RS01145		peptidoglycan DD-metalloendopeptidase family protein	39	29	169	430	18.75	93.6819	3.42175	2.93156e-06	0.014863	4.38437e-05	21	13	12	0.38331	0.663624
tet(D)		tetracycline efflux MFS transporter Tet(D)	2	47	206	412	0.961538	89.7603	0.0851064	3.04928e-06	0.0154599	4.54702e-05	10	2	8	0.109375	0.109375
HTW42_RS00245		hypothetical protein	170	294	38	165	81.7308	35.9477	2.51074	3.17968e-06	0.016121	4.72756e-05	41	23	23	0.532709	0.532709
CGG75_RS00600		recombinase family protein	20	7	188	452	9.61538	98.4749	6.8693	3.59454e-06	0.0182243	5.32875e-05	19	13	7	0.167068	0.359283
group_1016	tnpB	IS66 family insertion sequence element accessory protein TnpB	14	2	194	457	6.73077	99.5643	16.4897	3.78178e-06	0.0191736	5.57372e-05	10	9	2	0.0214844	0.109375
E3N82_RS23490		IS66-like element ISEc23 family transposase	14	2	194	457	6.73077	99.5643	16.4897	3.78178e-06	0.0191736	5.57372e-05	10	9	2	0.0214844	0.109375
MM051_RS00620		type I toxin-antitoxin system Hok family toxin	185	338	23	121	88.9423	26.3617	2.87947	4.23412e-06	0.021467	6.22232e-05	29	16	18	0.264931	0.711071
tetR(D)		tetracycline resistance transcriptional repressor TetR(D)	3	50	205	409	1.44231	89.1068	0.119707	4.27431e-06	0.0216707	6.26322e-05	10	3	7	0.34375	0.34375
G5B34_RS22585		hypothetical protein	2	45	206	414	0.961538	90.1961	0.0893204	4.93137e-06	0.025002	7.16391e-05	11	2	9	0.0654297	0.0654297
tetR		tetracycline resistance transcriptional repressor TetR	2	45	206	414	0.961538	90.1961	0.0893204	4.93137e-06	0.025002	7.16391e-05	5	1	4	0.375	0.375
H2678_RS24560		shikimate dehydrogenase	2	45	206	414	0.961538	90.1961	0.0893204	4.93137e-06	0.025002	7.16391e-05	5	1	4	0.375	0.375
LJU36_RS24255		IS5 family transposase	4	54	204	405	1.92308	88.2353	0.147059	5.36109e-06	0.0271807	7.76592e-05	10	4	7	0.34375	0.753906
DBP88_RS01990		IS5-like element IS903B family transposase	4	55	204	404	1.92308	88.0174	0.144029	5.40322e-06	0.0273943	7.80465e-05	15	4	11	0.118469	0.118469
JDC97_RS25600		hypothetical protein	159	267	49	192	76.4423	41.8301	2.33341	5.44192e-06	0.0275905	7.83822e-05	39	19	26	0.0532519	1
LJN58_RS24660		hypothetical protein	112	160	96	299	53.8462	65.1416	2.18021	5.96684e-06	0.0302519	8.56994e-05	51	34	32	0.0240929	0.0919145
sopA		plasmid-partitioning protein SopA	12	1	196	458	5.76923	99.7821	28.0408	6.36219e-06	0.0322563	9.11195e-05	6	6	0	0.03125	0.03125
LCD40_RS24120		IS110-like element IS4321 family transposase	6	63	202	396	2.88462	86.2745	0.186704	6.81917e-06	0.0345732	9.73893e-05	12	6	7	0.774414	1
group_2145	frmA	S-(hydroxymethyl)glutathione dehydrogenase/class III alcohol dehydrogenase	3	49	205	410	1.44231	89.3246	0.122449	6.93337e-06	0.0351522	9.8742e-05	10	3	7	0.34375	0.34375
umuC		translesion error-prone DNA polymerase V subunit UmuC	160	272	48	187	76.9231	40.7407	2.29167	7.6807e-06	0.0389411	0.000109079	37	19	24	0.0988717	1
trfA		RepB family plasmid replication initiator protein	173	433	35	26	83.1731	5.66449	0.2968	9.23566e-06	0.0468248	0.000130534	37	16	24	0.0988717	0.511376
CTI29_RS25765		TraC family protein	131	204	77	255	62.9808	55.5556	2.12662	9.24297e-06	0.0468618	0.000130534	66	31	46	0.00185823	0.712231
HTG91_RS00460		DUF4942 domain-containing protein	41	168	167	291	19.7115	63.3987	0.425257	9.55737e-06	0.0484559	0.0001346	49	28	26	0.391603	0.77545
NGK56_RS25690		hypothetical protein	5	57	203	402	2.40385	87.5817	0.17371	9.8348e-06	0.0498624	0.000137742	18	5	13	0.0962524	0.0962524
HPC66_RS23410		hypothetical protein	5	57	203	402	2.40385	87.5817	0.17371	9.8348e-06	0.0498624	0.000137742	5	3	3	1	1
AXA52_RS27120		hypothetical protein	0	31	208	428	0	93.2462	0	1.03072e-05	0.0522574	0.000143564	7	0	7	0.015625	0.015625
GVI76_RS26250		site-specific integrase	0	31	208	428	0	93.2462	0	1.03072e-05	0.0522574	0.000143564	5	0	5	0.0625	0.0625
IFO93_RS00170		TraC family protein	48	45	160	414	23.0769	90.1961	2.76	1.0637e-05	0.0539295	0.000147752	52	33	24	0.0703942	0.677809
KZA08_RS00475		Tn3-like element IS3000 family transposase	13	2	195	457	6.25	99.5643	15.2333	1.1112e-05	0.0563377	0.000153928	10	8	2	0.109375	0.109375
HTR14_RS01285		hypothetical protein	89	281	119	178	42.7885	38.78	0.473758	1.15116e-05	0.0583638	0.000159029	65	40	29	0.0816815	0.457021
IBG18_RS24075		hypothetical protein	39	162	169	297	18.75	64.7059	0.423077	1.15635e-05	0.0586268	0.000159312	39	24	20	0.199591	1
cadR		Cd(II)/Pb(II)-responsive transcriptional regulator	3	48	205	411	1.44231	89.5425	0.125305	1.1655e-05	0.0590906	0.000159704	8	2	6	0.289062	0.289062
group_2127	lspA	signal peptidase II	3	48	205	411	1.44231	89.5425	0.125305	1.1655e-05	0.0590906	0.000159704	8	2	6	0.289062	0.289062
HTG91_RS00120		phosphoadenosine phosphosulfate reductase family protein	11	79	197	380	5.28846	82.7887	0.268586	1.37735e-05	0.0698317	0.00018763	25	11	16	0.229523	0.690038
CA902_RS24625		hypothetical protein	49	47	159	412	23.5577	89.7603	2.70146	1.3786e-05	0.0698951	0.00018763	39	17	25	0.108129	0.522397
LT980_RS26705		IS1380-like element IS1247 family transposase	2	42	206	417	0.961538	90.8497	0.0963939	1.3878e-05	0.0703614	0.00018763	9	2	7	0.179688	0.179688
aac(3)-IIg		aminoglycoside N-acetyltransferase AAC(3)-IIg	2	42	206	417	0.961538	90.8497	0.0963939	1.3878e-05	0.0703614	0.00018763	9	2	7	0.179688	0.179688
group_2216	arr	NAD(+)--rifampin ADP-ribosyltransferase	2	42	206	417	0.961538	90.8497	0.0963939	1.3878e-05	0.0703614	0.00018763	9	2	7	0.179688	0.179688
HPC69_RS23130		SMR family transporter	1	37	207	422	0.480769	91.939	0.0550986	1.45482e-05	0.0737594	0.000196169	8	1	7	0.0703125	0.0703125
FORC82_RS26260		hypothetical protein	14	3	194	456	6.73077	99.3464	10.9691	1.54921e-05	0.0785448	0.000207791	12	10	3	0.0385742	0.145996
INN80_RS24275		IS30-like element ISApl1 family transposase	14	3	194	456	6.73077	99.3464	10.9691	1.54921e-05	0.0785448	0.000207791	11	8	3	0.226562	0.226562
NML26_RS25655		hypothetical protein	160	274	48	185	76.9231	40.305	2.25061	1.59139e-05	0.0806834	0.000212885	38	19	25	0.0729514	1
HTF87_RS00050		hypothetical protein	5	56	203	403	2.40385	87.7996	0.177252	1.62052e-05	0.0821602	0.000216211	6	5	3	0.21875	1
LJU37_RS23915		IS110 family transposase	0	29	208	430	0	93.6819	0	1.8409e-05	0.0933334	0.00024497	6	0	6	0.03125	0.03125
NGJ45_RS25835		IS3-like element ISSen4 family transposase	0	30	208	429	0	93.4641	0	1.87542e-05	0.0950839	0.000248911	5	0	5	0.0625	0.0625
HBK83_RS22490		heavy metal translocating P-type ATPase	3	46	205	413	1.44231	89.9782	0.131389	1.89118e-05	0.0958826	0.000250003	8	2	6	0.289062	0.289062
F3J96_RS26590		oxacillin-hydrolyzing class D beta-lactamase OXA-10	15	4	193	455	7.21154	99.1285	8.84067	1.89351e-05	0.0960011	0.000250003	12	9	4	0.145996	0.387695
NIT05_RS00730		hypothetical protein	47	181	161	278	22.5962	60.5664	0.448372	2.15119e-05	0.109066	0.000283287	42	26	21	0.164149	1
CU081_RS25310		FRG domain-containing protein	4	50	204	409	1.92308	89.1068	0.160392	2.28538e-05	0.115869	0.000300178	5	4	2	0.375	1
HEC83_RS23600		recombinase family protein	10	73	198	386	4.80769	84.0959	0.267054	2.34991e-05	0.11914	0.000307857	20	9	14	0.115318	0.823803
group_126	intI1	class 1 integron integrase IntI1	9	0	199	459	4.32692	100	inf	2.47039e-05	0.125249	0.000321977	5	5	0	0.0625	0.0625
repA		incFII family plasmid replication initiator RepA	9	0	199	459	4.32692	100	inf	2.47039e-05	0.125249	0.000321977	5	5	0	0.0625	0.0625
JQL71_RS23370		DDE-type integrase/transposase/recombinase	24	117	184	342	11.5385	74.5098	0.381271	2.52936e-05	0.128238	0.000328816	19	11	9	0.647606	1
group_1073	pcoE	copper resistance system metallochaperone PcoE	34	26	174	433	16.3462	94.3355	3.2542	2.74847e-05	0.139347	0.000356387	16	10	10	0.454498	0.454498
mrx(A)		macrolide resistance MFS transporter Mrx(A)	42	38	166	421	20.1923	91.7211	2.80311	2.85688e-05	0.144844	0.00036856	39	20	22	0.522397	1
mphR(A)		macrolide-binding transcriptional repressor MphR(A)	42	38	166	421	20.1923	91.7211	2.80311	2.85688e-05	0.144844	0.00036856	40	21	22	0.635828	0.874629
L3070_RS25345		hypothetical protein	25	15	183	444	12.0192	96.732	4.04372	2.87817e-05	0.145923	0.000370364	31	21	10	0.0707555	0.0707555
NGJ46_RS26295		IS5-like element IS903B family transposase	0	28	208	431	0	93.8998	0	3.09547e-05	0.15694	0.000396314	4	0	4	0.125	0.125
L3070_RS25175		IS5-like element IS903B family transposase	0	28	208	431	0	93.8998	0	3.09547e-05	0.15694	0.000396314	6	0	6	0.03125	0.03125
LA326_RS22840		lipopolysaccharide kinase InaA family protein	180	440	28	19	86.5385	4.13943	0.277597	3.14114e-05	0.159256	0.000401148	20	14	8	0.115318	0.503445
HTS46_RS01135		IS66-like element ISCro1 family transposase	12	2	196	457	5.76923	99.5643	13.9898	3.22449e-05	0.163482	0.000408704	13	11	2	0.0224609	0.0224609
E3N82_RS23480		transposase	12	2	196	457	5.76923	99.5643	13.9898	3.22449e-05	0.163482	0.000408704	8	7	2	0.0703125	0.289062
group_2845	tnpB	IS66 family insertion sequence element accessory protein TnpB	12	2	196	457	5.76923	99.5643	13.9898	3.22449e-05	0.163482	0.000408704	13	11	2	0.0224609	0.0224609
MS7884_RS23680		Tn3-like element Tn3 family transposase	2	40	206	419	0.961538	91.2854	0.101699	4.07418e-05	0.206561	0.000515114	10	1	9	0.0214844	0.0214844
HTN94_RS01115		hypothetical protein	6	56	202	403	2.88462	87.7996	0.213755	4.32269e-05	0.21916	0.000545175	4	3	2	0.625	1
L3071_RS23185		type II toxin-antitoxin system HipA family toxin	3	43	205	416	1.44231	90.6318	0.141577	5.09123e-05	0.258125	0.00064051	8	3	5	0.726562	0.726562
MZW00_RS00495		hypothetical protein	148	390	60	69	71.1538	15.0327	0.43641	5.1129e-05	0.259224	0.000641644	44	33	21	0.00126003	0.880396
group_83	intI1	class 1 integron integrase IntI1	16	91	192	368	7.69231	80.1743	0.336996	5.57704e-05	0.282756	0.000698163	32	13	21	0.110184	0.377086
IST66_RS00865		IS3-like element IS3 family transposase	10	1	198	458	4.80769	99.7821	23.1313	5.96677e-05	0.302515	0.000740433	5	4	1	0.375	0.375
tnpA		IS66-like element accessory protein TnpA	10	1	198	458	4.80769	99.7821	23.1313	5.96677e-05	0.302515	0.000740433	10	9	1	0.0214844	0.0214844
KIG00_RS23685		IS30 family transposase	10	1	198	458	4.80769	99.7821	23.1313	5.96677e-05	0.302515	0.000740433	8	7	1	0.0703125	0.0703125
NHV84_RS00900		ISNCY-like element ISLad2 family transposase	4	47	204	412	1.92308	89.7603	0.171882	5.97312e-05	0.302837	0.000740433	6	3	4	0.6875	1
H5E94_RS01245		nuclear transport factor 2 family protein	2	38	206	421	0.961538	91.7211	0.107563	6.37865e-05	0.323397	0.000788774	9	2	7	0.179688	0.179688
HTL33_RS01260		IS3 family transposase	28	20	180	439	13.4615	95.6427	3.41444	6.68029e-05	0.338691	0.000822065	31	21	11	0.0707555	0.149613
MTW67_RS00160		recombinase family protein	28	20	180	439	13.4615	95.6427	3.41444	6.68029e-05	0.338691	0.000822065	23	15	8	0.21004	0.21004
J8617_RS23835		copper resistance protein	40	37	168	422	19.2308	91.939	2.71557	6.7478e-05	0.342113	0.000828362	19	13	10	0.167068	1
NGJ98_RS25335		IS1-like element IS1B family transposase	1	32	207	427	0.480769	93.0283	0.0644626	6.98334e-05	0.354055	0.000855206	5	1	4	0.375	0.375
INN75_RS25105		IS6-like element IS1006 family transposase	78	102	130	357	37.5	77.7778	2.1	7.00659e-05	0.355234	0.000855986	40	27	23	0.0384773	0.429591
GVI70_RS21150		IS6-like element IS26 family transposase	1	33	207	426	0.480769	92.8105	0.0623628	7.28826e-05	0.369515	0.000888256	6	1	5	0.21875	0.21875
group_1226	pcoS	copper resistance membrane spanning protein PcoS	30	23	178	436	14.4231	94.9891	3.19492	7.74493e-05	0.392668	0.00094165	20	11	11	0.823803	0.823803
CA696_RS28370		hypothetical protein	8	0	200	459	3.84615	100	inf	8.13995e-05	0.412695	0.000984953	3	3	0	0.25	0.25
mef(B)		macrolide efflux MFS transporter Mef(B)	8	0	200	459	3.84615	100	inf	8.13995e-05	0.412695	0.000984953	6	6	0	0.03125	0.03125
CRG85_RS26850		DUF3363 domain-containing protein	97	141	111	318	46.6346	69.281	1.97086	8.54169e-05	0.433064	0.0010311	59	32	37	0.0674446	0.602923
IFA68_RS01005		hypothetical protein	11	2	197	457	5.28846	99.5643	12.7589	9.22875e-05	0.467897	0.0011114	11	10	2	0.0117188	0.0654297
NGK23_RS23045		hypothetical protein	0	25	208	434	0	94.5534	0	9.36355e-05	0.474732	0.0011223	2	0	2	0.5	0.5
group_2324	merB	organomercurial lyase MerB	0	25	208	434	0	94.5534	0	9.36355e-05	0.474732	0.0011223	2	0	2	0.5	0.5
KIB02_RS25720		IS6-like element IS6100 family transposase	43	43	165	416	20.6731	90.6318	2.52121	9.68704e-05	0.491133	0.00115561	45	20	29	0.0724543	0.551484
H5E24_RS00385		hypothetical protein	43	43	165	416	20.6731	90.6318	2.52121	9.68704e-05	0.491133	0.00115561	34	17	18	0.864166	1
AXA59_RS23675		hypothetical protein	0	26	208	433	0	94.3355	0	0.000101224	0.513207	0.00120189	10	0	10	0.00195312	0.00195312
DBP88_RS25490		hypothetical protein	0	26	208	433	0	94.3355	0	0.000101224	0.513207	0.00120189	8	0	8	0.0078125	0.0078125
group_1043	sul1	sulfonamide-resistant dihydropteroate synthase Sul1	2	36	206	423	0.961538	92.1569	0.114078	0.000106638	0.540657	0.00126322	11	2	9	0.0654297	0.0654297
JQL76_RS23030		IS110-like element IS4321 family transposase	1	31	207	428	0.480769	93.2462	0.0666978	0.000116035	0.588296	0.00137132	10	1	9	0.0214844	0.0214844
dfrA27		trimethoprim-resistant dihydrofolate reductase DfrA27	12	3	196	456	5.76923	99.3464	9.30612	0.000116776	0.592057	0.00137688	8	7	2	0.0703125	0.289062
HBA67_RS00735		hypothetical protein	192	372	16	87	92.3077	18.9542	2.80645	0.000121147	0.614214	0.00142509	26	16	12	0.32694	0.845019
floR		chloramphenicol/florfenicol efflux MFS transporter FloR	98	144	110	315	47.1154	68.6275	1.94886	0.000124898	0.633234	0.00146582	62	31	40	0.0300159	1
HTK58_RS00555		DUF3330 domain-containing protein	47	50	161	409	22.5962	89.1068	2.38795	0.000129298	0.655541	0.00151395	42	31	16	0.00288725	0.164149
NGK45_RS22855		quaternary ammonium compound efflux SMR transporter QacE delta 1	10	68	198	391	4.80769	85.1852	0.290404	0.00013	0.659098	0.00151866	17	10	8	0.629059	1
KYX58_RS01090		IS6 family transposase	14	5	194	454	6.73077	98.9107	6.55258	0.000138527	0.702334	0.00161456	12	8	4	0.387695	0.387695
GHC38_RS22470		hypothetical protein	18	9	190	450	8.65385	98.0392	4.73684	0.000147805	0.74937	0.00171874	18	11	8	0.480682	0.814529
KR495_RS00190		hypothetical protein	0	24	208	435	0	94.7712	0	0.000160441	0.813438	0.00185293	11	0	11	0.000976562	0.000976562
GVI76_RS26110		P-loop NTPase fold protein	0	24	208	435	0	94.7712	0	0.000160441	0.813438	0.00185293	8	0	8	0.0078125	0.0078125
GVI65_RS23920		Tn3-like element ISPa38 family transposase	0	24	208	435	0	94.7712	0	0.000160441	0.813438	0.00185293	9	0	9	0.00390625	0.00390625
HTG91_RS00400		hypothetical protein	9	1	199	458	4.32692	99.7821	20.7136	0.000179798	0.911577	0.0020531	7	7	1	0.015625	0.125
group_1547	aph(3'')-Ib	aminoglycoside O-phosphotransferase APH(3'')-Ib	9	1	199	458	4.32692	99.7821	20.7136	0.000179798	0.911577	0.0020531	8	7	1	0.0703125	0.0703125
N5O81_RS24170		membrane protein	9	1	199	458	4.32692	99.7821	20.7136	0.000179798	0.911577	0.0020531	7	7	1	0.015625	0.125
KZW89_RS25330		DUF2726 domain-containing protein	9	1	199	458	4.32692	99.7821	20.7136	0.000179798	0.911577	0.0020531	7	7	1	0.015625	0.125
H5C92_RS01015		Rop family plasmid primer RNA-binding protein	9	1	199	458	4.32692	99.7821	20.7136	0.000179798	0.911577	0.0020531	2	2	1	0.5	1
HTI71_RS00825		GNAT family N-acetyltransferase	17	8	191	451	8.17308	98.2571	5.01767	0.000196399	0.995743	0.00223261	13	9	6	0.266846	1
ble		bleomycin binding protein Ble-MBL	17	8	191	451	8.17308	98.2571	5.01767	0.000196399	0.995743	0.00223261	17	10	8	0.629059	1
FHN83_RS01105		IS5-like element IS903B family transposase	1	29	207	430	0.480769	93.6819	0.0716309	0.000200017	1	0.00226358	8	1	7	0.0703125	0.0703125
HTK35_RS00355		Tn3 family transposase	1	29	207	430	0.480769	93.6819	0.0716309	0.000200017	1	0.00226358	10	1	9	0.0214844	0.0214844
NGJ26_RS24575		thermonuclease family protein	205	420	3	39	98.5577	8.49673	6.34524	0.000215518	1	0.00243358	25	23	2	1.94311e-05	1.94311e-05
pcoC		copper resistance system metallochaperone PcoC	37	35	171	424	17.7885	92.3747	2.62122	0.000222715	1	0.00250926	16	11	9	0.210114	0.803619
group_125	intI1	class 1 integron integrase IntI1	42	43	166	416	20.1923	90.6318	2.44774	0.000233878	1	0.00262918	34	25	13	0.00904119	0.229481
GUU86_RS23370		IS6-like element IS26 family transposase	25	18	183	441	12.0192	96.0784	3.34699	0.000238037	1	0.00267001	23	13	11	0.677639	1
HVY52_RS24105		hypothetical protein	18	10	190	449	8.65385	97.8214	4.25368	0.000255249	1	0.00285676	15	9	8	0.607239	1
HTP57_RS00870		transglycosylase SLT domain-containing protein	10	2	198	457	4.80769	99.5643	11.5404	0.000260099	1	0.00286052	5	5	1	0.0625	0.375
N5O75_RS25510		fertility inhibition protein FinO	10	2	198	457	4.80769	99.5643	11.5404	0.000260099	1	0.00286052	5	5	1	0.0625	0.375
traV		type IV conjugative transfer system lipoprotein TraV	10	2	198	457	4.80769	99.5643	11.5404	0.000260099	1	0.00286052	5	5	1	0.0625	0.375
traR		conjugal transfer protein TraR	10	2	198	457	4.80769	99.5643	11.5404	0.000260099	1	0.00286052	5	5	1	0.0625	0.375
traK		type-F conjugative transfer system secretin TraK	10	2	198	457	4.80769	99.5643	11.5404	0.000260099	1	0.00286052	5	5	1	0.0625	0.375
traB		F-type conjugal transfer pilus assembly protein TraB	10	2	198	457	4.80769	99.5643	11.5404	0.000260099	1	0.00286052	5	5	1	0.0625	0.375
HRL54_RS24665		DUF932 domain-containing protein	10	2	198	457	4.80769	99.5643	11.5404	0.000260099	1	0.00286052	5	5	1	0.0625	0.375
traX		conjugal transfer pilus acetylase TraX	10	2	198	457	4.80769	99.5643	11.5404	0.000260099	1	0.00286052	5	5	1	0.0625	0.375
silR		copper/silver response regulator transcription factor SilR	11	69	197	390	5.28846	84.9673	0.315604	0.000263808	1	0.00289504	18	9	9	1	1
HTS62_RS01500		IS3 family transposase	7	0	201	459	3.36538	100	inf	0.000267282	1	0.00290798	7	7	0	0.015625	0.015625
KL857_RS23830		tyrosine-type recombinase/integrase	7	0	201	459	3.36538	100	inf	0.000267282	1	0.00290798	3	3	0	0.25	0.25
HTQ84_RS01230		ParB/RepB/Spo0J family plasmid partition protein	7	0	201	459	3.36538	100	inf	0.000267282	1	0.00290798	3	3	0	0.25	0.25
HTW08_RS00490		hypothetical protein	7	0	201	459	3.36538	100	inf	0.000267282	1	0.00290798	6	6	0	0.03125	0.03125
C3K24_RS26720		hypothetical protein	45	49	163	410	21.6346	89.3246	2.31	0.000280608	1	0.00302798	50	27	28	0.479888	0.671811
PCNR95_RS01065		H-NS family nucleoid-associated regulatory protein	0	22	208	437	0	95.207	0	0.000284881	1	0.00302798	6	0	6	0.03125	0.03125
NGJ59_RS26240		IS3-like element ISSen4 family transposase	0	22	208	437	0	95.207	0	0.000284881	1	0.00302798	2	0	2	0.5	0.5
G5577_RS23670		conjugal transfer protein TraM	0	22	208	437	0	95.207	0	0.000284881	1	0.00302798	6	0	6	0.03125	0.03125
korA		transcriptional repressor KorA	0	22	208	437	0	95.207	0	0.000284881	1	0.00302798	6	0	6	0.03125	0.03125
LCD43_RS23525		lytic transglycosylase domain-containing protein	0	22	208	437	0	95.207	0	0.000284881	1	0.00302798	6	0	6	0.03125	0.03125
sapA		ABC transporter substrate-binding protein SapA	0	22	208	437	0	95.207	0	0.000284881	1	0.00302798	9	0	9	0.00390625	0.00390625
sapB		peptide ABC transporter permease SapB	0	22	208	437	0	95.207	0	0.000284881	1	0.00302798	9	0	9	0.00390625	0.00390625
G5577_RS23690		hypothetical protein	0	22	208	437	0	95.207	0	0.000284881	1	0.00302798	6	0	6	0.03125	0.03125
H5H94_RS01290		YdeI family stress tolerance OB fold protein	0	22	208	437	0	95.207	0	0.000284881	1	0.00302798	9	0	9	0.00390625	0.00390625
JW293_RS00725		hypothetical protein	0	22	208	437	0	95.207	0	0.000284881	1	0.00302798	7	0	7	0.015625	0.015625
DBP88_RS01865		hypothetical protein	0	23	208	436	0	94.9891	0	0.000288475	1	0.00302809	10	0	10	0.00195312	0.00195312
blaDHA		extended-spectrum class C beta-lactamase DHA-1	0	23	208	436	0	94.9891	0	0.000288475	1	0.00302809	10	0	10	0.00195312	0.00195312
G5B34_RS23810		2-oxo-tetronate isomerase	0	23	208	436	0	94.9891	0	0.000288475	1	0.00302809	10	0	10	0.00195312	0.00195312
DBP88_RS01860		YetF domain-containing protein	0	23	208	436	0	94.9891	0	0.000288475	1	0.00302809	10	0	10	0.00195312	0.00195312
AXJ76_RS25165		hypothetical protein	0	23	208	436	0	94.9891	0	0.000288475	1	0.00302809	8	0	8	0.0078125	0.0078125
JMM80_RS26555		hypothetical protein	0	23	208	436	0	94.9891	0	0.000288475	1	0.00302809	7	0	7	0.015625	0.015625
JL084_RS01555		DUF2933 domain-containing protein	40	41	168	418	19.2308	91.0675	2.42741	0.00029479	1	0.00308798	22	13	13	0.523467	0.523467
K3490_RS24415		subclass B1 metallo-beta-lactamase NDM-5	17	9	191	450	8.17308	98.0392	4.45026	0.000309775	1	0.00323827	18	10	9	0.814529	1
L0F57_RS25420		NAD(+)--rifampin ADP-ribosyltransferase Arr-3	11	3	197	456	5.28846	99.3464	8.48731	0.000312444	1	0.00325944	10	8	3	0.109375	0.34375
aac(3)-IVa		aminoglycoside N-acetyltransferase AAC(3)-IVa	81	114	127	345	38.9423	75.1634	1.93017	0.000321371	1	0.00334569	47	27	30	0.0789407	0.381693
E3N82_RS23890		IS6 family transposase	80	113	128	346	38.4615	75.3813	1.91372	0.000322759	1	0.00335326	45	26	29	0.0724543	0.371298
NGJ78_RS23560		IS6-like element IS26 family transposase	9	61	199	398	4.32692	86.7102	0.295082	0.000325284	1	0.00336213	9	3	6	0.507812	0.507812
group_819	merR	mercury resistance transcriptional regulator MerR	9	61	199	398	4.32692	86.7102	0.295082	0.000325284	1	0.00336213	14	8	9	0.42395	0.790527
R2TS_RS23605		type A-2 chloramphenicol O-acetyltransferase CatII	1	28	207	431	0.480769	93.8998	0.0743616	0.000325602	1	0.00336213	9	1	8	0.0390625	0.0390625
KP013_RS23385		LysR family transcriptional regulator	95	142	113	317	45.6731	69.0632	1.87679	0.000329508	1	0.0033897	60	31	38	0.0518939	0.897422
NGK41_RS22975		IS1-like element IS1B family transposase	9	60	199	399	4.32692	86.9281	0.300754	0.00032961	1	0.0033897	11	8	6	0.226562	1
KKZ13_RS23110		IS6-like element IS26 family transposase	12	4	196	455	5.76923	99.1285	6.96429	0.000338478	1	0.00347385	9	6	3	0.507812	0.507812
HFU19_RS23855		HNH endonuclease signature motif containing protein	27	22	181	437	12.9808	95.207	2.96308	0.000339973	1	0.00347512	31	20	15	0.149613	1
GUU86_RS23630		Tn3-like element TnAs3 family transposase	27	22	181	437	12.9808	95.207	2.96308	0.000339973	1	0.00347512	24	18	10	0.0226558	0.541256
AXJ76_RS27130		hypothetical protein	3	37	205	422	1.44231	91.939	0.166908	0.000352653	1	0.00359749	14	3	12	0.0129395	0.057373
HVY74_RS22930		DUF3085 domain-containing protein	33	31	175	428	15.8654	93.2462	2.6035	0.000353988	1	0.00360386	29	20	12	0.0614283	0.458258
pcoB		copper resistance outer membrane transporter PcoB	36	35	172	424	17.3077	92.3747	2.53555	0.000354925	1	0.00360616	16	11	9	0.210114	0.803619
MJ614_RS01210		hypothetical protein	197	392	11	67	94.7115	14.5969	3.06099	0.000384037	1	0.00389413	27	19	9	0.052239	0.122078
HRL54_RS25275		chloramphenicol efflux MFS transporter CmlA5	16	8	192	451	7.69231	98.2571	4.69792	0.000394464	1	0.00399188	14	9	6	0.42395	0.790527
group_2157	istB	IS21-like element helper ATPase IstB	2	32	206	427	0.961538	93.0283	0.129551	0.000461652	1	0.00466251	10	1	9	0.0214844	0.0214844
H5E46_RS00500		hypothetical protein	163	409	45	50	78.3654	10.8932	0.442814	0.00046357	1	0.00467257	41	30	19	0.004324	0.755229
OLI86_RS23805		IS3-like element ISSen4 family transposase	0	21	208	438	0	95.4248	0	0.000475661	1	0.00475661	8	0	8	0.0078125	0.0078125
JJL14_RS22920		hypothetical protein	0	21	208	438	0	95.4248	0	0.000475661	1	0.00475661	5	0	5	0.0625	0.0625
HTN61_RS00695		hypothetical protein	0	21	208	438	0	95.4248	0	0.000475661	1	0.00475661	5	0	5	0.0625	0.0625
EZJ11_RS24595		restriction endonuclease	0	21	208	438	0	95.4248	0	0.000475661	1	0.00475661	5	0	5	0.0625	0.0625
group_1019	tnpB	IS66 family insertion sequence element accessory protein TnpB	8	1	200	458	3.84615	99.7821	18.32	0.000534964	1	0.00528707	8	7	1	0.0703125	0.0703125
GUJ66_RS22270		IS66-like element ISEc23 family transposase	8	1	200	458	3.84615	99.7821	18.32	0.000534964	1	0.00528707	8	7	1	0.0703125	0.0703125
JZ834_RS00520		hypothetical protein	8	1	200	458	3.84615	99.7821	18.32	0.000534964	1	0.00528707	3	2	1	1	1
IST64_RS00205		IS3-like element ISKpn11 family transposase	8	1	200	458	3.84615	99.7821	18.32	0.000534964	1	0.00528707	5	4	1	0.375	0.375
HTW08_RS01040		transposase	8	1	200	458	3.84615	99.7821	18.32	0.000534964	1	0.00528707	8	7	1	0.0703125	0.0703125
KZA07_RS01040		hypothetical protein	8	1	200	458	3.84615	99.7821	18.32	0.000534964	1	0.00528707	3	2	1	1	1
JZ834_RS01190		IS1-like element IS1A family transposase	15	7	193	452	7.21154	98.4749	5.0185	0.000543273	1	0.00535874	10	6	4	0.753906	0.753906
group_1032	sul1	sulfonamide-resistant dihydropteroate synthase Sul1	1	27	207	432	0.480769	94.1176	0.0772947	0.000550049	1	0.00541504	12	1	11	0.00634766	0.00634766
I0Q09_RS01300		GNAT family N-acetyltransferase	3	36	205	423	1.44231	92.1569	0.171951	0.000553736	1	0.00544078	10	2	9	0.0214844	0.109375
H5B13_RS01550		hypothetical protein	5	44	203	415	2.40385	90.4139	0.232311	0.000620129	1	0.00608134	11	3	8	0.226562	0.226562
CA696_RS28710		hypothetical protein	60	78	148	381	28.8462	83.0065	1.98025	0.000639422	1	0.00625843	51	34	21	0.0240929	0.262438
trbB		type-F conjugative transfer system pilin assembly thiol-disulfide isomerase TrbB	9	2	199	457	4.32692	99.5643	10.3342	0.000720385	1	0.00693046	5	5	1	0.0625	0.375
traQ		type-F conjugative transfer system pilin chaperone TraQ	9	2	199	457	4.32692	99.5643	10.3342	0.000720385	1	0.00693046	5	5	1	0.0625	0.375
trbC		type-F conjugative transfer system pilin assembly protein TrbC	9	2	199	457	4.32692	99.5643	10.3342	0.000720385	1	0.00693046	5	5	1	0.0625	0.375
N5O81_RS25730		type I toxin-antitoxin system Hok family toxin	9	2	199	457	4.32692	99.5643	10.3342	0.000720385	1	0.00693046	4	4	1	0.125	0.625
traW		type-F conjugative transfer system protein TraW	9	2	199	457	4.32692	99.5643	10.3342	0.000720385	1	0.00693046	5	5	1	0.0625	0.375
traU		conjugal transfer pilus assembly protein TraU	9	2	199	457	4.32692	99.5643	10.3342	0.000720385	1	0.00693046	5	5	1	0.0625	0.375
traT		conjugal transfer complement resistance protein TraT	9	2	199	457	4.32692	99.5643	10.3342	0.000720385	1	0.00693046	5	5	1	0.0625	0.375
trbJ		P-type conjugative transfer protein TrbJ	9	2	199	457	4.32692	99.5643	10.3342	0.000720385	1	0.00693046	5	5	1	0.0625	0.375
KL857_RS24245		conjugal transfer protein TrbE	9	2	199	457	4.32692	99.5643	10.3342	0.000720385	1	0.00693046	5	5	1	0.0625	0.375
HTY45_RS01535		ISNCY-like element ISKpn21 family transposase	2	31	206	428	0.961538	93.2462	0.134043	0.000757684	1	0.00727549	11	2	9	0.0654297	0.0654297
silS		copper/silver sensor histidine kinase SilS	34	34	174	425	16.3462	92.5926	2.44253	0.000788825	1	0.0075602	16	11	8	0.210114	1
H5H50_RS00570		phosphoribosylanthranilate isomerase	15	8	193	451	7.21154	98.2571	4.38148	0.000809064	1	0.00773954	17	9	8	1	1
HTW39_RS01325		DUF4942 domain-containing protein	125	211	83	248	60.0962	54.0305	1.77011	0.000816841	1	0.00778036	64	30	43	0.0081469	0.707981
group_1583	istB	IS21-like element IS100kyp family helper ATPase IstB	10	3	198	456	4.80769	99.3464	7.67677	0.00081947	1	0.00778036	11	9	2	0.0654297	0.0654297
group_2233	istA	IS21-like element IS100 family transposase	10	3	198	456	4.80769	99.3464	7.67677	0.00081947	1	0.00778036	11	9	2	0.0654297	0.0654297
KZA07_RS00975		IS6-like element IS26 family transposase	10	3	198	456	4.80769	99.3464	7.67677	0.00081947	1	0.00778036	9	6	3	0.507812	0.507812
H1J86_RS25130		ISNCY-like element ISKpn21 family transposase	0	20	208	439	0	95.6427	0	0.000830967	1	0.00786008	5	0	5	0.0625	0.0625
PCNR95_RS00950		IS110-like element IS5075 family transposase	0	20	208	439	0	95.6427	0	0.000830967	1	0.00786008	11	0	11	0.000976562	0.000976562
CQP61_RS30795		Tn3 family transposase	11	64	197	395	5.28846	86.0566	0.344622	0.000835676	1	0.0078899	20	10	10	1	1
HTW34_RS00675		hypothetical protein	36	38	172	421	17.3077	91.7211	2.31885	0.000845399	1	0.00795208	31	20	13	0.149613	0.47313
HVY74_RS22415		helix-turn-helix transcriptional regulator	36	38	172	421	17.3077	91.7211	2.31885	0.000845399	1	0.00795208	16	10	10	0.454498	0.454498
HTV39_RS00875		IS110-like element IS4321 family transposase	32	31	176	428	15.3846	93.2462	2.51026	0.000858489	1	0.00806026	29	16	16	0.711071	0.711071
HRL54_RS24470		hypothetical protein	6	0	202	459	2.88462	100	inf	0.000874621	1	0.0080771	3	3	0	0.25	0.25
group_2580	istA	IS21 family transposase	6	0	202	459	2.88462	100	inf	0.000874621	1	0.0080771	6	6	0	0.03125	0.03125
group_2585	istB	IS21-like element ISSso4 family helper ATPase IstB	6	0	202	459	2.88462	100	inf	0.000874621	1	0.0080771	6	6	0	0.03125	0.03125
sitA		iron/manganese ABC transporter substrate-binding protein SitA	6	0	202	459	2.88462	100	inf	0.000874621	1	0.0080771	2	2	0	0.5	0.5
sitB		iron/manganese ABC transporter ATP-binding protein SitB	6	0	202	459	2.88462	100	inf	0.000874621	1	0.0080771	2	2	0	0.5	0.5
sitD		iron/manganese ABC transporter permease subunit SitD	6	0	202	459	2.88462	100	inf	0.000874621	1	0.0080771	2	2	0	0.5	0.5
HTP57_RS00900		hypothetical protein	6	0	202	459	2.88462	100	inf	0.000874621	1	0.0080771	2	2	0	0.5	0.5
K3490_RS24375		hypothetical protein	6	0	202	459	2.88462	100	inf	0.000874621	1	0.0080771	4	4	0	0.125	0.125
M1B75_RS23160		S24 family peptidase	6	0	202	459	2.88462	100	inf	0.000874621	1	0.0080771	4	4	0	0.125	0.125
ECNIH2_RS25115		IS5-like element IS903B family transposase	3	35	205	424	1.44231	92.3747	0.177282	0.000893585	1	0.00823723	12	3	10	0.0385742	0.145996
LCD40_RS24150		quaternary ammonium compound efflux SMR transporter QacE delta 1	3	34	205	425	1.44231	92.5926	0.182927	0.000904101	1	0.00831886	11	2	9	0.0654297	0.0654297
aadB		aminoglycoside nucleotidyltransferase ANT(2'')-Ia	1	25	207	434	0.480769	94.5534	0.0838647	0.000907363	1	0.00831886	4	1	3	0.625	0.625
HTN72_RS01345		IS110-like element IS5075 family transposase	1	25	207	434	0.480769	94.5534	0.0838647	0.000907363	1	0.00831886	8	1	7	0.0703125	0.0703125
pcoA		multicopper oxidase PcoA	34	35	174	424	16.3462	92.3747	2.36716	0.000926731	1	0.00848109	15	10	9	0.301758	0.607239
GUJ66_RS22435		hypothetical protein	191	377	17	82	91.8269	17.8649	2.44375	0.000928641	1	0.00848327	29	18	15	0.264931	1
group_820	merR	Hg(II)-responsive transcriptional regulator	22	17	186	442	10.5769	96.2963	3.07527	0.00102906	1	0.00938368	21	12	10	0.663624	1
HU826_RS22830		IS5-like element IS903B family transposase	14	72	194	387	6.73077	84.3137	0.387887	0.00110581	1	0.0100654	14	8	10	0.179565	0.790527
HTT58_RS00360		Ig-like domain-containing protein	44	51	164	408	21.1538	88.8889	2.14634	0.0011333	1	0.0102972	37	27	16	0.00763208	0.511376
JI996_RS25440		DsbA family protein	20	15	188	444	9.61538	96.732	3.14894	0.0011904	1	0.0107966	19	10	12	0.359283	1
group_2315	cadR	Cd(II)/Pb(II)-responsive transcriptional regulator	2	29	206	430	0.961538	93.6819	0.143957	0.00121759	1	0.0110235	3	1	3	0.25	1
HTK58_RS00075		site-specific DNA-methyltransferase	178	342	30	117	85.5769	25.4902	2.02982	0.00123395	1	0.0111517	39	24	22	0.199591	0.522397
JQL73_RS23290		DUF4942 domain-containing protein	2	30	206	429	0.961538	93.4641	0.138835	0.00128058	1	0.0115526	11	2	10	0.0117188	0.0654297
HTS20_RS00815		hypothetical protein	193	385	15	74	92.7885	16.122	2.47307	0.00134121	1	0.012078	28	19	12	0.0871586	0.571588
IT786_RS22650		IS1-like element IS1B family transposase	3	33	205	426	1.44231	92.8105	0.188914	0.00139797	1	0.0125669	5	3	3	1	1
LCD45_RS23365		hypothetical protein	0	18	208	441	0	96.0784	0	0.00142072	1	0.0127038	3	0	3	0.25	0.25
DBP88_RS01890		IS91-like element ISCR1 family transposase	0	18	208	441	0	96.0784	0	0.00142072	1	0.0127038	6	0	6	0.03125	0.03125
LBP97_RS25945		IS5 family transposase	0	18	208	441	0	96.0784	0	0.00142072	1	0.0127038	8	0	8	0.0078125	0.0078125
NGK38_RS26050		hypothetical protein	1	24	207	435	0.480769	94.7712	0.0875604	0.00150039	1	0.0133926	2	1	1	1	1
IST76_RS01230		IS5-like element ISKpn12 family transposase	7	1	201	458	3.36538	99.7821	15.9502	0.00156846	1	0.0139266	3	2	1	1	1
GQF93_RS24930		IS6-like element IS26 family transposase	7	1	201	458	3.36538	99.7821	15.9502	0.00156846	1	0.0139266	4	3	1	0.625	0.625
IST76_RS00380		IS30-like element ISApl1 family transposase	7	1	201	458	3.36538	99.7821	15.9502	0.00156846	1	0.0139266	4	3	1	0.625	0.625
NWH85_RS23835		IS3-like element IS150 family transposase	141	251	67	208	67.7885	45.3159	1.74395	0.00165271	1	0.0146491	47	24	30	0.0789407	1
GVI76_RS26350		TniB family NTP-binding protein	31	118	177	341	14.9038	74.2919	0.506129	0.00182208	1	0.0161221	24	16	11	0.15159	0.83882
traG		conjugal transfer mating-pair stabilization protein TraG	8	2	200	457	3.84615	99.5643	9.14	0.00195563	1	0.0169396	4	4	1	0.125	0.625
group_1184	traD	type IV conjugative transfer system coupling protein TraD	8	2	200	457	3.84615	99.5643	9.14	0.00195563	1	0.0169396	4	4	1	0.125	0.625
BW158_RS00880		single-stranded DNA-binding protein	8	2	200	457	3.84615	99.5643	9.14	0.00195563	1	0.0169396	3	3	1	0.25	1
HEC87_RS25480		hypothetical protein	8	2	200	457	3.84615	99.5643	9.14	0.00195563	1	0.0169396	4	4	1	0.125	0.625
HTF42_RS00770		class I SAM-dependent methyltransferase	8	2	200	457	3.84615	99.5643	9.14	0.00195563	1	0.0169396	5	5	1	0.0625	0.375
traH		conjugal transfer pilus assembly protein TraH	8	2	200	457	3.84615	99.5643	9.14	0.00195563	1	0.0169396	5	5	1	0.0625	0.375
group_3069	traF	type-F conjugative transfer system pilin assembly protein TraF	8	2	200	457	3.84615	99.5643	9.14	0.00195563	1	0.0169396	5	5	1	0.0625	0.375
traN		type-F conjugative transfer system mating-pair stabilization protein TraN	8	2	200	457	3.84615	99.5643	9.14	0.00195563	1	0.0169396	5	5	1	0.0625	0.375
traC		type IV secretion system protein TraC	8	2	200	457	3.84615	99.5643	9.14	0.00195563	1	0.0169396	4	4	1	0.125	0.625
HEC87_RS25540		hypothetical protein	8	2	200	457	3.84615	99.5643	9.14	0.00195563	1	0.0169396	5	5	1	0.0625	0.375
HTF42_RS00820		hypothetical protein	8	2	200	457	3.84615	99.5643	9.14	0.00195563	1	0.0169396	3	3	1	0.25	1
trbI		type-F conjugative transfer system protein TrbI	8	2	200	457	3.84615	99.5643	9.14	0.00195563	1	0.0169396	4	4	1	0.125	0.625
FR808_RS24450		IS91-like element ISCR1 family transposase	2	28	206	431	0.961538	93.8998	0.149445	0.00196125	1	0.0169396	7	2	5	0.453125	0.453125
D0Z05_RS02720		IS5 family transposase	2	28	206	431	0.961538	93.8998	0.149445	0.00196125	1	0.0169396	6	2	4	0.6875	0.6875
traE		type IV conjugative transfer system protein TraE	10	4	198	455	4.80769	99.1285	5.74495	0.00208704	1	0.0179344	6	5	2	0.21875	0.6875
traL		type IV conjugative transfer system protein TraL	10	4	198	455	4.80769	99.1285	5.74495	0.00208704	1	0.0179344	6	5	2	0.21875	0.6875
G4R05_RS23155		Ig-like domain repeat protein	10	4	198	455	4.80769	99.1285	5.74495	0.00208704	1	0.0179344	14	10	4	0.179565	0.179565
traA		type IV conjugative transfer system pilin TraA	9	3	199	456	4.32692	99.3464	6.87437	0.00210124	1	0.0179651	5	4	2	0.375	1
J0O73_RS25980		ANT(3'')-Ia family aminoglycoside nucleotidyltransferase AadA16	9	3	199	456	4.32692	99.3464	6.87437	0.00210124	1	0.0179651	7	5	3	0.453125	1
psiB		conjugation system SOS inhibitor PsiB	9	3	199	456	4.32692	99.3464	6.87437	0.00210124	1	0.0179651	4	4	2	0.125	1
D8M16_RS23865		Tn3-like element TnAs3 family transposase	19	15	189	444	9.13462	96.732	2.97566	0.00220665	1	0.018825	23	12	12	1	1
GUU79_RS27030		DUF6710 family protein	18	13	190	446	8.65385	97.1678	3.2502	0.00221622	1	0.018825	19	11	11	0.647606	0.647606
D8M16_RS24045		SprT-like domain-containing protein	3	32	205	427	1.44231	93.0283	0.195274	0.00221667	1	0.018825	9	3	6	0.507812	0.507812
ardK		antirestriction protein ArdAB regulator ArdK	3	32	205	427	1.44231	93.0283	0.195274	0.00221667	1	0.018825	9	3	6	0.507812	0.507812
group_90	intI1	class 1 integron integrase IntI1	16	11	192	448	7.69231	97.6035	3.39394	0.00239194	1	0.0202795	16	9	8	0.803619	1
DVA44_RS23880		P-loop NTPase fold protein	0	17	208	442	0	96.2963	0	0.00241819	1	0.0203658	7	0	7	0.015625	0.015625
armA		16S rRNA (guanine(1405)-N(7))-methyltransferase ArmA	0	17	208	442	0	96.2963	0	0.00241819	1	0.0203658	7	0	7	0.015625	0.015625
LCD43_RS23510		TrbM/KikA/MpfK family conjugal transfer protein	0	17	208	442	0	96.2963	0	0.00241819	1	0.0203658	4	0	4	0.125	0.125
AXA59_RS23690		trypsin-like serine protease	0	17	208	442	0	96.2963	0	0.00241819	1	0.0203658	10	0	10	0.00195312	0.00195312
CA902_RS24250		IS6-like element IS26 family transposase	67	96	141	363	32.2115	79.085	1.79676	0.00248358	1	0.0208818	44	30	22	0.0226288	1
M5T12_RS25960		aminoglycoside N-acetyltransferase AAC(6')-Ib3	1	22	207	437	0.480769	95.207	0.0959596	0.0025047	1	0.0209551	10	1	9	0.0214844	0.0214844
qseC-like		QseC-like sensor histidine kinase	1	22	207	437	0.480769	95.207	0.0959596	0.0025047	1	0.0209551	5	1	4	0.375	0.375
qseB-like		QseB-like response regulator transcription factor	1	22	207	437	0.480769	95.207	0.0959596	0.0025047	1	0.0209551	5	1	4	0.375	0.375
N6H17_RS24850		hypothetical protein	1	23	207	436	0.480769	94.9891	0.0915774	0.00256729	1	0.0214435	9	1	8	0.0390625	0.0390625
group_1324	tet(A)	tetracycline efflux MFS transporter Tet(A)	8	49	200	410	3.84615	89.3246	0.334694	0.00264692	1	0.0220722	11	5	7	0.548828	1
silC		Cu(+)/Ag(+) efflux RND transporter outer membrane channel SilC	31	33	177	426	14.9038	92.8105	2.26091	0.00266356	1	0.0221381	18	12	9	0.237885	1
pcoR		copper response regulator transcription factor PcoR	31	33	177	426	14.9038	92.8105	2.26091	0.00266356	1	0.0221381	18	10	11	0.480682	0.814529
FKO13_RS24610		recombinase family protein	8	50	200	409	3.84615	89.1068	0.3272	0.00267715	1	0.0222146	16	7	10	0.454498	0.803619
HUV24_RS24390		IS3 family transposase	5	0	203	459	2.40385	100	inf	0.00285221	1	0.0228447	4	4	0	0.125	0.125
N5O81_RS23850		hypothetical protein	5	0	203	459	2.40385	100	inf	0.00285221	1	0.0228447	2	2	0	0.5	0.5
HTQ84_RS00910		type II toxin-antitoxin system VapC family toxin	5	0	203	459	2.40385	100	inf	0.00285221	1	0.0228447	3	3	0	0.25	0.25
group_1430	vapB	toxin-antitoxin system antitoxin VapB	5	0	203	459	2.40385	100	inf	0.00285221	1	0.0228447	3	3	0	0.25	0.25
group_1551	aph(3'')-Ib	aminoglycoside O-phosphotransferase APH(3'')-Ib	5	0	203	459	2.40385	100	inf	0.00285221	1	0.0228447	3	3	0	0.25	0.25
group_1585	istB	IS21-like element IS100kyp family helper ATPase IstB	5	0	203	459	2.40385	100	inf	0.00285221	1	0.0228447	5	5	0	0.0625	0.0625
group_2235	istA	IS21-like element IS100 family transposase	5	0	203	459	2.40385	100	inf	0.00285221	1	0.0228447	5	5	0	0.0625	0.0625
JL047_RS01385		RepB family plasmid replication initiator protein	5	0	203	459	2.40385	100	inf	0.00285221	1	0.0228447	4	4	0	0.125	0.125
JL084_RS00115		ParB/RepB/Spo0J family plasmid partition protein	5	0	203	459	2.40385	100	inf	0.00285221	1	0.0228447	4	4	0	0.125	0.125
cbi		colicin B immunity protein	5	0	203	459	2.40385	100	inf	0.00285221	1	0.0228447	2	2	0	0.5	0.5
cvi		colicin V immunity protein	5	0	203	459	2.40385	100	inf	0.00285221	1	0.0228447	2	2	0	0.5	0.5
iroE		catecholate siderophore esterase IroE	5	0	203	459	2.40385	100	inf	0.00285221	1	0.0228447	2	2	0	0.5	0.5
iroD		catecholate siderophore esterase IroD	5	0	203	459	2.40385	100	inf	0.00285221	1	0.0228447	2	2	0	0.5	0.5
iss		increased serum survival lipoprotein Iss	5	0	203	459	2.40385	100	inf	0.00285221	1	0.0228447	2	2	0	0.5	0.5
N5O81_RS23900		GTP-binding protein	5	0	203	459	2.40385	100	inf	0.00285221	1	0.0228447	2	2	0	0.5	0.5
HRL54_RS24910		omptin family outer membrane protease	5	0	203	459	2.40385	100	inf	0.00285221	1	0.0228447	2	2	0	0.5	0.5
HRL54_RS24905		SDR family oxidoreductase	5	0	203	459	2.40385	100	inf	0.00285221	1	0.0228447	2	2	0	0.5	0.5
N5O81_RS23855		antimicrobial resistance protein Mig-14	5	0	203	459	2.40385	100	inf	0.00285221	1	0.0228447	2	2	0	0.5	0.5
BW158_RS01065		CPBP family intramembrane glutamic endopeptidase	5	0	203	459	2.40385	100	inf	0.00285221	1	0.0228447	3	3	0	0.25	0.25
pemI		type II toxin-antitoxin system antitoxin PemI	5	0	203	459	2.40385	100	inf	0.00285221	1	0.0228447	3	3	0	0.25	0.25
pemK		type II toxin-antitoxin system toxin endoribonuclease PemK	5	0	203	459	2.40385	100	inf	0.00285221	1	0.0228447	3	3	0	0.25	0.25
HTF42_RS00750		hypothetical protein	5	0	203	459	2.40385	100	inf	0.00285221	1	0.0228447	4	4	0	0.125	0.125
HTW34_RS00510		PAP2 family protein	12	6	196	453	5.76923	98.6928	4.62245	0.00289262	1	0.0231318	15	10	6	0.301758	0.607239
JQL76_RS23590		hypothetical protein	182	357	26	102	87.5	22.2222	2	0.00291321	1	0.0232598	24	15	13	0.307456	0.83882
HTL56_RS00105		phosphoadenosine phosphosulfate reductase family protein	2	26	206	433	0.961538	94.3355	0.161688	0.00315856	1	0.0251791	4	2	2	1	1
JGY86_RS27470		transposase	32	35	176	424	15.3846	92.3747	2.2026	0.00322564	1	0.0256735	18	11	11	0.480682	0.480682
IT786_RS23325		DUF4942 domain-containing protein	80	234	128	225	38.4615	49.0196	0.600962	0.00333534	1	0.0265049	65	46	29	0.00109008	0.457021
GVI71_RS22420		hypothetical protein	3	30	205	429	1.44231	93.4641	0.209268	0.00345943	1	0.0274481	10	3	7	0.34375	0.34375
KZX48_RS24415		IS5 family transposase	4	34	204	425	1.92308	92.5926	0.245098	0.00351339	1	0.0278326	13	3	10	0.0922852	0.0922852
FGU70_RS23540		hypothetical protein	3	31	205	428	1.44231	93.2462	0.202046	0.00359437	1	0.0284298	8	2	6	0.289062	0.289062
pcoD		copper resistance inner membrane protein PcoD	30	32	178	427	14.4231	93.0283	2.24895	0.00363621	1	0.0287159	17	10	11	0.332306	0.629059
KC529_RS00620		hypothetical protein	74	112	134	347	35.5769	75.5991	1.71095	0.00378559	1	0.029849	60	37	29	0.092461	0.897422
HEC76_RS23785		hypothetical protein	33	37	175	422	15.8654	91.939	2.15073	0.00386501	1	0.0303808	16	10	9	0.454498	0.803619
KZA07_RS00565		AAA family ATPase	33	37	175	422	15.8654	91.939	2.15073	0.00386501	1	0.0303808	17	10	11	0.332306	0.629059
lnu(F)		lincosamide nucleotidyltransferase Lnu(F)	28	29	180	430	13.4615	93.6819	2.30651	0.00406331	1	0.0318901	18	10	11	0.480682	0.814529
NIT05_RS00955		hypothetical protein	0	15	208	444	0	96.732	0	0.00426843	1	0.0332937	7	0	7	0.015625	0.015625
EQB81_RS26735		hypothetical protein	0	15	208	444	0	96.732	0	0.00426843	1	0.0332937	6	0	6	0.03125	0.03125
HBK83_RS22620		hypothetical protein	0	15	208	444	0	96.732	0	0.00426843	1	0.0332937	4	0	4	0.125	0.125
EQB87_RS28545		hypothetical protein	0	15	208	444	0	96.732	0	0.00426843	1	0.0332937	8	0	8	0.0078125	0.0078125
HTO06_RS00435		pyridoxamine 5'-phosphate oxidase family protein	54	75	154	384	25.9615	83.6601	1.79532	0.00427677	1	0.0333003	53	31	29	0.271679	0.583132
KR495_RS00135		DeoR/GlpR family DNA-binding transcription regulator	0	16	208	443	0	96.5142	0	0.00430457	1	0.0333003	7	0	7	0.015625	0.015625
group_2160	istA	IS21-like element ISCfr8 family transposase	0	16	208	443	0	96.5142	0	0.00430457	1	0.0333003	5	0	5	0.0625	0.0625
L3068_RS23960		L-threonate dehydrogenase	0	16	208	443	0	96.5142	0	0.00430457	1	0.0333003	3	0	3	0.25	0.25
LF655_RS00500		hypothetical protein	0	16	208	443	0	96.5142	0	0.00430457	1	0.0333003	7	0	7	0.015625	0.015625
HTW08_RS01450		hypothetical protein	12	7	196	452	5.76923	98.4749	3.95335	0.00430867	1	0.0333003	9	5	5	1	1
group_1219	silR	copper/silver response regulator transcription factor SilR	31	34	177	425	14.9038	92.5926	2.18927	0.00442944	1	0.0341815	19	12	10	0.359283	1
NML24_RS22495		hypothetical protein	6	1	202	458	2.88462	99.7821	13.604	0.00451865	1	0.0346304	6	5	1	0.21875	0.21875
sitC		iron/manganese ABC transporter permease subunit SitC	6	1	202	458	2.88462	99.7821	13.604	0.00451865	1	0.0346304	3	2	1	1	1
CF006_RS00685		IS6-like element IS26 family transposase	6	1	202	458	2.88462	99.7821	13.604	0.00451865	1	0.0346304	5	4	1	0.375	0.375
GUU86_RS23425		hypothetical protein	6	1	202	458	2.88462	99.7821	13.604	0.00451865	1	0.0346304	3	2	1	1	1
group_2410	mphR(A)	macrolide-binding transcriptional repressor MphR(A)	14	9	194	450	6.73077	98.0392	3.60825	0.00452175	1	0.0346304	10	8	2	0.109375	0.109375
HTQ45_RS02115		Ig-like domain-containing protein	15	11	193	448	7.21154	97.6035	3.16533	0.00455013	1	0.0347951	21	12	10	0.663624	1
GUU82_RS23225		FidL-like protein	34	39	174	420	16.3462	91.5033	2.10433	0.0045846	1	0.0350059	25	20	10	0.00407732	0.424356
HTV82_RS00455		hypothetical protein	28	30	180	429	13.4615	93.4641	2.22444	0.00460747	1	0.0351276	27	15	14	0.701108	1
HTP53_RS00800		hypothetical protein	9	4	199	455	4.32692	99.1285	5.14447	0.00498524	1	0.0377805	7	6	3	0.125	1
IFA78_RS00445		NAD(+)--rifampin ADP-ribosyltransferase Arr-2	9	4	199	455	4.32692	99.1285	5.14447	0.00498524	1	0.0377805	9	5	4	1	1
HTW08_RS00570		IS6-like element IS26 family transposase	9	4	199	455	4.32692	99.1285	5.14447	0.00498524	1	0.0377805	6	3	4	0.6875	1
HXJ08_RS01080		antirestriction protein	9	4	199	455	4.32692	99.1285	5.14447	0.00498524	1	0.0377805	7	6	3	0.125	1
HTX31_RS01235		IS6-like element IS26 family transposase	2	25	206	434	0.961538	94.5534	0.168544	0.00499719	1	0.0378145	5	2	3	1	1
HBA58_RS25840		S49 family peptidase	165	316	43	143	79.3269	31.1547	1.73646	0.00516901	1	0.0386364	44	22	27	0.174171	1
BW158_RS00975		conjugal transfer protein TrbD	7	2	201	457	3.36538	99.5643	7.95771	0.00518569	1	0.0386364	3	3	1	0.25	1
HTF42_RS00785		hypothetical protein	7	2	201	457	3.36538	99.5643	7.95771	0.00518569	1	0.0386364	4	4	1	0.125	0.625
traI		conjugative transfer relaxase/helicase TraI	7	2	201	457	3.36538	99.5643	7.95771	0.00518569	1	0.0386364	4	4	1	0.125	0.625
trbA		conjugal transfer protein TrbA	7	2	201	457	3.36538	99.5643	7.95771	0.00518569	1	0.0386364	4	4	1	0.125	0.625
BW158_RS00885		DUF905 family protein	7	2	201	457	3.36538	99.5643	7.95771	0.00518569	1	0.0386364	3	3	1	0.25	1
trbG		conjugal transfer protein TrbG	7	2	201	457	3.36538	99.5643	7.95771	0.00518569	1	0.0386364	3	3	1	0.25	1
N5O75_RS25825		RepB family plasmid replication initiator protein	7	2	201	457	3.36538	99.5643	7.95771	0.00518569	1	0.0386364	4	3	1	0.625	0.625
traP		conjugal transfer pilus-stabilizing protein TraP	7	2	201	457	3.36538	99.5643	7.95771	0.00518569	1	0.0386364	4	4	1	0.125	0.625
HTP57_RS00940		DUF3560 domain-containing protein	7	2	201	457	3.36538	99.5643	7.95771	0.00518569	1	0.0386364	4	4	1	0.125	0.625
group_1548	aph(3'')-Ib	aminoglycoside O-phosphotransferase APH(3'')-Ib	5	36	203	423	2.40385	92.1569	0.289409	0.00518962	1	0.0386364	11	5	7	0.548828	1
CEP97_RS00060		aminoglycoside O-phosphotransferase APH(6)-Id	5	37	203	422	2.40385	91.939	0.280921	0.00522256	1	0.0388246	11	5	7	0.548828	1
LNN29_RS22275		hypothetical protein	8	3	200	456	3.84615	99.3464	6.08	0.0052496	1	0.0389202	11	8	3	0.226562	0.226562
JR341_RS00635		Tn3 family transposase	15	68	193	391	7.21154	85.1852	0.446891	0.00525077	1	0.0389202	14	5	10	0.179565	0.42395
MS7884_RS24465		quaternary ammonium compound efflux SMR transporter QacE delta 1	3	29	205	430	1.44231	93.6819	0.216989	0.00539158	1	0.0399056	13	3	10	0.0922852	0.0922852
FGU68_RS23290		HNH endonuclease signature motif containing protein	146	270	62	189	70.1923	41.1765	1.64839	0.00570859	1	0.0421903	44	27	25	0.174171	0.451381
mobH		MobH family relaxase	172	335	36	124	82.6923	27.0153	1.76849	0.00619489	1	0.0457177	32	17	20	0.215327	0.86005
HTM95_RS00705		winged helix-turn-helix domain-containing protein	33	39	175	420	15.8654	91.5033	2.03077	0.00669549	1	0.0493403	24	19	10	0.00661075	0.541256
L2D47_RS27805		aminoglycoside O-phosphotransferase APH(3')-Ia	1	19	207	440	0.480769	95.8606	0.111874	0.00682689	1	0.0501628	6	1	5	0.21875	0.21875
H7681_RS25950		iron-containing alcohol dehydrogenase	1	19	207	440	0.480769	95.8606	0.111874	0.00682689	1	0.0501628	6	1	5	0.21875	0.21875
MOO21_RS24625		DUF5417 domain-containing protein	22	22	186	437	10.5769	95.207	2.34946	0.00699099	1	0.0512942	21	11	10	1	1
AXA52_RS24245		extended-spectrum class A beta-lactamase SHV-12	6	39	202	420	2.88462	91.5033	0.319878	0.00707799	1	0.0513691	11	6	6	1	1
PCNR95_RS00405		hypothetical protein	0	14	208	445	0	96.9499	0	0.00710252	1	0.0513691	7	0	7	0.015625	0.015625
PCNR95_RS00380		helix-turn-helix transcriptional regulator	0	14	208	445	0	96.9499	0	0.00710252	1	0.0513691	7	0	7	0.015625	0.015625
K4907_RS00995		DUF6527 family protein	0	14	208	445	0	96.9499	0	0.00710252	1	0.0513691	7	0	7	0.015625	0.015625
FC625_RS22850		DUF3883 domain-containing protein	0	14	208	445	0	96.9499	0	0.00710252	1	0.0513691	3	0	3	0.25	0.25
PCNR95_RS00400		winged helix-turn-helix transcriptional regulator	0	14	208	445	0	96.9499	0	0.00710252	1	0.0513691	7	0	7	0.015625	0.015625
NGK26_RS25950		hypothetical protein	0	14	208	445	0	96.9499	0	0.00710252	1	0.0513691	2	0	2	0.5	0.5
NGJ78_RS23580		cation transporter	0	14	208	445	0	96.9499	0	0.00710252	1	0.0513691	2	0	2	0.5	0.5
gmtY		gamma-mobile-trio recombinase GmtY	0	14	208	445	0	96.9499	0	0.00710252	1	0.0513691	7	0	7	0.015625	0.015625
NGK30_RS24655		LysR family transcriptional regulator	0	14	208	445	0	96.9499	0	0.00710252	1	0.0513691	5	0	5	0.0625	0.0625
HFQ56_RS23680		IS6-like element IS26 family transposase	20	19	188	440	9.61538	95.8606	2.46361	0.00725574	1	0.0524026	13	10	3	0.0922852	0.0922852
trhF		IncHI-type conjugal transfer protein TrhF	171	413	37	46	82.2115	10.0218	0.514757	0.00746911	1	0.0538669	50	27	27	0.671811	0.671811
H1J86_RS25450		hypothetical protein	90	250	118	209	43.2692	45.5338	0.637627	0.00758272	1	0.0546085	45	35	22	0.000247088	1
H5H75_RS00830		LysR family transcriptional regulator	2	24	206	435	0.961538	94.7712	0.175971	0.00810475	1	0.0581204	10	2	8	0.109375	0.109375
IN355_RS00640		DNA cytosine methyltransferase	2	24	206	435	0.961538	94.7712	0.175971	0.00810475	1	0.0581204	5	2	3	1	1
GVI72_RS20380		Tn3-like element IS3000 family transposase	2	24	206	435	0.961538	94.7712	0.175971	0.00810475	1	0.0581204	5	2	3	1	1
bleO		bleomycin binding protein	59	87	149	372	28.3654	81.0458	1.69313	0.00843643	1	0.0604134	55	29	33	0.177001	0.787706
F1597_RS24585		IS6-like element IS26 family transposase	28	32	180	427	13.4615	93.0283	2.07569	0.00846223	1	0.0605127	35	23	12	0.0895311	0.0895311
GVI68_RS22860		IS6-like element IS26 family transposase	3	28	205	431	1.44231	93.8998	0.225261	0.00857139	1	0.061207	7	2	5	0.453125	0.453125
HTO01_RS00720		ATP-binding protein	31	37	177	422	14.9038	91.939	1.99756	0.00858923	1	0.0612481	18	10	12	0.237885	0.814529
L0F61_RS26160		type II toxin-antitoxin system RelE/ParE family toxin	198	408	10	51	95.1923	11.1111	2.475	0.0086859	1	0.0618505	26	18	9	0.0755187	0.168638
N5O81_RS25255		TnsA endonuclease N-terminal domain-containing protein	32	38	176	421	15.3846	91.7211	2.01435	0.00905473	1	0.0643799	18	10	13	0.0962524	0.814529
cusF		cation efflux system protein CusF	42	56	166	403	20.1923	87.7996	1.82078	0.00916715	1	0.0643799	24	15	13	0.307456	0.83882
JL047_RS01485		DUF305 domain-containing protein	4	0	204	459	1.92308	100	inf	0.00926968	1	0.0643799	3	3	0	0.25	0.25
HTW08_RS00530		IS3-like element IS1203 family transposase	4	0	204	459	1.92308	100	inf	0.00926968	1	0.0643799	2	2	0	0.5	0.5
group_1215	silE	silver-binding protein SilE	4	0	204	459	1.92308	100	inf	0.00926968	1	0.0643799	3	3	0	0.25	0.25
KL857_RS24330		Hok/Gef family protein	4	0	204	459	1.92308	100	inf	0.00926968	1	0.0643799	3	3	0	0.25	0.25
yacB		type II toxin-antitoxin system toxin YacB	4	0	204	459	1.92308	100	inf	0.00926968	1	0.0643799	2	2	0	0.5	0.5
HTS90_RS01170		GNAT family protein	4	0	204	459	1.92308	100	inf	0.00926968	1	0.0643799	2	2	0	0.5	0.5
HTQ45_RS00885		hypothetical protein	4	0	204	459	1.92308	100	inf	0.00926968	1	0.0643799	1	1	0	1	1
cmi		colicin M immunity protein	4	0	204	459	1.92308	100	inf	0.00926968	1	0.0643799	2	2	0	0.5	0.5
cma		lipid II-degrading bacteriocin colicin M	4	0	204	459	1.92308	100	inf	0.00926968	1	0.0643799	2	2	0	0.5	0.5
group_2651	traM	conjugal transfer relaxosome DNA-binding protein TraM	4	0	204	459	1.92308	100	inf	0.00926968	1	0.0643799	2	2	0	0.5	0.5
traJ		conjugal transfer transcriptional regulator TraJ	4	0	204	459	1.92308	100	inf	0.00926968	1	0.0643799	2	2	0	0.5	0.5
group_2653	traY	conjugal transfer relaxosome DNA-bindin protein TraY	4	0	204	459	1.92308	100	inf	0.00926968	1	0.0643799	2	2	0	0.5	0.5
JG756_RS00560		Tn3 family transposase	4	0	204	459	1.92308	100	inf	0.00926968	1	0.0643799	3	3	0	0.25	0.25
JL084_RS00030		HNH endonuclease	4	0	204	459	1.92308	100	inf	0.00926968	1	0.0643799	3	3	0	0.25	0.25
H5C92_RS00890		IS5-like element IS903B family transposase	4	0	204	459	1.92308	100	inf	0.00926968	1	0.0643799	2	2	0	0.5	0.5
KIF99_RS23600		Tn3-like element IS3000 family transposase	4	0	204	459	1.92308	100	inf	0.00926968	1	0.0643799	3	3	0	0.25	0.25
group_321	traD	conjugative transfer system coupling protein TraD	24	25	184	434	11.5385	94.5534	2.26435	0.00955596	1	0.0662773	33	20	13	0.296206	0.296206
HTV39_RS00760		fosfomycin resistance glutathione transferase FosA3	32	39	176	420	15.3846	91.5033	1.95804	0.00980091	1	0.0678833	23	18	10	0.010622	0.677639
aac(3)-IId		aminoglycoside N-acetyltransferase AAC(3)-IId	36	46	172	413	17.3077	89.9782	1.87917	0.0106053	1	0.0732542	34	19	17	0.607591	1
HTD64_RS00525		AAA family ATPase	36	46	172	413	17.3077	89.9782	1.87917	0.0106053	1	0.0732542	34	20	16	0.391528	0.864166
L0192_RS01045		hypothetical protein	1	18	207	441	0.480769	96.0784	0.118357	0.0108671	1	0.0747573	8	1	8	0.0078125	0.0703125
LBP97_RS26010		hypothetical protein	1	18	207	441	0.480769	96.0784	0.118357	0.0108671	1	0.0747573	7	1	6	0.125	0.125
JQL71_RS22695		IS6-like element IS26 family transposase	1	18	207	441	0.480769	96.0784	0.118357	0.0108671	1	0.0747573	9	1	8	0.0390625	0.0390625
cutA		divalent cation tolerance protein CutA	8	4	200	455	3.84615	99.1285	4.55	0.0115463	1	0.0791079	9	5	4	1	1
HVY52_RS24210		hypothetical protein	8	4	200	455	3.84615	99.1285	4.55	0.0115463	1	0.0791079	9	7	4	0.179688	1
HCU35_RS22270		hypothetical protein	200	455	8	4	96.1538	0.87146	0.21978	0.0115463	1	0.0791079	10	4	7	0.34375	0.753906
group_1029	sul1	sulfonamide-resistant dihydropteroate synthase Sul1	5	33	203	426	2.40385	92.8105	0.317958	0.0115813	1	0.0791656	12	4	8	0.387695	0.387695
group_105	intI1	class 1 integron integrase IntI1	5	34	203	425	2.40385	92.5926	0.307882	0.0116016	1	0.0791656	14	4	10	0.179565	0.179565
D8768_RS25005		restriction endonuclease	5	34	203	425	2.40385	92.5926	0.307882	0.0116016	1	0.0791656	14	5	9	0.42395	0.42395
group_1216	silS	copper/silver sensor histidine kinase SilS	8	43	200	416	3.84615	90.6318	0.386977	0.0117499	1	0.0800699	14	7	7	1	1
silA		Cu(+)/Ag(+) efflux RND transporter permease subunit SilA	41	55	167	404	19.7115	88.0174	1.80338	0.0120301	1	0.0818693	24	14	15	0.307456	0.541256
JQL79_RS22930		recombinase family protein	0	13	208	446	0	97.1678	0	0.0123398	1	0.0831414	4	0	4	0.125	0.125
H5B13_RS01150		IS3 family transposase	0	13	208	446	0	97.1678	0	0.0123398	1	0.0831414	7	0	7	0.015625	0.015625
HTW82_RS00125		ThiF family adenylyltransferase	0	13	208	446	0	97.1678	0	0.0123398	1	0.0831414	6	0	6	0.03125	0.03125
IFO94_RS00880		hypothetical protein	0	13	208	446	0	97.1678	0	0.0123398	1	0.0831414	4	0	4	0.125	0.125
IFO94_RS00875		S-4TM family putative pore-forming effector	0	13	208	446	0	97.1678	0	0.0123398	1	0.0831414	4	0	4	0.125	0.125
ECNIH3_RS23445		IS5-like element IS903B family transposase	0	13	208	446	0	97.1678	0	0.0123398	1	0.0831414	7	0	7	0.015625	0.015625
IYY09_RS01040		hypothetical protein	182	364	26	95	87.5	20.6972	1.82692	0.012359	1	0.0831414	26	16	14	0.32694	0.845019
EQB81_RS01585		hypothetical protein	198	409	10	50	95.1923	10.8932	2.42054	0.0123604	1	0.0831414	26	18	9	0.0755187	0.168638
F3J96_RS26550		ISKra4-like element ISKpn19 family transposase	17	16	191	443	8.17308	96.5142	2.46433	0.012381	1	0.0831414	16	10	7	0.454498	0.803619
H5H50_RS00795		recombinase family protein	17	16	191	443	8.17308	96.5142	2.46433	0.012381	1	0.0831414	16	10	7	0.454498	0.803619
IST29_RS00235		hypothetical protein	188	439	20	20	90.3846	4.3573	0.428246	0.0126912	1	0.0845453	31	15	18	0.47313	1
HEC87_RS25505		ParB/RepB/Spo0J family partition protein	7	3	201	456	3.36538	99.3464	5.29353	0.0127225	1	0.0845453	4	4	2	0.125	1
KKZ13_RS23095		IS3 family transposase	5	1	203	458	2.40385	99.7821	11.2808	0.0127402	1	0.0845453	5	4	1	0.375	0.375
H5H68_RS00010		hypothetical protein	5	1	203	458	2.40385	99.7821	11.2808	0.0127402	1	0.0845453	6	5	1	0.21875	0.21875
iroN		siderophore salmochelin receptor IroN	5	1	203	458	2.40385	99.7821	11.2808	0.0127402	1	0.0845453	3	2	1	1	1
iroC		salmochelin/enterobactin export ABC transporter IroC	5	1	203	458	2.40385	99.7821	11.2808	0.0127402	1	0.0845453	3	2	1	1	1
iroB		salmochelin biosynthesis C-glycosyltransferase IroB	5	1	203	458	2.40385	99.7821	11.2808	0.0127402	1	0.0845453	3	2	1	1	1
HTS05_RS00155		diacylglycerol kinase	5	1	203	458	2.40385	99.7821	11.2808	0.0127402	1	0.0845453	5	4	1	0.375	0.375
OO975_RS23115		transposase	5	1	203	458	2.40385	99.7821	11.2808	0.0127402	1	0.0845453	5	4	1	0.375	0.375
HTN72_RS00620		type II toxin-antitoxin system YafQ family toxin	3	26	205	433	1.44231	94.3355	0.243715	0.0128168	1	0.0849427	7	2	6	0.125	0.453125
blaOXA		oxacillin-hydrolyzing class D beta-lactamase OXA-1	31	107	177	352	14.9038	76.6885	0.576166	0.0132674	1	0.087762	41	21	27	0.0595839	1
KR491_RS00910		nuclease-related domain-containing protein	181	362	27	97	87.0192	21.1329	1.7963	0.0132768	1	0.087762	24	14	13	0.541256	0.83882
HTP57_RS00885		hypothetical protein	6	2	202	457	2.88462	99.5643	6.78713	0.0133692	1	0.0881431	3	3	1	0.25	1
HTF42_RS01905		hypothetical protein	6	2	202	457	2.88462	99.5643	6.78713	0.0133692	1	0.0881431	4	4	1	0.125	0.625
HTW30_RS00270		DUF4400 domain-containing protein	171	337	37	122	82.2115	26.5795	1.67311	0.0141744	1	0.0933302	33	17	21	0.162756	1
FKO10_RS23190		HNH endonuclease signature motif containing protein	187	379	21	80	89.9038	17.4292	1.87963	0.0143221	1	0.0940898	34	19	17	0.607591	1
HTV99_RS00680		extended-spectrum class A beta-lactamase CTX-M-14	31	39	177	420	14.9038	91.5033	1.88614	0.0143269	1	0.0940898	24	17	12	0.0639147	1
HS539_RS00575		IS6-like element IS26 family transposase	9	46	199	413	4.32692	89.9782	0.406052	0.0143814	1	0.0943258	17	5	13	0.0490417	0.143463
HTP87_RS01360		H-NS family nucleoid-associated regulatory protein	12	9	196	450	5.76923	98.0392	3.06122	0.0147062	1	0.0963315	16	10	7	0.454498	0.803619
J3S86_RS02905		quinolone resistance pentapeptide repeat protein QnrS1	9	5	199	454	4.32692	98.9107	4.10653	0.0152175	1	0.0994235	8	4	5	0.726562	1
H5C99_RS00615		conjugal transfer protein TraG N-terminal domain-containing protein	9	5	199	454	4.32692	98.9107	4.10653	0.0152175	1	0.0994235	13	9	4	0.266846	0.266846
HVY52_RS23705		quaternary ammonium compound efflux SMR transporter QacE delta 1	14	12	194	447	6.73077	97.3856	2.68814	0.0162214	1	0.10571	14	7	8	0.790527	1
JW961_RS21535		ParB family protein	14	12	194	447	6.73077	97.3856	2.68814	0.0162214	1	0.10571	22	14	9	0.286279	0.523467
H5C92_RS01050		aminoglycoside O-phosphotransferase APH(6)-Id	16	15	192	444	7.69231	96.732	2.46667	0.0164467	1	0.107041	15	8	8	1	1
A7P63_RS24200		IS6-like element IS26 family transposase	33	42	175	417	15.8654	90.8497	1.87224	0.0166382	1	0.108148	28	15	15	0.850554	0.850554
HTT75_RS00060		TnsD family Tn7-like transposition protein	26	31	182	428	12.5	93.2462	1.97235	0.0167845	1	0.10896	22	12	13	0.523467	0.831812
EOS97_RS24565		PAP2 family protein	12	54	196	405	5.76923	88.2353	0.459184	0.0169702	1	0.110024	22	10	14	0.286279	0.831812
HTI56_RS00010		Ig-like domain-containing protein	44	63	164	396	21.1538	86.2745	1.68641	0.0170591	1	0.11046	55	32	31	0.28061	0.418754
MM051_RS00735		hypothetical protein	191	391	17	68	91.8269	14.8148	1.95396	0.017199	1	0.111223	31	19	15	0.281042	1
group_880	repC	replication protein C IncQ-type	19	19	189	440	9.13462	95.8606	2.32804	0.0176573	1	0.114042	20	10	11	0.823803	1
HXG62_RS00440		recombinase family protein	1	17	207	442	0.480769	96.2963	0.125604	0.0178179	1	0.114932	7	1	6	0.125	0.125
silB		Cu(+)/Ag(+) efflux RND transporter periplasmic adaptor subunit SilB	41	57	167	402	19.7115	87.5817	1.73148	0.0178778	1	0.115172	23	14	14	0.404873	0.404873
CEP97_RS01160		DUF411 domain-containing protein	41	58	167	401	19.7115	87.3638	1.6974	0.0190429	1	0.122522	24	14	14	0.541256	0.541256
KFO54_RS23065		hypothetical protein	190	388	18	71	91.3462	15.4684	1.93156	0.0190742	1	0.122568	29	17	15	0.458258	1
N6H17_RS24635		hypothetical protein	113	204	95	255	54.3269	55.5556	1.48684	0.0192259	1	0.123386	67	38	37	0.328432	0.463818
AB182_RS02995		hypothetical protein	162	392	46	67	77.8846	14.5969	0.60193	0.0192705	1	0.123516	33	23	19	0.035082	0.48685
NGK76_RS25825		hypothetical protein	3	24	205	435	1.44231	94.7712	0.265244	0.0197001	1	0.126111	11	3	8	0.226562	0.226562
group_103	intI1	class 1 integron integrase IntI1	2	21	206	438	0.961538	95.4248	0.202497	0.0198534	1	0.126879	6	2	4	0.6875	0.6875
HTU93_RS00555		IS91-like element ISCR1 family transposase	2	20	206	439	0.961538	95.6427	0.213107	0.0199468	1	0.126879	13	2	11	0.0224609	0.0224609
L0195_RS00760		hypothetical protein	2	20	206	439	0.961538	95.6427	0.213107	0.0199468	1	0.126879	5	2	3	1	1
H5B36_RS00495		IS6-like element IS26 family transposase	2	20	206	439	0.961538	95.6427	0.213107	0.0199468	1	0.126879	9	1	9	0.00390625	0.0390625
H7681_RS26440		IS110-like element IS4321 family transposase	2	20	206	439	0.961538	95.6427	0.213107	0.0199468	1	0.126879	10	1	9	0.0214844	0.0214844
HS677_RS01310		L-threonate dehydrogenase	3	25	205	434	1.44231	94.5534	0.254049	0.0199703	1	0.126879	9	3	7	0.179688	0.507812
HTL33_RS00090		hypothetical protein	11	8	197	451	5.28846	98.2571	3.14784	0.0204645	1	0.129856	15	10	6	0.301758	0.607239
gmtX		gamma-mobile-trio protein GmtX	0	11	208	448	0	97.6035	0	0.0210299	1	0.132449	5	0	5	0.0625	0.0625
HTF87_RS00290		DeoR/GlpR family DNA-binding transcription regulator	0	11	208	448	0	97.6035	0	0.0210299	1	0.132449	3	0	3	0.25	0.25
lacI		DNA-binding transcriptional repressor LacI	0	11	208	448	0	97.6035	0	0.0210299	1	0.132449	6	0	6	0.03125	0.03125
lacZ		beta-galactosidase	0	11	208	448	0	97.6035	0	0.0210299	1	0.132449	6	0	6	0.03125	0.03125
lacY		lactose permease	0	11	208	448	0	97.6035	0	0.0210299	1	0.132449	6	0	6	0.03125	0.03125
LN376_RS28405		hypothetical protein	0	11	208	448	0	97.6035	0	0.0210299	1	0.132449	4	0	4	0.125	0.125
J1G49_RS23910		DUF1173 family protein	35	47	173	412	16.8269	89.7603	1.77346	0.0215029	1	0.13526	43	24	20	0.542384	0.760792
JQL73_RS24150		DUF3330 domain-containing protein	28	35	180	424	13.4615	92.3747	1.88444	0.0217741	1	0.136797	39	19	21	0.749259	1
HTO36_RS00560		hypothetical protein	9	6	199	453	4.32692	98.6928	3.41457	0.0220828	1	0.137519	10	7	4	0.34375	0.753906
KEW59_RS25390		thioredoxin family protein	25	30	183	429	12.0192	93.4641	1.95355	0.0221359	1	0.137519	36	19	18	0.867939	1
NGJ01_RS23420		IS6-like element IS26 family transposase	14	59	194	400	6.73077	87.146	0.489254	0.0222355	1	0.137519	19	9	10	1	1
HTK27_RS01740		hypothetical protein	0	12	208	447	0	97.3856	0	0.0223231	1	0.137519	8	0	8	0.0078125	0.0078125
OLI86_RS23780		multiubiquitin domain-containing protein	0	12	208	447	0	97.3856	0	0.0223231	1	0.137519	5	0	5	0.0625	0.0625
NGK25_RS23590		ISL3-like element ISPpu12 family transposase	0	12	208	447	0	97.3856	0	0.0223231	1	0.137519	2	0	2	0.5	0.5
group_1624	lspA	signal peptidase II	0	12	208	447	0	97.3856	0	0.0223231	1	0.137519	2	0	2	0.5	0.5
fecC		iron-dicitrate ABC transporter permease FecC	0	12	208	447	0	97.3856	0	0.0223231	1	0.137519	5	0	5	0.0625	0.0625
LCD50_RS22485		hypothetical protein	0	12	208	447	0	97.3856	0	0.0223231	1	0.137519	3	0	3	0.25	0.25
L0195_RS01570		EAL domain-containing protein	0	12	208	447	0	97.3856	0	0.0223231	1	0.137519	5	0	5	0.0625	0.0625
fecE		Fe(3+) dicitrate ABC transporter ATP-binding protein FecE	0	12	208	447	0	97.3856	0	0.0223231	1	0.137519	5	0	5	0.0625	0.0625
fecD		Fe(3+) dicitrate ABC transporter permease subunit FecD	0	12	208	447	0	97.3856	0	0.0223231	1	0.137519	5	0	5	0.0625	0.0625
fecR		ferric citrate uptake sigma factor regulator FecR	0	12	208	447	0	97.3856	0	0.0223231	1	0.137519	5	0	5	0.0625	0.0625
fecI		RNA polymerase sigma factor FecI	0	12	208	447	0	97.3856	0	0.0223231	1	0.137519	5	0	5	0.0625	0.0625
DPF84_RS26445		integrase family protein	0	12	208	447	0	97.3856	0	0.0223231	1	0.137519	5	0	5	0.0625	0.0625
IST29_RS01770		site-specific integrase	0	12	208	447	0	97.3856	0	0.0223231	1	0.137519	5	0	5	0.0625	0.0625
group_1030	sul1	sulfonamide-resistant dihydropteroate synthase Sul1	15	14	193	445	7.21154	96.9499	2.47039	0.0224337	1	0.138033	18	7	12	0.237885	0.480682
CRG85_RS24560		IS3 family transposase	49	73	159	386	23.5577	84.0959	1.62953	0.022881	1	0.140614	42	29	22	0.0195205	0.877614
aph(4)-Ia		aminoglycoside O-phosphotransferase APH(4)-Ia	67	109	141	350	32.2115	76.2527	1.5258	0.0231288	1	0.141965	49	26	33	0.0212941	0.77545
silP		Ag(+)-translocating P-type ATPase SilP	40	56	168	403	19.2308	87.7996	1.71344	0.0231833	1	0.142127	23	14	14	0.404873	0.404873
group_162	mobH	MobH family relaxase	10	47	198	412	4.80769	89.7603	0.442725	0.0240483	1	0.147252	24	10	16	0.15159	0.541256
E5O17_RS25170		IS110-like element IS4321 family transposase	23	27	185	432	11.0577	94.1176	1.98919	0.0254366	1	0.155565	16	9	10	0.454498	0.803619
H1D58_RS23460		DUF3150 domain-containing protein	136	339	72	120	65.3846	26.1438	0.668633	0.0269983	1	0.164917	66	36	44	0.00921049	0.538583
H5E94_RS00205		hypothetical protein	175	414	33	45	84.1346	9.80392	0.576416	0.0272589	1	0.166309	45	25	25	0.551484	0.551484
HPC66_RS23085		IS91-like element ISCR1 family transposase	4	27	204	432	1.92308	94.1176	0.313725	0.027598	1	0.168175	11	4	7	0.548828	0.548828
MTW85_RS01030		hypothetical protein	13	12	195	447	6.25	97.3856	2.48333	0.0277901	1	0.16894	19	10	10	1	1
J1G49_RS23370		site-specific integrase	13	12	195	447	6.25	97.3856	2.48333	0.0277901	1	0.16894	12	8	7	0.387695	0.774414
H5I91_RS01375		tyrosine-type recombinase/integrase	1	15	207	444	0.480769	96.732	0.142995	0.0286386	1	0.172983	5	1	5	0.0625	0.375
AXJ76_RS25900		iron-containing alcohol dehydrogenase	1	15	207	444	0.480769	96.732	0.142995	0.0286386	1	0.172983	4	1	4	0.125	0.625
HS539_RS01140		IS66-like element ISKpn24 family transposase	1	15	207	444	0.480769	96.732	0.142995	0.0286386	1	0.172983	9	1	8	0.0390625	0.0390625
group_88	intI1	class 1 integron integrase IntI1	1	15	207	444	0.480769	96.732	0.142995	0.0286386	1	0.172983	5	1	4	0.375	0.375
group_96	intI1	class 1 integron integrase IntI1	1	15	207	444	0.480769	96.732	0.142995	0.0286386	1	0.172983	8	1	8	0.0078125	0.0703125
D1Y71_RS26870		IS4-like element ISVsa5 family transposase	8	5	200	454	3.84615	98.9107	3.632	0.0293986	1	0.172983	7	7	3	0.015625	1
JW972_RS21460		HNH endonuclease signature motif containing protein	8	5	200	454	3.84615	98.9107	3.632	0.0293986	1	0.172983	12	8	5	0.387695	0.774414
MJ614_RS01525		hypothetical protein	8	5	200	454	3.84615	98.9107	3.632	0.0293986	1	0.172983	8	4	5	0.726562	1
KC529_RS01265		hypothetical protein	16	16	192	443	7.69231	96.5142	2.30729	0.029519	1	0.172983	23	13	11	0.677639	1
group_464	estX	alpha/beta fold putative hydrolase EstX	6	3	202	456	2.88462	99.3464	4.51485	0.0297363	1	0.172983	7	4	3	1	1
NMU39_RS24965		IS30-like element ISApl1 family transposase	6	3	202	456	2.88462	99.3464	4.51485	0.0297363	1	0.172983	6	4	2	0.6875	0.6875
GVI76_RS25460		IS5 family transposase	1	16	207	443	0.480769	96.5142	0.133756	0.0299384	1	0.172983	4	1	4	0.125	0.625
N6H17_RS25110		Ig-like domain-containing protein	131	329	77	130	62.9808	28.3224	0.672246	0.0299836	1	0.172983	72	38	42	0.194505	0.723948
group_114	intI1	class 1 integron integrase IntI1	3	0	205	459	1.44231	100	inf	0.0300247	1	0.172983	3	3	0	0.25	0.25
N5O81_RS23875		IS3 family transposase	3	0	205	459	1.44231	100	inf	0.0300247	1	0.172983	3	3	0	0.25	0.25
HTI56_RS00860		DNA topoisomerase	3	0	205	459	1.44231	100	inf	0.0300247	1	0.172983	2	2	0	0.5	0.5
BW158_RS00740		hypothetical protein	3	0	205	459	1.44231	100	inf	0.0300247	1	0.172983	1	1	0	1	1
ORI32_RS24080		SDR family oxidoreductase	3	0	205	459	1.44231	100	inf	0.0300247	1	0.172983	3	3	0	0.25	0.25
HTQ45_RS00860		hypothetical protein	3	0	205	459	1.44231	100	inf	0.0300247	1	0.172983	1	1	0	1	1
N5O81_RS25510		alpha/beta hydrolase	3	0	205	459	1.44231	100	inf	0.0300247	1	0.172983	2	2	0	0.5	0.5
HTP57_RS01015		hypothetical protein	3	0	205	459	1.44231	100	inf	0.0300247	1	0.172983	2	2	0	0.5	0.5
yacA		type II toxin-antitoxin system antitoxin YacA	3	0	205	459	1.44231	100	inf	0.0300247	1	0.172983	2	2	0	0.5	0.5
tet(C)		tetracycline efflux MFS transporter Tet(C)	3	0	205	459	1.44231	100	inf	0.0300247	1	0.172983	2	2	0	0.5	0.5
HTQ45_RS00855		3'-5' exonuclease	3	0	205	459	1.44231	100	inf	0.0300247	1	0.172983	1	1	0	1	1
BW158_RS00590		anti-phage transmembrane ATPase	3	0	205	459	1.44231	100	inf	0.0300247	1	0.172983	1	1	0	1	1
crcB		fluoride efflux transporter CrcB	3	0	205	459	1.44231	100	inf	0.0300247	1	0.172983	2	2	0	0.5	0.5
KL857_RS23895		MFS transporter	3	0	205	459	1.44231	100	inf	0.0300247	1	0.172983	2	2	0	0.5	0.5
iutA		ferric aerobactin receptor IutA	3	0	205	459	1.44231	100	inf	0.0300247	1	0.172983	2	2	0	0.5	0.5
JL047_RS01435		hypothetical protein	3	0	205	459	1.44231	100	inf	0.0300247	1	0.172983	2	2	0	0.5	0.5
N5O81_RS25825		mobilome CxxCx(11)CxxC protein	3	0	205	459	1.44231	100	inf	0.0300247	1	0.172983	2	2	0	0.5	0.5
N5O81_RS25855		hypothetical protein	3	0	205	459	1.44231	100	inf	0.0300247	1	0.172983	2	2	0	0.5	0.5
N5O81_RS25865		hypothetical protein	3	0	205	459	1.44231	100	inf	0.0300247	1	0.172983	2	2	0	0.5	0.5
erm(42)		23S rRNA (adenine(2058)-N(6))-methyltransferase Erm(42)	3	0	205	459	1.44231	100	inf	0.0300247	1	0.172983	2	2	0	0.5	0.5
J4V52_RS01205		BRCT domain-containing protein	3	0	205	459	1.44231	100	inf	0.0300247	1	0.172983	1	1	0	1	1
dfrA23		trimethoprim-resistant dihydrofolate reductase DfrA23	3	0	205	459	1.44231	100	inf	0.0300247	1	0.172983	1	1	0	1	1
H5B48_RS00715		hypothetical protein	3	0	205	459	1.44231	100	inf	0.0300247	1	0.172983	1	1	0	1	1
H5B48_RS00720		ATP-dependent Clp protease proteolytic subunit	3	0	205	459	1.44231	100	inf	0.0300247	1	0.172983	1	1	0	1	1
group_3901	istB	IS21-like element ISEc12 family helper ATPase IstB	3	0	205	459	1.44231	100	inf	0.0300247	1	0.172983	3	3	0	0.25	0.25
group_3902	istA	IS21-like element ISEc12 family transposase	3	0	205	459	1.44231	100	inf	0.0300247	1	0.172983	3	3	0	0.25	0.25
JL084_RS00035		sensor domain-containing diguanylate cyclase	3	0	205	459	1.44231	100	inf	0.0300247	1	0.172983	2	2	0	0.5	0.5
HTP53_RS00455		DUF6685 family protein	3	0	205	459	1.44231	100	inf	0.0300247	1	0.172983	3	3	0	0.25	0.25
IST76_RS00615		hypothetical protein	3	0	205	459	1.44231	100	inf	0.0300247	1	0.172983	3	3	0	0.25	0.25
CRG82_RS01260		hypothetical protein	3	0	205	459	1.44231	100	inf	0.0300247	1	0.172983	3	3	0	0.25	0.25
HTQ84_RS02045		DNA replication terminus site-binding protein	3	0	205	459	1.44231	100	inf	0.0300247	1	0.172983	3	3	0	0.25	0.25
group_91	intI1	class 1 integron integrase IntI1	3	0	205	459	1.44231	100	inf	0.0300247	1	0.172983	3	3	0	0.25	0.25
group_922	silP	Ag(+)-translocating P-type ATPase SilP	3	0	205	459	1.44231	100	inf	0.0300247	1	0.172983	1	1	0	1	1
HTT24_RS00045		hypothetical protein	43	64	165	395	20.6731	86.0566	1.60843	0.0308498	1	0.177535	48	27	25	0.470879	0.885433
H7681_RS27015		hypothetical protein	180	423	28	36	86.5385	7.84314	0.547112	0.032386	1	0.186165	40	23	20	0.429591	1
group_99	intI1	class 1 integron integrase IntI1	19	21	189	438	9.13462	95.4248	2.09675	0.0330922	1	0.18945	16	11	7	0.210114	0.803619
group_1697	istA	IS21-like element IS21 family transposase	5	2	203	457	2.40385	99.5643	5.62808	0.0332939	1	0.18945	7	5	2	0.453125	0.453125
hha		hemolysin expression modulator Hha	5	2	203	457	2.40385	99.5643	5.62808	0.0332939	1	0.18945	3	3	1	0.25	1
HTP53_RS00485		thermonuclease family protein	5	2	203	457	2.40385	99.5643	5.62808	0.0332939	1	0.18945	3	3	1	0.25	1
group_2218	sul2	sulfonamide-resistant dihydropteroate synthase Sul2	5	2	203	457	2.40385	99.5643	5.62808	0.0332939	1	0.18945	5	4	1	0.375	0.375
LQA00_RS01105		cysteine-rich KTR domain-containing protein	5	2	203	457	2.40385	99.5643	5.62808	0.0332939	1	0.18945	4	4	2	0.125	1
JW961_RS22255		IS6 family transposase	5	2	203	457	2.40385	99.5643	5.62808	0.0332939	1	0.18945	5	3	2	1	1
HEC86_RS26135		hypothetical protein	5	2	203	457	2.40385	99.5643	5.62808	0.0332939	1	0.18945	3	3	1	0.25	1
LA372_RS23715		Tn3-like element IS3000 family transposase	5	2	203	457	2.40385	99.5643	5.62808	0.0332939	1	0.18945	6	4	2	0.6875	0.6875
HTW00_RS00465		DUF1010 domain-containing protein	15	60	193	399	7.21154	86.9281	0.516839	0.0335308	1	0.190584	31	13	21	0.0707555	0.47313
dfrA1		trimethoprim-resistant dihydrofolate reductase DfrA1	16	17	192	442	7.69231	96.2963	2.16667	0.0339577	1	0.192795	15	7	9	0.607239	1
CE141_RS26105		hypothetical protein	151	368	57	91	72.5962	19.8257	0.655082	0.0345075	1	0.195697	51	27	35	0.0109736	0.779768
group_1195	trhI	IncHI-type conjugal transfer helicase TrhI	4	1	204	458	1.92308	99.7821	8.98039	0.0349396	1	0.195739	5	4	1	0.375	0.375
N5O81_RS25450		DUF6404 family protein	4	1	204	458	1.92308	99.7821	8.98039	0.0349396	1	0.195739	3	2	1	1	1
HTP57_RS01420		phospholipase D family protein	4	1	204	458	1.92308	99.7821	8.98039	0.0349396	1	0.195739	3	2	1	1	1
KIF99_RS24330		IS3 family transposase	4	1	204	458	1.92308	99.7821	8.98039	0.0349396	1	0.195739	1	1	1	1	1
repE		replication initiation protein RepE	4	1	204	458	1.92308	99.7821	8.98039	0.0349396	1	0.195739	4	3	1	0.625	0.625
J4V52_RS01330		chloramphenicol efflux MFS transporter CmlA5	4	1	204	458	1.92308	99.7821	8.98039	0.0349396	1	0.195739	3	2	1	1	1
group_2582	istA	IS21 family transposase	4	1	204	458	1.92308	99.7821	8.98039	0.0349396	1	0.195739	4	3	1	0.625	0.625
group_2587	istB	IS21-like element ISSso4 family helper ATPase IstB	4	1	204	458	1.92308	99.7821	8.98039	0.0349396	1	0.195739	4	3	1	0.625	0.625
HVY74_RS22275		IS6-like element IS26 family transposase	4	1	204	458	1.92308	99.7821	8.98039	0.0349396	1	0.195739	1	1	1	1	1
IST64_RS00260		IS30-like element ISApl1 family transposase	4	1	204	458	1.92308	99.7821	8.98039	0.0349396	1	0.195739	3	2	1	1	1
HTQ84_RS00290		IS30-like element ISApl1 family transposase	4	1	204	458	1.92308	99.7821	8.98039	0.0349396	1	0.195739	5	4	1	0.375	0.375
J4G99_RS01325		IS6-like element IS6100 family transposase	0	10	208	449	0	97.8214	0	0.0358131	1	0.196933	8	0	8	0.0078125	0.0078125
group_1356	dfrA16	trimethoprim-resistant dihydrofolate reductase DfrA16	0	10	208	449	0	97.8214	0	0.0358131	1	0.196933	2	0	2	0.5	0.5
dfrA16		trimethoprim-resistant dihydrofolate reductase DfrA16	0	10	208	449	0	97.8214	0	0.0358131	1	0.196933	2	0	2	0.5	0.5
LJU37_RS25335		P-loop NTPase fold protein	0	10	208	449	0	97.8214	0	0.0358131	1	0.196933	5	0	5	0.0625	0.0625
N1J98_RS01545		ExeA family protein	0	10	208	449	0	97.8214	0	0.0358131	1	0.196933	6	0	6	0.03125	0.03125
NIT05_RS00515		magnesium and cobalt transport protein CorA	0	10	208	449	0	97.8214	0	0.0358131	1	0.196933	5	0	5	0.0625	0.0625
HS647_RS00620		DsbA family oxidoreductase	0	10	208	449	0	97.8214	0	0.0358131	1	0.196933	5	0	5	0.0625	0.0625
D8768_RS25165		alkene reductase	0	10	208	449	0	97.8214	0	0.0358131	1	0.196933	5	0	5	0.0625	0.0625
IFO94_RS00555		thioredoxin family protein	0	10	208	449	0	97.8214	0	0.0358131	1	0.196933	5	0	5	0.0625	0.0625
IFO94_RS00550		carboxymuconolactone decarboxylase family protein	0	10	208	449	0	97.8214	0	0.0358131	1	0.196933	5	0	5	0.0625	0.0625
IFO94_RS00545		TetR/AcrR family transcriptional regulator	0	10	208	449	0	97.8214	0	0.0358131	1	0.196933	5	0	5	0.0625	0.0625
HS677_RS00640		OsmC family protein	0	10	208	449	0	97.8214	0	0.0358131	1	0.196933	5	0	5	0.0625	0.0625
CUN65_RS25330		hypothetical protein	0	10	208	449	0	97.8214	0	0.0358131	1	0.196933	3	0	3	0.25	0.25
HU826_RS22900		hypothetical protein	0	10	208	449	0	97.8214	0	0.0358131	1	0.196933	3	0	3	0.25	0.25
C5I89_RS24080		hypothetical protein	0	10	208	449	0	97.8214	0	0.0358131	1	0.196933	3	0	3	0.25	0.25
JQL78_RS23005		IS6-like element IS26 family transposase	0	10	208	449	0	97.8214	0	0.0358131	1	0.196933	3	0	3	0.25	0.25
G5577_RS22960		IS110-like element IS4321 family transposase	0	10	208	449	0	97.8214	0	0.0358131	1	0.196933	6	0	6	0.03125	0.03125
group_1644	mrx(A)	macrolide resistance MFS transporter Mrx(A)	10	8	198	451	4.80769	98.2571	2.84722	0.0360304	1	0.197486	9	8	1	0.0390625	0.0390625
CXB56_RS01640		Mph(A) family macrolide 2'-phosphotransferase	10	8	198	451	4.80769	98.2571	2.84722	0.0360304	1	0.197486	9	8	1	0.0390625	0.0390625
JL084_RS01235		Ig-like domain-containing protein	10	8	198	451	4.80769	98.2571	2.84722	0.0360304	1	0.197486	14	8	6	0.790527	0.790527
KO196_RS01010		hypothetical protein	189	389	19	70	90.8654	15.2505	1.79001	0.0362362	1	0.198399	30	16	16	0.855536	0.855536
dfrA14		trimethoprim-resistant dihydrofolate reductase DfrA14	25	32	183	427	12.0192	93.0283	1.82292	0.0363005	1	0.198537	24	15	10	0.307456	0.541256
group_532	trhF	IncHI-type conjugal transfer protein TrhF	14	14	194	445	6.73077	96.9499	2.29381	0.0363547	1	0.198619	28	14	14	1	1
N5O81_RS25225		hypothetical protein	120	224	88	235	57.6923	51.1983	1.4306	0.0366223	1	0.199865	48	33	25	0.0132833	0.885433
CDC27_RS26400		Ig-like domain-containing protein	58	94	150	365	27.8846	79.5207	1.50142	0.0368507	1	0.200896	57	30	32	0.427043	0.791366
FC633_RS23230		hypothetical protein	185	379	23	80	88.9423	17.4292	1.69783	0.0373686	1	0.2035	25	17	14	0.107752	0.690038
IYY09_RS00665		IS6-like element IS26 family transposase	12	11	196	448	5.76923	97.6035	2.49351	0.0374961	1	0.203975	17	8	9	1	1
DXN11_RS25605		hypothetical protein	188	387	20	72	90.3846	15.6863	1.74884	0.0391255	1	0.212611	31	16	17	0.7201	1
group_82	intI1	class 1 integron integrase IntI1	20	23	188	436	9.61538	94.9891	2.01665	0.0396094	1	0.215011	28	14	15	0.850554	1
EOS98_RS23660		plasmid pRiA4b ORF-3 family protein	26	34	182	425	12.5	92.5926	1.78571	0.0404639	1	0.21918	31	12	21	0.0707555	0.281042
MTW33_RS01060		IS6-like element IS26 family transposase	26	34	182	425	12.5	92.5926	1.78571	0.0404639	1	0.21918	41	19	24	0.348889	0.755229
HTM60_RS00760		hypothetical protein	97	175	111	284	46.6346	61.8736	1.41817	0.0414294	1	0.22417	83	46	48	0.18746	0.379999
MCQ67_RS00275		type II site-specific deoxyribonuclease	4	26	204	433	1.92308	94.3355	0.326546	0.0415247	1	0.224269	7	4	4	1	1
HRL54_RS23700		ParA family protein	201	455	7	4	96.6346	0.87146	0.252433	0.0415804	1	0.224269	10	4	6	0.753906	0.753906
HTD64_RS00055		IS1380-like element ISEcp1 family transposase	7	4	201	455	3.36538	99.1285	3.96144	0.0415804	1	0.224269	6	5	2	0.21875	0.6875
DXN27_RS25355		ParB family protein	169	402	39	57	81.25	12.4183	0.614428	0.0423781	1	0.228328	57	30	32	0.427043	0.791366
HTN61_RS00905		aminoglycoside O-phosphotransferase APH(3')-Ia	20	24	188	435	9.61538	94.7712	1.92819	0.0427848	1	0.230275	13	9	6	0.266846	1
CA270_RS27470		hypothetical protein	158	380	50	79	75.9615	17.2113	0.656947	0.0443271	1	0.238323	54	29	34	0.0759047	0.683489
IN350_RS00750		quinolone resistance pentapeptide repeat protein QnrB1	3	22	205	437	1.44231	95.207	0.290687	0.0452512	1	0.242174	6	3	3	1	1
group_2159	istA	IS21-like element ISCfr8 family transposase	3	22	205	437	1.44231	95.207	0.290687	0.0452512	1	0.242174	10	2	8	0.109375	0.109375
LA318_RS22500		IS110-like element IS5075 family transposase	3	22	205	437	1.44231	95.207	0.290687	0.0452512	1	0.242174	6	3	3	1	1
J1G49_RS24135		IS1-like element IS1B family transposase	15	16	193	443	7.21154	96.5142	2.15188	0.0457152	1	0.242174	19	12	11	0.359283	0.647606
group_1135	frmR	formaldehyde-responsive transcriptional repressor FrmR	1	14	207	445	0.480769	96.9499	0.153554	0.0460465	1	0.242174	4	1	4	0.125	0.625
M2J86_RS26150		hypothetical protein	1	14	207	445	0.480769	96.9499	0.153554	0.0460465	1	0.242174	4	1	4	0.125	0.625
CPT31_RS23490		hypothetical protein	1	14	207	445	0.480769	96.9499	0.153554	0.0460465	1	0.242174	4	1	4	0.125	0.625
FR808_RS25570		hypothetical protein	1	14	207	445	0.480769	96.9499	0.153554	0.0460465	1	0.242174	4	1	4	0.125	0.625
ppl		anti-phage protein Ppl	1	14	207	445	0.480769	96.9499	0.153554	0.0460465	1	0.242174	4	1	4	0.125	0.625
HTK35_RS01090		hypothetical protein	1	14	207	445	0.480769	96.9499	0.153554	0.0460465	1	0.242174	4	1	4	0.125	0.625
FR808_RS23775		GNAT family protein	1	14	207	445	0.480769	96.9499	0.153554	0.0460465	1	0.242174	4	1	4	0.125	0.625
uvrB		excinuclease ABC subunit UvrB	1	14	207	445	0.480769	96.9499	0.153554	0.0460465	1	0.242174	4	1	4	0.125	0.625
KR491_RS00695		type A-2 chloramphenicol O-acetyltransferase CatII	1	14	207	445	0.480769	96.9499	0.153554	0.0460465	1	0.242174	7	1	6	0.125	0.125
FR808_RS23720		RES family NAD+ phosphorylase	1	14	207	445	0.480769	96.9499	0.153554	0.0460465	1	0.242174	4	1	4	0.125	0.625
JDC97_RS24275		hypothetical protein	1	14	207	445	0.480769	96.9499	0.153554	0.0460465	1	0.242174	4	1	4	0.125	0.625
C5I89_RS24215		hypothetical protein	1	14	207	445	0.480769	96.9499	0.153554	0.0460465	1	0.242174	4	1	4	0.125	0.625
IBG18_RS24150		ParA family protein	1	14	207	445	0.480769	96.9499	0.153554	0.0460465	1	0.242174	4	1	4	0.125	0.625
CUN65_RS25190		hypothetical protein	1	14	207	445	0.480769	96.9499	0.153554	0.0460465	1	0.242174	4	1	4	0.125	0.625
IBG18_RS24170		hypothetical protein	1	14	207	445	0.480769	96.9499	0.153554	0.0460465	1	0.242174	4	1	4	0.125	0.625
HU826_RS22995		flagellar transcriptional regulator FlhD	1	14	207	445	0.480769	96.9499	0.153554	0.0460465	1	0.242174	4	1	4	0.125	0.625
MS7884_RS23845		DUF2474 domain-containing protein	1	14	207	445	0.480769	96.9499	0.153554	0.0460465	1	0.242174	5	1	4	0.375	0.375
catA		type A-1 chloramphenicol O-acetyltransferase	8	38	200	421	3.84615	91.7211	0.443158	0.0464742	1	0.24417	12	7	6	0.774414	1
HVY52_RS24145		type II toxin-antitoxin system RelE/ParE family toxin	10	9	198	450	4.80769	98.0392	2.52525	0.047183	1	0.247638	6	1	6	0.03125	0.21875
J3S86_RS02535		ISNCY-like element ISLad2 family transposase	2	18	206	441	0.961538	96.0784	0.237864	0.0474839	1	0.248189	6	2	5	0.21875	0.6875
NQV13_RS01210		quaternary ammonium compound efflux SMR transporter QacE delta 1	2	18	206	441	0.961538	96.0784	0.237864	0.0474839	1	0.248189	12	2	10	0.0385742	0.0385742
LQ125_RS23265		subclass B1 metallo-beta-lactamase VIM-1	2	18	206	441	0.961538	96.0784	0.237864	0.0474839	1	0.248189	4	2	3	0.625	1
L0192_RS01190		nuclease-related domain-containing protein	2	18	206	441	0.961538	96.0784	0.237864	0.0474839	1	0.248189	10	2	8	0.109375	0.109375
HTW08_RS01425		Dam family site-specific DNA-(adenine-N6)-methyltransferase	185	380	23	79	88.9423	17.2113	1.6722	0.0479692	1	0.250467	35	23	15	0.0895311	0.49956
MTX02_RS00040		hypothetical protein	190	438	18	21	91.3462	4.57516	0.506088	0.048951	1	0.255331	31	17	17	0.7201	0.7201

## Sheet: Klebsiella
==> Klebsiella.results.csv <==
Gene	Non-unique Gene name	Annotation	Number_pos_present_in	Number_neg_present_in	Number_pos_not_present_in	Number_neg_not_present_in	Sensitivity	Specificity	Odds_ratio	Naive_p	Bonferroni_p	Benjamini_H_p	Max_Pairwise_comparisons	Max_supporting_pairs	Max_opposing_pairs	Best_pairwise_comp_p	Worst_pairwise_comp_p
FKO10_RS23190		HNH endonuclease signature motif containing protein	9	557	9	92	50	14.1757	0.165171	0.000444162	1	1	14	7	8	0.790527	1
DXN11_RS25605		hypothetical protein	10	565	8	84	55.5556	12.943	0.185841	0.00131644	1	1	16	8	8	1	1
L0F57_RS25835		DUF957 domain-containing protein	11	582	7	67	61.1111	10.3236	0.180903	0.00182626	1	1	13	8	6	0.581055	1
HTU92_RS00675		IS91-like element ISCR1 family transposase	2	1	16	648	11.1111	99.8459	81	0.00203339	1	1	3	2	1	1	1
MTW33_RS00265		hypothetical protein	11	579	7	70	61.1111	10.7858	0.189983	0.00232716	1	1	13	7	6	1	1
HTG48_RS00155		hypothetical protein	11	579	7	70	61.1111	10.7858	0.189983	0.00232716	1	1	13	8	6	0.581055	1
gmtX		gamma-mobile-trio protein GmtX	3	8	15	641	16.6667	98.7673	16.025	0.00238521	1	1	5	3	2	1	1
L0194_RS01415		hypothetical protein	11	577	7	72	61.1111	11.094	0.196088	0.0027174	1	1	13	8	6	0.581055	1
NGK41_RS24010		hypothetical protein	11	577	7	72	61.1111	11.094	0.196088	0.0027174	1	1	14	8	6	0.790527	0.790527
DPF84_RS26445		integrase family protein	3	9	15	640	16.6667	98.6133	14.2222	0.00312639	1	1	5	3	3	1	1
HTW82_RS00125		ThiF family adenylyltransferase	3	10	15	639	16.6667	98.4592	12.78	0.00399544	1	1	5	3	3	1	1
PCNR95_RS00405		hypothetical protein	3	11	15	638	16.6667	98.3051	11.6	0.00499894	1	1	6	3	4	0.6875	1
PCNR95_RS00380		helix-turn-helix transcriptional regulator	3	11	15	638	16.6667	98.3051	11.6	0.00499894	1	1	5	3	3	1	1
K4907_RS00995		DUF6527 family protein	3	11	15	638	16.6667	98.3051	11.6	0.00499894	1	1	5	3	3	1	1
PCNR95_RS00400		winged helix-turn-helix transcriptional regulator	3	11	15	638	16.6667	98.3051	11.6	0.00499894	1	1	5	3	3	1	1
gmtY		gamma-mobile-trio recombinase GmtY	3	11	15	638	16.6667	98.3051	11.6	0.00499894	1	1	6	3	4	0.6875	1
KO196_RS01010		hypothetical protein	11	567	7	82	61.1111	12.6348	0.227261	0.00550439	1	1	15	8	7	1	1
KFO54_RS23065		hypothetical protein	11	567	7	82	61.1111	12.6348	0.227261	0.00550439	1	1	15	8	7	1	1
group_1030	sul1	sulfonamide-resistant dihydropteroate synthase Sul1	4	25	14	624	22.2222	96.1479	7.13143	0.00579318	1	1	12	4	9	0.145996	0.387695
MM051_RS00620		type I toxin-antitoxin system Hok family toxin	9	514	9	135	50	20.8012	0.262646	0.00651515	1	1	15	7	8	1	1
group_1038	sul1	sulfonamide-resistant dihydropteroate synthase Sul1	2	3	16	646	11.1111	99.5378	26.9167	0.00656256	1	1	5	2	3	1	1
K4907_RS00105		hypothetical protein	2	3	16	646	11.1111	99.5378	26.9167	0.00656256	1	1	2	2	1	0.5	1
HEC83_RS24080		hypothetical protein	9	509	9	140	50	21.5716	0.275049	0.00829588	1	1	15	8	8	1	1
I0Q11_RS01590		hypothetical protein	2	4	16	645	11.1111	99.3837	20.1562	0.00968638	1	1	4	2	2	1	1
HS539_RS00540		GNAT family N-acetyltransferase	3	15	15	634	16.6667	97.6888	8.45333	0.010466	1	1	10	3	7	0.34375	0.34375
HS539_RS00575		IS6-like element IS26 family transposase	5	50	13	599	27.7778	92.2958	4.60769	0.011861	1	1	12	5	8	0.387695	0.774414
D8768_RS25725		L-threonate dehydrogenase	2	5	16	644	11.1111	99.2296	16.1	0.0133442	1	1	5	2	3	1	1
KC529_RS00620		hypothetical protein	10	176	8	473	55.5556	72.8814	3.35938	0.0138684	1	1	18	10	8	0.814529	0.814529
NQV13_RS01210		quaternary ammonium compound efflux SMR transporter QacE delta 1	3	17	15	632	16.6667	97.3806	7.43529	0.0141305	1	1	13	3	10	0.0922852	0.0922852
LMF34_RS24485		hypothetical protein	2	6	16	643	11.1111	99.0755	13.3958	0.0175083	1	1	8	2	6	0.289062	0.289062
terC		tellurium resistance membrane protein TerC	15	630	3	19	83.3333	2.92758	0.150794	0.0184474	1	1	11	8	3	0.226562	0.226562
HTU93_RS00555		IS91-like element ISCR1 family transposase	3	19	15	630	16.6667	97.0724	6.63158	0.0184474	1	1	13	3	10	0.0922852	0.0922852
NGJ92_RS24490		DUF6012 family protein	1	200	17	449	5.55556	69.1834	0.132059	0.0185539	1	1	15	1	14	0.000976562	0.000976562
GVI71_RS22030		nucleotidyltransferase	0	141	18	508	0	78.2743	0	0.0186725	1	1	9	0	9	0.00390625	0.00390625
JQL71_RS23370		DDE-type integrase/transposase/recombinase	0	141	18	508	0	78.2743	0	0.0186725	1	1	11	0	11	0.000976562	0.000976562
CPT31_RS23690		DUF86 domain-containing protein	0	139	18	510	0	78.5824	0	0.019064	1	1	8	0	8	0.0078125	0.0078125
IT786_RS22380		hypothetical protein	6	82	12	567	33.3333	87.3652	3.45732	0.0220773	1	1	10	6	4	0.753906	0.753906
I0Q11_RS01250		hypothetical protein	1	0	17	649	5.55556	100	inf	0.0269865	1	1	1	1	0	1	1
I0Q11_RS01630		hypothetical protein	1	0	17	649	5.55556	100	inf	0.0269865	1	1	1	1	0	1	1
NQA44_RS27635		NAD(+)--rifampin ADP-ribosyltransferase Arr-2	1	0	17	649	5.55556	100	inf	0.0269865	1	1	1	1	0	1	1
NQA44_RS28610		NAD(+)--rifampin ADP-ribosyltransferase Arr-2	1	0	17	649	5.55556	100	inf	0.0269865	1	1	1	1	0	1	1
NQA44_RS28645		NAD(+)--rifampin ADP-ribosyltransferase Arr-2	1	0	17	649	5.55556	100	inf	0.0269865	1	1	1	1	0	1	1
NQA44_RS28600		oxacillin-hydrolyzing class D beta-lactamase OXA-10	1	0	17	649	5.55556	100	inf	0.0269865	1	1	1	1	0	1	1
NQA44_RS28635		oxacillin-hydrolyzing class D beta-lactamase OXA-10	1	0	17	649	5.55556	100	inf	0.0269865	1	1	1	1	0	1	1
NQA44_RS28670		oxacillin-hydrolyzing class D beta-lactamase OXA-10	1	0	17	649	5.55556	100	inf	0.0269865	1	1	1	1	0	1	1
HS539_RS00495		CMY-1/MOX family extended-spectrum class C beta-lactamase CMY-8	1	0	17	649	5.55556	100	inf	0.0269865	1	1	1	1	0	1	1
ruvX		Holliday junction resolvase RuvX	1	0	17	649	5.55556	100	inf	0.0269865	1	1	1	1	0	1	1
HS539_RS00505		YqgE/AlgH family protein	1	0	17	649	5.55556	100	inf	0.0269865	1	1	1	1	0	1	1
HS539_RS00560		AacA4 family aminoglycoside N(6')-acetyltransferase	1	0	17	649	5.55556	100	inf	0.0269865	1	1	1	1	0	1	1
HS539_RS01430		hypothetical protein	1	0	17	649	5.55556	100	inf	0.0269865	1	1	1	1	0	1	1
group_2259	dfrA14	trimethoprim-resistant dihydrofolate reductase DfrA14	1	0	17	649	5.55556	100	inf	0.0269865	1	1	1	1	0	1	1
group_2260	dfrA14	trimethoprim-resistant dihydrofolate reductase DfrA14	1	0	17	649	5.55556	100	inf	0.0269865	1	1	1	1	0	1	1
group_2261	dfrA14	trimethoprim-resistant dihydrofolate reductase DfrA14	1	0	17	649	5.55556	100	inf	0.0269865	1	1	1	1	0	1	1
OCV84_RS27450		hypothetical protein	1	0	17	649	5.55556	100	inf	0.0269865	1	1	1	1	0	1	1
OCV84_RS27600		hypothetical protein	1	0	17	649	5.55556	100	inf	0.0269865	1	1	1	1	0	1	1
NQA44_RS27630		chloramphenicol efflux MFS transporter CmlA5	1	0	17	649	5.55556	100	inf	0.0269865	1	1	1	1	0	1	1
NQA44_RS28605		chloramphenicol efflux MFS transporter CmlA5	1	0	17	649	5.55556	100	inf	0.0269865	1	1	1	1	0	1	1
NQA44_RS28640		chloramphenicol efflux MFS transporter CmlA5	1	0	17	649	5.55556	100	inf	0.0269865	1	1	1	1	0	1	1
K4904_RS00485		LysR family transcriptional regulator	1	0	17	649	5.55556	100	inf	0.0269865	1	1	1	1	0	1	1
K4907_RS00035		NYN domain-containing protein	1	0	17	649	5.55556	100	inf	0.0269865	1	1	1	1	0	1	1
K4907_RS00040		hypothetical protein	1	0	17	649	5.55556	100	inf	0.0269865	1	1	1	1	0	1	1
K4907_RS00045		HNH endonuclease signature motif containing protein	1	0	17	649	5.55556	100	inf	0.0269865	1	1	1	1	0	1	1
K4907_RS01570		phospholipase D family protein	1	0	17	649	5.55556	100	inf	0.0269865	1	1	1	1	0	1	1
K4907_RS01575		hypothetical protein	1	0	17	649	5.55556	100	inf	0.0269865	1	1	1	1	0	1	1
K4907_RS01580		zincin-like metallopeptidase domain-containing protein	1	0	17	649	5.55556	100	inf	0.0269865	1	1	1	1	0	1	1
K4907_RS01610		hypothetical protein	1	0	17	649	5.55556	100	inf	0.0269865	1	1	1	1	0	1	1
K4907_RS01615		replication initiation protein	1	0	17	649	5.55556	100	inf	0.0269865	1	1	1	1	0	1	1
K4907_RS01645		ATP-binding protein	1	0	17	649	5.55556	100	inf	0.0269865	1	1	1	1	0	1	1
K4907_RS01650		SIR2 family protein	1	0	17	649	5.55556	100	inf	0.0269865	1	1	1	1	0	1	1
K4907_RS01665		DUF4268 domain-containing protein	1	0	17	649	5.55556	100	inf	0.0269865	1	1	1	1	0	1	1
group_3368	stbA	plasmid stabilization protein StbA	1	0	17	649	5.55556	100	inf	0.0269865	1	1	1	1	0	1	1
I0Q11_RS01595		hypothetical protein	1	0	17	649	5.55556	100	inf	0.0269865	1	1	1	1	0	1	1
I0Q11_RS01230		IS3 family transposase	1	0	17	649	5.55556	100	inf	0.0269865	1	1	1	1	0	1	1
I0Q11_RS01240		hypothetical protein	1	0	17	649	5.55556	100	inf	0.0269865	1	1	1	1	0	1	1
I0Q11_RS01295		hypothetical protein	1	0	17	649	5.55556	100	inf	0.0269865	1	1	1	1	0	1	1
LF655_RS00665		type B-3 chloramphenicol O-acetyltransferase CatB3	2	8	16	641	11.1111	98.7673	10.0156	0.0272484	1	1	6	2	5	0.21875	0.6875
group_1037	sul1	sulfonamide-resistant dihydropteroate synthase Sul1	3	23	15	626	16.6667	96.4561	5.44348	0.0290888	1	1	14	3	11	0.057373	0.057373
HPC66_RS23090		quinolone resistance pentapeptide repeat protein QnrA1	4	42	14	607	22.2222	93.5285	4.12925	0.029662	1	1	9	4	5	1	1
IYY09_RS01040		hypothetical protein	11	535	7	114	61.1111	17.5655	0.334846	0.0298796	1	1	12	8	5	0.387695	0.774414
H5E46_RS00500		hypothetical protein	12	560	6	89	66.6667	13.7134	0.317857	0.0314346	1	1	16	10	6	0.454498	0.454498
NGK69_RS24775		cupin domain-containing protein	0	130	18	519	0	79.9692	0	0.0318782	1	1	8	0	8	0.0078125	0.0078125
IBG18_RS23950		recombinase family protein	0	132	18	517	0	79.661	0	0.0318796	1	1	8	0	8	0.0078125	0.0078125
GVI67_RS22440		hypothetical protein	0	133	18	516	0	79.5069	0	0.0319448	1	1	8	0	8	0.0078125	0.0078125
LJU36_RS24100		hypothetical protein	0	133	18	516	0	79.5069	0	0.0319448	1	1	8	0	8	0.0078125	0.0078125
IST29_RS00510		hypothetical protein	0	135	18	514	0	79.1988	0	0.0322037	1	1	8	0	8	0.0078125	0.0078125
merR		mercury resistance transcriptional regulator MerR	0	126	18	523	0	80.5855	0	0.032394	1	1	8	0	8	0.0078125	0.0078125
JL084_RS01250		hypothetical protein	2	9	16	640	11.1111	98.6133	8.88889	0.0327735	1	1	7	2	5	0.453125	0.453125
GVI76_RS25630		DUF4942 domain-containing protein	2	9	16	640	11.1111	98.6133	8.88889	0.0327735	1	1	8	2	6	0.289062	0.289062
hypA		hydrogenase maturation nickel metallochaperone HypA	5	66	13	583	27.7778	89.8305	3.39744	0.0336994	1	1	10	5	5	1	1
HXG62_RS01005		S49 family peptidase	3	25	15	624	16.6667	96.1479	4.992	0.0354218	1	1	11	3	9	0.0654297	0.226562
GUJ66_RS22435		hypothetical protein	12	556	6	93	66.6667	14.3297	0.334532	0.0378526	1	1	16	10	6	0.454498	0.454498
OLI86_RS23780		multiubiquitin domain-containing protein	2	10	16	639	11.1111	98.4592	7.9875	0.038703	1	1	4	2	3	0.625	1
K4904_RS00220		hypothetical protein	2	10	16	639	11.1111	98.4592	7.9875	0.038703	1	1	6	2	5	0.21875	0.6875
H7681_RS26310		hypothetical protein	2	10	16	639	11.1111	98.4592	7.9875	0.038703	1	1	8	2	7	0.0703125	0.289062
D1Y71_RS26870		IS4-like element ISVsa5 family transposase	2	11	16	638	11.1111	98.3051	7.25	0.0450134	1	1	6	2	5	0.21875	0.6875
ND013_RS23055		hypothetical protein	2	11	16	638	11.1111	98.3051	7.25	0.0450134	1	1	7	2	5	0.453125	0.453125
JW972_RS21460		HNH endonuclease signature motif containing protein	2	11	16	638	11.1111	98.3051	7.25	0.0450134	1	1	7	2	5	0.453125	0.453125
LCD43_RS24120		hypothetical protein	12	551	6	98	66.6667	15.1002	0.355717	0.047049	1	1	16	10	6	0.454498	0.454498

## Sheet: Salmonella
==> Salmonella.results.csv <==
Gene	Non-unique Gene name	Annotation	Number_pos_present_in	Number_neg_present_in	Number_pos_not_present_in	Number_neg_not_present_in	Sensitivity	Specificity	Odds_ratio	Naive_p	Bonferroni_p	Benjamini_H_p	Max_Pairwise_comparisons	Max_supporting_pairs	Max_opposing_pairs	Best_pairwise_comp_p	Worst_pairwise_comp_p
I6L57_RS23015		membrane protein	9	236	195	227	4.41176	49.0281	0.0443937	1.92317e-36	9.75047e-33	9.75047e-33	10	4	6	0.753906	0.753906
HCU35_RS22400		hypothetical protein	9	232	195	231	4.41176	49.892	0.0459549	1.55993e-35	7.90887e-32	3.95443e-32	10	4	6	0.753906	0.753906
NGJ49_RS24580		hypothetical protein	4	206	200	257	1.96078	55.5076	0.0249515	6.13972e-35	3.11284e-31	8.99285e-32	14	4	10	0.179565	0.179565
JL084_RS00785		hypothetical protein	191	217	13	246	93.6275	53.1317	16.6558	7.327e-35	3.71479e-31	8.99285e-32	9	7	3	0.179688	0.507812
NMC34_RS23765		hypothetical protein	9	229	195	234	4.41176	50.54	0.0471616	9.50826e-35	4.82069e-31	8.99285e-32	9	4	5	1	1
IFJ76_RS23770		universal stress protein	6	215	198	248	2.94118	53.5637	0.0349542	1.06424e-34	5.39571e-31	8.99285e-32	11	4	8	0.226562	0.548828
MS7884_RS24005		serine protease	10	228	194	235	4.90196	50.7559	0.053129	1.58248e-33	8.02317e-30	6.993e-31	8	5	3	0.726562	0.726562
HK406_RS23305		hypothetical protein	10	228	194	235	4.90196	50.7559	0.053129	1.58248e-33	8.02317e-30	6.993e-31	8	5	3	0.726562	0.726562
arsC		glutaredoxin-dependent arsenate reductase	7	215	197	248	3.43137	53.5637	0.0409869	1.65515e-33	8.3916e-30	6.993e-31	11	5	7	0.548828	1
arsB		arsenic transporter	7	215	197	248	3.43137	53.5637	0.0409869	1.65515e-33	8.3916e-30	6.993e-31	11	5	7	0.548828	1
NGK45_RS23085		transcriptional regulator	7	215	197	248	3.43137	53.5637	0.0409869	1.65515e-33	8.3916e-30	6.993e-31	11	5	7	0.548828	1
arsH		arsenical resistance protein ArsH	7	215	197	248	3.43137	53.5637	0.0409869	1.65515e-33	8.3916e-30	6.993e-31	11	5	7	0.548828	1
LQ218_RS23775		hypothetical protein	11	232	193	231	5.39216	49.892	0.0567492	2.51981e-33	1.27754e-29	9.82725e-31	9	4	5	1	1
HTU93_RS01120		hypothetical protein	10	227	194	236	4.90196	50.9719	0.0535901	3.29582e-33	1.67098e-29	1.19356e-30	12	5	8	0.387695	0.774414
D8M16_RS24165		SulP family inorganic anion transporter	7	213	197	250	3.43137	53.9957	0.0417054	4.43487e-33	2.24848e-29	1.4053e-30	11	5	7	0.548828	1
FR808_RS23450		VWA domain-containing protein	7	213	197	250	3.43137	53.9957	0.0417054	4.43487e-33	2.24848e-29	1.4053e-30	14	5	10	0.179565	0.42395
JJL14_RS24175		IS5-like element IS903B family transposase	3	191	201	272	1.47059	58.7473	0.021255	8.30413e-33	4.21019e-29	2.47658e-30	13	3	10	0.0922852	0.0922852
NGK35_RS22890		trypsin-like serine protease	8	215	196	248	3.92157	53.5637	0.0470812	2.37581e-32	1.20453e-28	6.69185e-30	13	6	7	1	1
H1Z82_RS25405		hypothetical protein	11	225	193	238	5.39216	51.4039	0.0602879	1.01849e-31	5.16374e-28	2.71776e-29	9	5	4	1	1
rcnR		Ni(II)/Co(II)-binding transcriptional repressor RcnR	7	205	197	258	3.43137	55.7235	0.0447196	3.47263e-31	1.76062e-27	8.59838e-29	12	6	6	1	1
FO617_RS23815		hypothetical protein	9	214	195	249	4.41176	53.7797	0.0537024	3.56146e-31	1.80566e-27	8.59838e-29	13	7	6	1	1
HTT58_RS01225		hypothetical protein	177	186	27	277	86.7647	59.8272	9.76284	4.97838e-31	2.52404e-27	1.14729e-28	28	19	14	0.0871586	1
HEC79_RS23360		hypothetical protein	184	209	20	254	90.1961	54.8596	11.1809	7.20016e-31	3.65048e-27	1.46648e-28	19	11	11	0.647606	0.647606
GVI64_RS24480		DsbA family protein	11	221	193	242	5.39216	52.2678	0.0624106	7.24435e-31	3.67289e-27	1.46648e-28	9	5	4	1	1
IST29_RS01585		hypothetical protein	10	217	194	246	4.90196	53.1317	0.0584351	7.47347e-31	3.78905e-27	1.46648e-28	10	5	5	1	1
HPC66_RS23310		nickel/cobalt efflux protein RcnA	7	204	197	259	3.43137	55.9395	0.045113	7.52041e-31	3.81285e-27	1.46648e-28	13	6	7	1	1
F1867_RS26045		HNH endonuclease	11	220	193	243	5.39216	52.4838	0.0629534	1.48606e-30	7.53432e-27	2.79049e-28	11	7	4	0.548828	0.548828
I0Q11_RS00710		hypothetical protein	10	216	194	247	4.90196	53.3477	0.0589443	1.67372e-30	8.48578e-27	3.03063e-28	9	6	3	0.507812	0.507812
H5B48_RS01285		hypothetical protein	11	219	193	244	5.39216	52.6998	0.0635011	3.47122e-30	1.75991e-26	6.06865e-28	11	6	5	1	1
CS900_RS02305		HAD domain-containing protein	11	218	193	245	5.39216	52.9158	0.0640538	3.85122e-30	1.95257e-26	6.45693e-28	11	7	4	0.548828	0.548828
HBK83_RS22435		hypothetical protein	23	261	181	202	11.2745	43.6285	0.0983468	3.99509e-30	2.02551e-26	6.45693e-28	29	12	20	0.0614283	0.458258
L3068_RS24185		hypothetical protein	10	214	194	249	4.90196	53.7797	0.0599769	4.07538e-30	2.06622e-26	6.45693e-28	9	6	3	0.507812	0.507812
LN376_RS28260		YrhA family protein	12	221	192	242	5.88235	52.2678	0.0684389	7.17577e-30	3.63811e-26	1.10246e-27	11	8	3	0.226562	0.226562
I6L57_RS23850		toxic anion resistance protein	10	213	194	250	4.90196	53.9957	0.0605005	9.58614e-30	4.86017e-26	1.42946e-27	13	7	6	1	1
IE977_RS24405		thioredoxin fold domain-containing protein	14	225	190	238	6.86275	51.4039	0.0779415	5.61411e-29	2.84635e-25	8.13244e-27	19	10	9	1	1
H5B48_RS01095		thioredoxin family protein	12	216	192	247	5.88235	53.3477	0.0714699	9.70264e-29	4.91924e-25	1.36646e-26	12	8	4	0.387695	0.387695
H7681_RS25200		hypothetical protein	11	212	193	251	5.39216	54.2117	0.0674797	1.08155e-28	5.48346e-25	1.48202e-26	11	6	5	1	1
NGK33_RS23470		ATP-dependent helicase	8	197	196	266	3.92157	57.4514	0.0551124	2.90988e-28	1.47531e-24	3.88239e-26	13	7	7	1	1
LCD45_RS23760		DUF5417 domain-containing protein	20	243	184	220	9.80392	47.5162	0.0984076	3.69064e-28	1.87115e-24	4.79783e-26	25	13	13	1	1
NYP10_RS00070		VWA domain-containing protein	192	250	12	213	94.1176	46.0043	13.632	5.01214e-28	2.54115e-24	6.35289e-26	19	12	7	0.359283	0.359283
NGJ60_RS26065		hypothetical protein	4	176	200	287	1.96078	61.987	0.0326136	5.52354e-28	2.80044e-24	6.83033e-26	14	3	11	0.057373	0.057373
GVI66_RS24560		ISNCY family transposase	2	162	202	301	0.980392	65.0108	0.0183963	1.63026e-27	8.26544e-24	1.96796e-25	13	2	11	0.0224609	0.0224609
CRG85_RS24205		hypothetical protein	186	234	18	229	91.1765	49.46	10.1125	1.30225e-26	6.60242e-23	1.53545e-24	37	21	17	0.511376	0.742829
IT786_RS23105		hypothetical protein	19	232	185	231	9.31373	49.892	0.10226	1.89631e-26	9.61429e-23	2.18507e-24	19	9	12	0.359283	1
MM000_RS01080		hypothetical protein	39	290	165	173	19.1176	37.365	0.141003	3.12861e-26	1.58621e-22	3.5249e-24	27	10	19	0.052239	0.247789
CF006_RS01050		hypothetical protein	9	191	195	272	4.41176	58.7473	0.0657269	4.56935e-26	2.31666e-22	5.03622e-24	22	8	14	0.286279	0.286279
NGK54_RS23850		hypothetical protein	39	289	165	174	19.1176	37.581	0.142309	7.27027e-26	3.68603e-22	7.84261e-24	27	10	19	0.052239	0.247789
IN355_RS01560		hypothetical protein	39	288	165	175	19.1176	37.797	0.143624	8.70567e-26	4.41378e-22	9.19537e-24	27	11	18	0.122078	0.442068
EOS97_RS25410		hypothetical protein	173	199	31	264	84.8039	57.0194	7.40347	2.62177e-25	1.32924e-21	2.71273e-23	32	18	17	0.596615	0.86005
hdtA		H transfer determinant A	183	231	21	232	89.7059	50.108	8.75201	5.22278e-25	2.64795e-21	5.2959e-23	48	32	19	0.0293049	0.193413
H5D44_RS00815		hypothetical protein	8	181	196	282	3.92157	60.9071	0.0635923	8.05023e-25	4.08147e-21	8.00288e-23	16	7	9	0.803619	0.803619
LCD40_RS24470		hypothetical protein	14	204	190	259	6.86275	55.9395	0.0935501	2.42374e-24	1.22884e-20	2.36315e-22	25	11	14	0.690038	0.690038
HVY70_RS28375		hypothetical protein	180	226	24	237	88.2353	51.1879	7.86504	6.99782e-24	3.54789e-20	6.69414e-22	43	26	21	0.222053	1
G5577_RS22695		PP2C family serine/threonine-protein phosphatase	11	189	193	274	5.39216	59.1793	0.0826274	8.60281e-24	4.36163e-20	7.93023e-22	26	10	16	0.32694	0.32694
NX086_RS01180		hypothetical protein	11	189	193	274	5.39216	59.1793	0.0826274	8.60281e-24	4.36163e-20	7.93023e-22	8	3	5	0.726562	0.726562
JJL14_RS23455		DUF3085 domain-containing protein	28	249	176	214	13.7255	46.2203	0.136729	8.90187e-24	4.51325e-20	8.05937e-22	33	13	21	0.162756	0.296206
CTI29_RS25765		TraC family protein	161	174	43	289	78.9216	62.419	6.21879	1.08696e-23	5.51087e-20	9.6682e-22	63	42	32	0.0111414	1
IBG18_RS24400		hypothetical protein	3	150	201	313	1.47059	67.6026	0.0311443	1.31642e-23	6.67422e-20	1.15073e-21	9	3	7	0.179688	0.507812
group_1964	hdtA	H transfer determinant A	22	226	182	237	10.7843	51.1879	0.126763	4.4709e-23	2.26675e-19	3.84195e-21	48	20	31	0.0594634	0.312327
HBA67_RS00085		hypothetical protein	25	235	179	228	12.2549	49.2441	0.135505	5.7629e-23	2.92179e-19	4.86965e-21	44	22	26	0.291215	1
KP013_RS23385		LysR family transcriptional regulator	129	108	75	355	63.2353	76.6739	5.6537	1.08771e-22	5.51471e-19	9.0405e-21	60	34	32	0.366294	0.698883
N5O81_RS25225		hypothetical protein	162	182	42	281	79.4118	60.6911	5.95526	1.66987e-22	8.46623e-19	1.36552e-20	44	32	22	0.00365777	1
KPH11_RS00245		TraC family protein	11	182	193	281	5.39216	60.6911	0.0879975	3.28381e-22	1.66489e-18	2.64269e-20	27	11	17	0.247789	0.442068
I9464_RS26490		methyltransferase	35	261	169	202	17.1569	43.6285	0.160285	3.88793e-22	1.97118e-18	3.07997e-20	32	12	22	0.0501025	0.215327
IT786_RS23325		DUF4942 domain-containing protein	40	274	164	189	19.6078	40.8207	0.168239	6.08898e-22	3.08711e-18	4.7494e-20	58	24	40	0.00535486	0.237047
NGJ01_RS23785		hypothetical protein	9	171	195	292	4.41176	63.067	0.0788124	7.18474e-22	3.64266e-18	5.51919e-20	7	3	4	1	1
NGJ50_RS24555		hypothetical protein	39	270	165	193	19.1176	41.6847	0.168956	1.29547e-21	6.56805e-18	9.80306e-20	28	14	16	0.571588	1
floR		chloramphenicol/florfenicol efflux MFS transporter FloR	129	113	75	350	63.2353	75.594	5.32743	2.34099e-21	1.18688e-17	1.74541e-19	60	34	34	0.366294	0.366294
repC		hypothetical protein	97	59	107	404	47.549	87.257	6.20751	3.63751e-21	1.84422e-17	2.67278e-19	38	21	25	0.0729514	0.627103
parM		plasmid segregation protein ParM domain-containing protein	174	221	30	242	85.2941	52.2678	6.35113	3.8586e-21	1.95631e-17	2.79473e-19	47	27	21	0.381693	0.560065
HTW39_RS01325		DUF4942 domain-containing protein	158	178	46	285	77.451	61.5551	5.49951	4.35972e-21	2.21038e-17	3.11321e-19	58	36	28	0.0869489	0.895683
intI1		hypothetical protein	5	147	199	316	2.45098	68.2505	0.0540116	5.92553e-21	3.00424e-17	4.17256e-19	13	4	10	0.0922852	0.266846
CRG85_RS26850		DUF3363 domain-containing protein	127	111	77	352	62.2549	76.0259	5.23037	8.74068e-21	4.43152e-17	6.07058e-19	59	32	34	0.297595	0.602923
group_391	parM	plasmid segregation protein ParM domain-containing protein	24	219	180	244	11.7647	52.6998	0.148554	3.41418e-20	1.73099e-16	2.33917e-18	40	15	26	0.0806905	0.15386
MOP56_RS25450		hypothetical protein	34	249	170	214	16.6667	46.2203	0.171888	3.74572e-20	1.89908e-16	2.53211e-18	34	12	25	0.00904119	0.121449
HTP87_RS01670		toxic anion resistance protein	8	157	196	306	3.92157	66.0907	0.0795528	4.8711e-20	2.46965e-16	3.24954e-18	11	6	6	1	1
GVI71_RS22030		nucleotidyltransferase	4	137	200	326	1.96078	70.4104	0.0475912	5.42827e-20	2.75214e-16	3.5742e-18	11	4	8	0.226562	0.548828
LIN52_RS24475		IS91-like element ISVsa3 family transposase	79	38	125	425	38.7255	91.7927	7.06842	5.56003e-20	2.81894e-16	3.61402e-18	35	18	21	0.310505	1
aph(4)-Ia		aminoglycoside O-phosphotransferase APH(4)-Ia	103	73	101	390	50.4902	84.2333	5.44826	1.11381e-19	5.64701e-16	7.14811e-18	49	30	26	0.152408	0.77545
EOS97_RS24565		PAP2 family protein	54	12	150	451	26.4706	97.4082	13.53	1.16745e-19	5.91897e-16	7.21219e-18	21	15	10	0.0783539	1
GVI67_RS22440		hypothetical protein	3	130	201	333	1.47059	71.9222	0.0382319	1.17059e-19	5.9349e-16	7.21219e-18	10	3	8	0.109375	0.34375
LJU36_RS24100		hypothetical protein	3	130	201	333	1.47059	71.9222	0.0382319	1.17059e-19	5.9349e-16	7.21219e-18	10	3	8	0.109375	0.34375
CPT31_RS23690		DUF86 domain-containing protein	4	135	200	328	1.96078	70.8423	0.0485926	1.18069e-19	5.98612e-16	7.21219e-18	12	4	8	0.387695	0.387695
IBG18_RS23950		recombinase family protein	3	129	201	334	1.47059	72.1382	0.038644	1.32472e-19	6.71633e-16	7.99563e-18	10	3	8	0.109375	0.34375
pcoE		hypothetical protein	7	150	197	313	3.43137	67.6026	0.0741455	1.49731e-19	7.59137e-16	8.93102e-18	13	6	7	1	1
oqxA		multidrug efflux RND transporter periplasmic adaptor subunit OqxA	85	47	119	416	41.6667	89.8488	6.32219	2.45017e-19	1.24224e-15	1.44446e-17	51	32	24	0.0919145	0.779768
NGK69_RS24775		cupin domain-containing protein	3	127	201	336	1.47059	72.5702	0.0394876	4.50203e-19	2.28253e-15	2.6236e-17	12	3	9	0.145996	0.145996
IST29_RS00510		hypothetical protein	4	131	200	332	1.96078	71.7063	0.050687	8.01961e-19	4.06594e-15	4.62039e-17	11	4	8	0.226562	0.548828
oqxB		multidrug efflux RND transporter permease subunit OqxB	84	48	120	415	41.1765	89.6328	6.05208	9.35918e-19	4.74511e-15	5.33158e-17	52	32	25	0.126347	0.889884
HEC87_RS25240		Rrf2 family transcriptional regulator	86	51	118	412	42.1569	88.9849	5.88767	1.20006e-18	6.08433e-15	6.76036e-17	52	32	26	0.126347	1
HTK23_RS00620		IS4-like element ISAba1 family transposase	91	59	113	404	44.6078	87.257	5.51432	1.79874e-18	9.11962e-15	1.00216e-16	36	20	25	0.0288167	0.617719
sul2		sulfonamide-resistant dihydropteroate synthase Sul2	93	62	111	401	45.5882	86.6091	5.41892	1.87115e-18	9.48672e-15	1.03116e-16	37	18	25	0.047031	1
MOP47_RS00855		hypothetical protein	160	196	44	267	78.4314	57.6674	4.95362	2.3322e-18	1.18243e-14	1.27143e-16	17	10	10	0.629059	0.629059
aac(3)-IVa		aminoglycoside N-acetyltransferase AAC(3)-IVa	108	87	96	376	52.9412	81.2095	4.86207	2.86781e-18	1.45398e-14	1.54678e-16	46	29	23	0.103805	1
aac(6')-IIc		aminoglycoside N-acetyltransferase AAC(6')-IIc	0	101	204	362	0	78.1857	0	4.06654e-18	2.06174e-14	2.17025e-16	7	0	7	0.015625	0.015625
GVI76_RS26350		TniB family NTP-binding protein	7	142	197	321	3.43137	69.3305	0.0803246	4.58033e-18	2.32223e-14	2.41899e-16	24	4	21	0.000277162	0.00154388
E3N82_RS23890		IS6 family transposase	107	86	97	377	52.451	81.4255	4.83565	4.82357e-18	2.44555e-14	2.52118e-16	44	28	22	0.0961418	1
NHV96_RS00960		IS5 family transposase	4	125	200	338	1.96078	73.0022	0.05408	1.12098e-17	5.68336e-14	5.79935e-16	9	3	7	0.179688	0.507812
LM184_RS01700		hypothetical protein	133	139	71	324	65.1961	69.9784	4.3664	3.23446e-17	1.63987e-13	1.65644e-15	60	36	28	0.155002	0.698883
KH432_RS25525		DUF1173 family protein	102	81	102	382	50	82.5054	4.71605	3.88126e-17	1.9678e-13	1.9678e-15	35	11	27	0.00187823	0.0409596
HTJ96_RS00500		flavin reductase	141	157	63	306	69.1176	66.0907	4.36215	3.94709e-17	2.00117e-13	1.98136e-15	46	25	24	0.658738	0.882996
IST29_RS01285		lytic transglycosylase domain-containing protein	6	131	198	332	2.94118	71.7063	0.0767985	8.34461e-17	4.23072e-13	4.14776e-15	20	6	14	0.115318	0.115318
NGJ59_RS26330		hypothetical protein	0	93	204	370	0	79.9136	0	1.00227e-16	5.08152e-13	4.93351e-15	8	0	8	0.0078125	0.0078125
IFO94_RS01900		hypothetical protein	165	219	39	244	80.8824	52.6998	4.71373	1.16234e-16	5.89307e-13	5.66641e-15	38	22	20	0.417692	0.871415
H1J86_RS25450		hypothetical protein	55	285	149	178	26.9608	38.4449	0.230543	1.2757e-16	6.46779e-13	6.1598e-15	44	22	30	0.0226288	1
H1D56_RS00465		hypothetical protein	51	274	153	189	25	40.8207	0.229927	1.57523e-16	7.98644e-13	7.53438e-15	47	20	34	0.00308768	0.381693
J3S86_RS02105		hypothetical protein	0	91	204	372	0	80.3456	0	2.07716e-16	1.05312e-12	9.84222e-15	11	0	11	0.000976562	0.000976562
IST19_RS00625		IS5-like element ISKpn26 family transposase	2	106	202	357	0.980392	77.1058	0.0333458	2.886e-16	1.4632e-12	1.35482e-14	17	2	15	0.00234985	0.00234985
HTR14_RS01285		hypothetical protein	65	305	139	158	31.8627	34.1253	0.242246	3.91436e-16	1.98458e-12	1.82072e-14	61	27	36	0.200031	0.442626
HTK35_RS00980		phosphoethanolamine--lipid A transferase MCR-9.1	5	122	199	341	2.45098	73.6501	0.0702282	4.16348e-16	2.11088e-12	1.91899e-14	10	4	7	0.34375	0.753906
pcoS		copper resistance membrane spanning protein PcoS	6	126	198	337	2.94118	72.7862	0.0810486	5.81998e-16	2.95073e-12	2.65832e-14	12	5	7	0.774414	0.774414
D8M16_RS23975		IS6-like element IS6100 family transposase	5	121	199	342	2.45098	73.8661	0.0710162	7.89419e-16	4.00235e-12	3.57353e-14	16	4	12	0.0768127	0.0768127
CF005_RS00150		hypothetical protein	159	208	45	255	77.9412	55.0756	4.33173	8.62662e-16	4.3737e-12	3.87053e-14	21	8	14	0.189247	0.38331
NGJ45_RS26320		Ig-like domain-containing protein	29	210	175	253	14.2157	54.6436	0.199646	1.03403e-15	5.24253e-12	4.59871e-14	34	13	21	0.229481	0.229481
CSC02_RS24885		hypothetical protein	0	87	204	376	0	81.2095	0	1.29664e-15	6.57399e-12	5.71651e-14	9	0	9	0.00390625	0.00390625
NGK79_RS24825		IS110-like element IS4321 family transposase	0	86	204	377	0	81.4255	0	2.36981e-15	1.2015e-11	1.03577e-13	10	0	10	0.00195312	0.00195312
EQB87_RS01465		hypothetical protein	0	85	204	378	0	81.6415	0	4.68178e-15	2.37366e-11	2.02877e-13	10	0	10	0.00195312	0.00195312
LJU43_RS25130		DUF1173 family protein	71	312	133	151	34.8039	32.6134	0.258362	5.29884e-15	2.68651e-11	2.2767e-13	56	33	27	0.228806	0.893853
M1B75_RS23510		PP2C family serine/threonine-protein phosphatase	166	232	38	231	81.3725	49.892	4.34959	6.15213e-15	3.11913e-11	2.62112e-13	38	22	19	0.417692	1
N6H17_RS24635		hypothetical protein	143	174	61	289	70.098	62.419	3.89363	8.76084e-15	4.44174e-11	3.70145e-13	62	32	36	0.252854	0.899076
JDC97_RS24595		IS1-like element IS1B family transposase	6	119	198	344	2.94118	74.2981	0.0875987	1.2586e-14	6.38112e-11	5.27365e-13	9	5	4	1	1
L0192_RS01290		hypothetical protein	64	295	140	168	31.3725	36.2851	0.260339	1.52391e-14	7.7262e-11	6.33295e-13	52	27	31	0.211609	0.889884
JQL71_RS23370		DDE-type integrase/transposase/recombinase	9	132	195	331	4.41176	71.4903	0.115734	2.05055e-14	1.03963e-10	8.45227e-13	18	6	13	0.0962524	0.237885
LJU36_RS24045		DUF3330 domain-containing protein	1	88	203	375	0.490196	80.9935	0.0209919	3.19086e-14	1.61777e-10	1.30465e-12	8	1	8	0.0078125	0.0703125
EQB81_RS01635		Ig-like domain-containing protein	63	290	141	173	30.8824	37.365	0.266544	3.4555e-14	1.75194e-10	1.40155e-12	67	41	32	0.0864372	0.807195
group_758	merD	mercury resistance co-regulator MerD	2	94	202	369	0.980392	79.6976	0.0388667	4.25527e-14	2.15742e-10	1.71224e-12	8	1	8	0.0078125	0.0703125
NGK25_RS24375		helix-turn-helix transcriptional regulator	0	79	204	384	0	82.9374	0	5.41719e-14	2.74652e-10	2.16261e-12	9	0	9	0.00390625	0.00390625
NGK45_RS22855		quaternary ammonium compound efflux SMR transporter QacE delta 1	0	78	204	385	0	83.1533	0	5.71549e-14	2.89775e-10	2.24632e-12	16	0	16	3.05176e-05	3.05176e-05
F1867_RS25025		glutathione-independent formaldehyde dehydrogenase	0	78	204	385	0	83.1533	0	5.71549e-14	2.89775e-10	2.24632e-12	9	0	9	0.00390625	0.00390625
JGY86_RS26800		cytochrome b/b6 domain-containing protein	4	104	200	359	1.96078	77.5378	0.0690385	7.47702e-14	3.79085e-10	2.91604e-12	10	2	8	0.109375	0.109375
relE		type II toxin-antitoxin system mRNA interferase RelE	4	105	200	358	1.96078	77.3218	0.0681905	7.75371e-14	3.93113e-10	2.95574e-12	9	2	8	0.0390625	0.179688
relB		type II toxin-antitoxin system antitoxin RelB	4	105	200	358	1.96078	77.3218	0.0681905	7.75371e-14	3.93113e-10	2.95574e-12	9	2	8	0.0390625	0.179688
FR825_RS25135		cation diffusion facilitator family transporter	4	105	200	358	1.96078	77.3218	0.0681905	7.75371e-14	3.93113e-10	2.95574e-12	9	2	8	0.0390625	0.179688
AV984_RS25155		IS110-like element IS4321 family transposase	2	93	202	370	0.980392	79.9136	0.039391	8.04425e-14	4.07843e-10	3.04361e-12	11	2	9	0.0654297	0.0654297
NGK26_RS24865		recombinase family protein	2	92	202	371	0.980392	80.1296	0.0399268	8.24527e-14	4.18035e-10	3.05135e-12	7	1	7	0.015625	0.125
group_2251	merE	broad-spectrum mercury transporter MerE	2	92	202	371	0.980392	80.1296	0.0399268	8.24527e-14	4.18035e-10	3.05135e-12	6	1	6	0.03125	0.21875
merB		organomercurial lyase MerB	2	92	202	371	0.980392	80.1296	0.0399268	8.24527e-14	4.18035e-10	3.05135e-12	6	1	6	0.03125	0.21875
JQL75_RS22950		IS110-like element IS5075 family transposase	3	99	201	364	1.47059	78.6177	0.0548771	8.48113e-14	4.29993e-10	3.11589e-12	10	3	7	0.34375	0.34375
NGK40_RS22910		hypothetical protein	51	258	153	205	25	44.2765	0.264858	1.21931e-13	6.1819e-10	4.44741e-12	39	17	23	0.336784	0.522397
arr		NAD(+)--rifampin ADP-ribosyltransferase Arr-3	79	58	125	405	38.7255	87.473	4.4131	1.3675e-13	6.93322e-10	4.9523e-12	56	23	37	0.0222414	0.228806
HDB52_RS24270		IS110-like element ISEsa2 family transposase	4	101	200	362	1.96078	78.1857	0.0716832	2.49582e-13	1.26538e-09	8.97431e-12	11	3	8	0.226562	0.226562
H5B48_RS00445		TniQ family protein	2	90	202	373	0.980392	80.5616	0.0410341	2.68607e-13	1.36184e-09	9.5904e-12	10	2	8	0.109375	0.109375
NGK41_RS24180		four-helix bundle copper-binding protein	0	74	204	389	0	84.0173	0	3.39215e-13	1.71982e-09	1.20267e-11	10	0	10	0.00195312	0.00195312
HEC87_RS25075		IS6-like element IS26 family transposase	58	31	146	432	28.4314	93.3045	5.53601	3.99423e-13	2.02507e-09	1.4063e-11	34	20	18	0.391528	0.864166
H7682_RS26790		recombinase family protein	6	110	198	353	2.94118	76.2419	0.0972452	4.63939e-13	2.35217e-09	1.62219e-11	12	4	9	0.145996	0.387695
INN75_RS25235		cupin domain-containing protein	69	46	135	417	33.8235	90.0648	4.63333	4.97412e-13	2.52188e-09	1.72731e-11	38	20	21	0.627103	0.871415
MUY30_RS24210		DMT family transporter	0	73	204	390	0	84.2333	0	6.12726e-13	3.10652e-09	2.04376e-11	9	0	9	0.00390625	0.00390625
NGK38_RS25910		TetR/AcrR family transcriptional regulator	0	73	204	390	0	84.2333	0	6.12726e-13	3.10652e-09	2.04376e-11	9	0	9	0.00390625	0.00390625
NGJ48_RS26205		helix-turn-helix transcriptional regulator	0	73	204	390	0	84.2333	0	6.12726e-13	3.10652e-09	2.04376e-11	9	0	9	0.00390625	0.00390625
EQB86_RS00245		AraC family transcriptional regulator	0	73	204	390	0	84.2333	0	6.12726e-13	3.10652e-09	2.04376e-11	9	0	9	0.00390625	0.00390625
CPJ11_RS00270		MDR family oxidoreductase	0	73	204	390	0	84.2333	0	6.12726e-13	3.10652e-09	2.04376e-11	9	0	9	0.00390625	0.00390625
NGJ20_RS24535		hypothetical protein	0	73	204	390	0	84.2333	0	6.12726e-13	3.10652e-09	2.04376e-11	8	0	8	0.0078125	0.0078125
HTP87_RS01725		IS1 family transposase	1	81	203	382	0.490196	82.5054	0.0232318	6.83583e-13	3.46577e-09	2.26521e-11	11	1	10	0.0117188	0.0117188
NGK49_RS24455		VOC family protein	1	80	203	383	0.490196	82.7214	0.0235837	7.18083e-13	3.64068e-09	2.36408e-11	11	1	10	0.0117188	0.0117188
INN75_RS25105		IS6-like element IS1006 family transposase	94	86	110	377	46.0784	81.4255	3.74609	9.19219e-13	4.66044e-09	3.00673e-11	39	20	28	0.0094753	1
NGJ50_RS24450		alkene reductase	0	71	204	392	0	84.6652	0	1.15676e-12	5.8648e-09	3.73554e-11	7	0	7	0.015625	0.015625
CPJ11_RS00195		SDR family oxidoreductase	0	71	204	392	0	84.6652	0	1.15676e-12	5.8648e-09	3.73554e-11	8	0	8	0.0078125	0.0078125
NGJ98_RS26255		MBL fold metallo-hydrolase	0	72	204	391	0	84.4492	0	1.18974e-12	6.03198e-09	3.81771e-11	8	0	8	0.0078125	0.0078125
IFJ76_RS23670		WbuC family cupin fold metalloprotein	3	91	201	372	1.47059	80.3456	0.0610136	1.64242e-12	8.32709e-09	5.23716e-11	9	3	6	0.507812	0.507812
NGK66_RS24575		hypothetical protein	0	70	204	393	0	84.8812	0	2.04608e-12	1.03736e-08	6.48351e-11	8	0	8	0.0078125	0.0078125
LMB17_RS25950		hypothetical protein	122	142	82	321	59.8039	69.3305	3.36328	2.11876e-12	1.07421e-08	6.67213e-11	43	30	19	0.0137182	0.542384
LCD40_RS24770		hypothetical protein	138	419	66	44	67.6471	9.50324	0.21957	2.19119e-12	1.11093e-08	6.81554e-11	25	15	11	0.424356	0.690038
HTI19_RS00610		type B-3 chloramphenicol O-acetyltransferase CatB3	66	44	138	419	32.3529	90.4968	4.55435	2.19119e-12	1.11093e-08	6.81554e-11	42	20	27	0.0884295	0.877614
fghA		S-formylglutathione hydrolase	1	78	203	385	0.490196	83.1533	0.0243148	2.25046e-12	1.14098e-08	6.9572e-11	11	1	10	0.0117188	0.0117188
H5H75_RS00525		HNH endonuclease signature motif containing protein	32	197	172	266	15.6863	57.4514	0.25121	3.09874e-12	1.57106e-08	9.5216e-11	31	12	23	0.0106738	0.281042
I9464_RS26270		LysR family transcriptional regulator	0	68	204	395	0	85.3132	0	3.9245e-12	1.98972e-08	1.19863e-10	7	0	7	0.015625	0.015625
EQB84_RS00565		DUF2946 domain-containing protein	1	75	203	388	0.490196	83.8013	0.0254844	7.35119e-12	3.72705e-08	2.23177e-10	4	1	4	0.125	0.625
group_1048	sul1	sulfonamide-resistant dihydropteroate synthase Sul1	53	29	151	434	25.9804	93.7365	5.2528	9.62427e-12	4.87951e-08	2.90447e-10	28	16	14	0.571588	1
NGK01_RS25835		hypothetical protein	0	66	204	397	0	85.7451	0	1.25709e-11	6.37346e-08	3.74864e-10	9	0	9	0.00390625	0.00390625
GVI76_RS26240		hypothetical protein	0	66	204	397	0	85.7451	0	1.25709e-11	6.37346e-08	3.74864e-10	8	0	8	0.0078125	0.0078125
NMU36_RS25560		hypothetical protein	138	182	66	281	67.6471	60.6911	3.22827	1.26433e-11	6.41017e-08	3.74864e-10	54	29	29	0.683489	0.683489
EQB87_RS00495		subclass B1 metallo-beta-lactamase IMP-1	1	73	203	390	0.490196	84.2333	0.0263176	1.35383e-11	6.86392e-08	3.99065e-10	9	1	8	0.0390625	0.0390625
L0F62_RS25050		hypothetical protein	148	206	56	257	72.549	55.5076	3.29716	1.86748e-11	9.46811e-08	5.47289e-10	28	17	16	0.344928	0.571588
L3068_RS24160		DNA cytosine methyltransferase	67	283	137	180	32.8431	38.8769	0.311057	1.93077e-11	9.78903e-08	5.62588e-10	59	29	33	0.434993	1
JQL72_RS23300		hypothetical protein	9	113	195	350	4.41176	75.594	0.142954	2.18717e-11	1.10889e-07	6.33653e-10	7	3	4	1	1
NGJ45_RS26075		P-loop NTPase fold protein	0	64	204	399	0	86.1771	0	2.25383e-11	1.14269e-07	6.4559e-10	6	0	6	0.03125	0.03125
ltrA		group II intron reverse transcriptase/maturase	0	64	204	399	0	86.1771	0	2.25383e-11	1.14269e-07	6.4559e-10	7	0	7	0.015625	0.015625
LCD44_RS25135		hypothetical protein	10	118	194	345	4.90196	74.514	0.150708	2.30678e-11	1.16954e-07	6.57044e-10	18	6	13	0.0962524	0.237885
JLF41_RS25050		ISNCY family transposase	4	90	200	373	1.96078	80.5616	0.0828889	2.72079e-11	1.37944e-07	7.70637e-10	11	3	8	0.226562	0.226562
NGK49_RS24040		SDR family oxidoreductase	2	78	202	385	0.980392	83.1533	0.0488703	3.00886e-11	1.52549e-07	8.47496e-10	11	2	9	0.0654297	0.0654297
CGG75_RS00830		HNH endonuclease signature motif containing protein	123	151	81	312	60.2941	67.3866	3.1376	3.23459e-11	1.63994e-07	9.06044e-10	38	16	29	0.00165805	0.417692
NGJ87_RS24645		excinuclease ABC subunit UvrA	0	63	204	400	0	86.3931	0	4.0659e-11	2.06141e-07	1.13264e-09	6	0	6	0.03125	0.03125
CRG85_RS24560		IS3 family transposase	69	53	135	410	33.8235	88.5529	3.95388	4.36827e-11	2.21471e-07	1.21023e-09	41	23	26	0.117275	0.532709
HTH11_RS00740		hypothetical protein	129	165	75	298	63.2353	64.3629	3.10642	4.89867e-11	2.48363e-07	1.3498e-09	50	32	26	0.0649086	0.887725
HTI19_RS00440		Tn3-like element TnAs3 family transposase	57	36	147	427	27.9412	92.2246	4.59921	5.26683e-11	2.67028e-07	1.4434e-09	38	14	27	0.013853	0.143307
frmR		formaldehyde-responsive transcriptional repressor FrmR	2	77	202	386	0.980392	83.3693	0.0496335	5.60956e-11	2.84405e-07	1.52088e-09	11	2	9	0.0654297	0.0654297
frmA		S-(hydroxymethyl)glutathione dehydrogenase	2	77	202	386	0.980392	83.3693	0.0496335	5.60956e-11	2.84405e-07	1.52088e-09	12	2	10	0.0385742	0.0385742
C3K24_RS26595		quaternary ammonium compound efflux SMR transporter QacE delta 1	65	48	139	415	31.8627	89.6328	4.04302	5.74668e-11	2.91357e-07	1.54977e-09	48	25	29	0.193413	0.885433
IYY12_RS00895		DUF6012 family protein	116	138	88	325	56.8627	70.1944	3.10441	5.80347e-11	2.94236e-07	1.5568e-09	49	34	24	0.00939924	1
bleO		bleomycin binding protein	78	68	126	395	38.2353	85.3132	3.59594	6.39395e-11	3.24173e-07	1.70618e-09	56	32	28	0.349682	1
HTT58_RS00160		hypothetical protein	139	189	65	274	68.1373	59.1793	3.1002	7.09425e-11	3.59679e-07	1.88313e-09	18	10	9	0.814529	1
IST19_RS01175		IS5-like element IS903B family transposase	0	61	204	402	0	86.8251	0	7.43842e-11	3.77128e-07	1.96421e-09	4	0	4	0.125	0.125
NX086_RS00720		DNA cytosine methyltransferase	4	87	200	376	1.96078	81.2095	0.0864368	8.44673e-11	4.28249e-07	2.21891e-09	25	3	22	0.000156522	0.000156522
group_817	merR	Hg(II)-responsive transcriptional regulator	7	101	197	362	3.43137	78.1857	0.127356	9.76705e-11	4.95189e-07	2.55252e-09	13	5	9	0.266846	0.581055
DXN08_RS24520		hypothetical protein	138	188	66	275	67.6471	59.3952	3.05851	1.20423e-10	6.10544e-07	3.131e-09	20	11	10	0.823803	1
F1597_RS24875		hypothetical protein	10	112	194	351	4.90196	75.8099	0.161543	1.23641e-10	6.2686e-07	3.19827e-09	19	6	14	0.0635681	0.167068
HTO06_RS00435		pyridoxamine 5'-phosphate oxidase family protein	71	58	133	405	34.8039	87.473	3.72764	1.27438e-10	6.46109e-07	3.27974e-09	54	30	29	0.496617	0.683489
dfrA12		trimethoprim-resistant dihydrofolate reductase DfrA12	55	35	149	428	26.9608	92.4406	4.5139	1.61319e-10	8.17888e-07	4.13075e-09	43	20	30	0.0137182	0.760792
group_1025	sul1	sulfonamide-resistant dihydropteroate synthase Sul1	0	59	204	404	0	87.257	0	2.46861e-10	1.25159e-06	6.28938e-09	9	0	9	0.00390625	0.00390625
merT		mercuric ion transporter MerT	8	102	196	361	3.92157	77.9698	0.144458	3.21244e-10	1.62871e-06	8.14354e-09	15	6	10	0.301758	0.607239
HTW00_RS00465		DUF1010 domain-containing protein	48	27	156	436	23.5294	94.1685	4.96866	3.40429e-10	1.72597e-06	8.58693e-09	32	14	21	0.110184	0.596615
EZJ11_RS25455		hypothetical protein	11	113	193	350	5.39216	75.594	0.176533	3.56745e-10	1.8087e-06	8.95394e-09	21	8	13	0.38331	0.38331
NMU37_RS24845		ATP-dependent helicase	69	57	135	406	33.8235	87.689	3.64055	3.75179e-10	1.90216e-06	9.37023e-09	33	12	26	0.00131873	0.162756
NGK50_RS25020		mechanosensitive ion channel family protein	0	57	204	406	0	87.689	0	4.22057e-10	2.13983e-06	1.04382e-08	2	0	2	0.5	0.5
NGK22_RS23835		DUF2534 family protein	0	57	204	406	0	87.689	0	4.22057e-10	2.13983e-06	1.04382e-08	2	0	2	0.5	0.5
NGK76_RS24720		ISL3-like element ISPpu12 family transposase	1	65	203	398	0.490196	85.9611	0.0301629	4.41461e-10	2.23821e-06	1.08651e-08	4	1	4	0.125	0.625
lspA		signal peptidase II	1	64	203	399	0.490196	86.1771	0.0307112	4.64116e-10	2.35307e-06	1.13675e-08	4	1	4	0.125	0.625
merA		mercury(II) reductase	7	96	197	367	3.43137	79.2657	0.13584	4.95383e-10	2.51159e-06	1.2075e-08	11	5	7	0.548828	1
pspA		phage shock protein PspA	3	76	201	387	1.47059	83.5853	0.0760016	5.29058e-10	2.68232e-06	1.28315e-08	11	3	8	0.226562	0.226562
NGJ01_RS23420		IS6-like element IS26 family transposase	2	71	202	392	0.980392	84.6652	0.0546646	5.41011e-10	2.74292e-06	1.28315e-08	17	2	15	0.00234985	0.00234985
H5H94_RS01265		quinolone resistance pentapeptide repeat protein QnrB6	3	77	201	386	1.47059	83.3693	0.0748207	5.44353e-10	2.75987e-06	1.28315e-08	11	3	8	0.226562	0.226562
pspF		phage shock protein operon transcriptional activator	3	77	201	386	1.47059	83.3693	0.0748207	5.44353e-10	2.75987e-06	1.28315e-08	11	3	8	0.226562	0.226562
pspB		envelope stress response membrane protein PspB	3	77	201	386	1.47059	83.3693	0.0748207	5.44353e-10	2.75987e-06	1.28315e-08	11	3	8	0.226562	0.226562
pspD		phage shock protein PspD	3	77	201	386	1.47059	83.3693	0.0748207	5.44353e-10	2.75987e-06	1.28315e-08	11	3	8	0.226562	0.226562
pspC		envelope stress response membrane protein PspC	3	77	201	386	1.47059	83.3693	0.0748207	5.44353e-10	2.75987e-06	1.28315e-08	11	3	8	0.226562	0.226562
merD		mercury resistance co-regulator MerD	8	100	196	363	3.92157	78.4017	0.148163	5.46665e-10	2.77159e-06	1.28315e-08	11	6	6	1	1
IBG18_RS23860		GNAT family N-acetyltransferase	2	70	202	393	0.980392	84.8812	0.055587	5.54609e-10	2.81187e-06	1.29579e-08	15	1	14	0.000976562	0.000976562
H4F95_RS00520		DNA cytosine methyltransferase	120	153	84	310	58.8235	66.9546	2.89449	5.97551e-10	3.02959e-06	1.38972e-08	57	30	31	0.596642	0.791366
NBY27_RS23845		hypothetical protein	50	31	154	432	24.5098	93.3045	4.52451	7.23596e-10	3.66863e-06	1.56304e-08	35	17	20	0.49956	1
group_1626	merP	mercury resistance system periplasmic binding protein MerP	0	56	204	407	0	87.905	0	7.74071e-10	3.92454e-06	1.56304e-08	3	0	3	0.25	0.25
NGJ58_RS24030		ABC transporter substrate-binding protein	0	56	204	407	0	87.905	0	7.74071e-10	3.92454e-06	1.56304e-08	1	0	1	1	1
NGJ45_RS25685		sugar ABC transporter permease	0	56	204	407	0	87.905	0	7.74071e-10	3.92454e-06	1.56304e-08	1	0	1	1	1
NGK45_RS23325		carbohydrate ABC transporter permease	0	56	204	407	0	87.905	0	7.74071e-10	3.92454e-06	1.56304e-08	1	0	1	1	1
NGK57_RS25160		zinc-binding alcohol dehydrogenase	0	56	204	407	0	87.905	0	7.74071e-10	3.92454e-06	1.56304e-08	1	0	1	1	1
NGK38_RS25435		sugar phosphate isomerase/epimerase	0	56	204	407	0	87.905	0	7.74071e-10	3.92454e-06	1.56304e-08	1	0	1	1	1
NGJ22_RS23965		Gfo/Idh/MocA family oxidoreductase	0	56	204	407	0	87.905	0	7.74071e-10	3.92454e-06	1.56304e-08	1	0	1	1	1
NGK28_RS23920		glycoside hydrolase family 65 protein	0	56	204	407	0	87.905	0	7.74071e-10	3.92454e-06	1.56304e-08	1	0	1	1	1
pgmB		beta-phosphoglucomutase	0	56	204	407	0	87.905	0	7.74071e-10	3.92454e-06	1.56304e-08	1	0	1	1	1
NGJ46_RS25620		ABC transporter ATP-binding protein	0	56	204	407	0	87.905	0	7.74071e-10	3.92454e-06	1.56304e-08	1	0	1	1	1
NGK22_RS23930		OmpG family monomeric porin	0	56	204	407	0	87.905	0	7.74071e-10	3.92454e-06	1.56304e-08	1	0	1	1	1
pspE		thiosulfate sulfurtransferase PspE	0	56	204	407	0	87.905	0	7.74071e-10	3.92454e-06	1.56304e-08	1	0	1	1	1
NMC33_RS24600		YcjX family protein	0	56	204	407	0	87.905	0	7.74071e-10	3.92454e-06	1.56304e-08	1	0	1	1	1
EQB84_RS00895		YcjF family protein	0	56	204	407	0	87.905	0	7.74071e-10	3.92454e-06	1.56304e-08	1	0	1	1	1
tyrR		transcriptional regulator TyrR	0	56	204	407	0	87.905	0	7.74071e-10	3.92454e-06	1.56304e-08	1	0	1	1	1
tpx		thiol peroxidase	0	56	204	407	0	87.905	0	7.74071e-10	3.92454e-06	1.56304e-08	1	0	1	1	1
ycjG		L-Ala-D/L-Glu epimerase	0	56	204	407	0	87.905	0	7.74071e-10	3.92454e-06	1.56304e-08	1	0	1	1	1
mpaA		murein tripeptide amidase MpaA	0	56	204	407	0	87.905	0	7.74071e-10	3.92454e-06	1.56304e-08	1	0	1	1	1
mppA		murein tripeptide ABC transporter substrate-binding protein MppA	0	56	204	407	0	87.905	0	7.74071e-10	3.92454e-06	1.56304e-08	1	0	1	1	1
NGK66_RS23995		MarR family transcriptional regulator	0	56	204	407	0	87.905	0	7.74071e-10	3.92454e-06	1.56304e-08	1	0	1	1	1
CPJ11_RS00815		glutaredoxin domain-containing protein	0	56	204	407	0	87.905	0	7.74071e-10	3.92454e-06	1.56304e-08	1	0	1	1	1
NGK41_RS23575		Rho-binding antiterminator	0	56	204	407	0	87.905	0	7.74071e-10	3.92454e-06	1.56304e-08	1	0	1	1	1
NGJ83_RS25465		DeoR/GlpR family DNA-binding transcription regulator	0	56	204	407	0	87.905	0	7.74071e-10	3.92454e-06	1.56304e-08	1	0	1	1	1
NGK73_RS25575		VOC family protein	0	56	204	407	0	87.905	0	7.74071e-10	3.92454e-06	1.56304e-08	1	0	1	1	1
NGJ26_RS24755		carboxymuconolactone decarboxylase family protein	0	56	204	407	0	87.905	0	7.74071e-10	3.92454e-06	1.56304e-08	1	0	1	1	1
NGJ92_RS23980		cupin domain-containing protein	0	56	204	407	0	87.905	0	7.74071e-10	3.92454e-06	1.56304e-08	1	0	1	1	1
NGJ46_RS25530		NAD(P)-dependent alcohol dehydrogenase	0	56	204	407	0	87.905	0	7.74071e-10	3.92454e-06	1.56304e-08	1	0	1	1	1
uspE		universal stress protein UspE	0	56	204	407	0	87.905	0	7.74071e-10	3.92454e-06	1.56304e-08	1	0	1	1	1
NGK73_RS25540		APH(3')-I family aminoglycoside O-phosphotransferase	0	56	204	407	0	87.905	0	7.74071e-10	3.92454e-06	1.56304e-08	1	0	1	1	1
NGK54_RS23075		IS1-like element IS1B family transposase	0	56	204	407	0	87.905	0	7.74071e-10	3.92454e-06	1.56304e-08	2	0	2	0.5	0.5
group_816	merR	Hg(II)-responsive transcriptional regulator	0	56	204	407	0	87.905	0	7.74071e-10	3.92454e-06	1.56304e-08	3	0	3	0.25	0.25
HTV39_RS00980		hypothetical protein	126	166	78	297	61.7647	64.1469	2.89018	7.82237e-10	3.96594e-06	1.56304e-08	33	18	21	0.162756	0.728332
IST29_RS01150		LacI family DNA-binding transcriptional regulator	0	55	204	408	0	88.121	0	8.01561e-10	4.06391e-06	1.56304e-08	1	0	1	1	1
ogt		methylated-DNA--[protein]-cysteine S-methyltransferase	0	55	204	408	0	88.121	0	8.01561e-10	4.06391e-06	1.56304e-08	1	0	1	1	1
smrA		DNA endonuclease SmrA	0	55	204	408	0	88.121	0	8.01561e-10	4.06391e-06	1.56304e-08	1	0	1	1	1
NGJ20_RS23805		sensor domain-containing diguanylate cyclase	0	55	204	408	0	88.121	0	8.01561e-10	4.06391e-06	1.56304e-08	1	0	1	1	1
NGJ01_RS23800		EAL domain-containing protein	0	55	204	408	0	88.121	0	8.01561e-10	4.06391e-06	1.56304e-08	1	0	1	1	1
group_2321	merD	mercuric resistance transcriptional repressor MerD	0	55	204	408	0	88.121	0	8.01561e-10	4.06391e-06	1.56304e-08	4	0	4	0.125	0.125
group_2326	merA	mercury(II) reductase	0	55	204	408	0	88.121	0	8.01561e-10	4.06391e-06	1.56304e-08	4	0	4	0.125	0.125
group_2327	merP	mercury resistance system periplasmic binding protein MerP	0	55	204	408	0	88.121	0	8.01561e-10	4.06391e-06	1.56304e-08	4	0	4	0.125	0.125
NGJ01_RS23245		mercuric transport protein MerT	0	55	204	408	0	88.121	0	8.01561e-10	4.06391e-06	1.56304e-08	4	0	4	0.125	0.125
merE		broad-spectrum mercury transporter MerE	8	99	196	364	3.92157	78.6177	0.150072	9.42294e-10	4.77743e-06	1.83043e-08	11	6	6	1	1
merP		mercury resistance system periplasmic binding protein MerP	8	98	196	365	3.92157	78.8337	0.15202	9.69362e-10	4.91466e-06	1.87583e-08	11	6	6	1	1
group_306	umuC	translesion error-prone DNA polymerase V subunit UmuC	10	106	194	357	4.90196	77.1058	0.173604	1.03902e-09	5.26785e-06	2.00298e-08	15	6	10	0.301758	0.607239
MTW62_RS00420		type II toxin-antitoxin system HipA family toxin	50	32	154	431	24.5098	93.0886	4.37297	1.15781e-09	5.87011e-06	2.22353e-08	23	12	14	0.404873	1
K6M22_RS01105		DsbA family protein	125	165	79	298	61.2745	64.3629	2.85769	1.29911e-09	6.58648e-06	2.48547e-08	33	17	22	0.0801433	1
NGK35_RS22755		hypothetical protein	0	54	204	409	0	88.3369	0	1.35524e-09	6.87108e-06	2.58311e-08	4	0	4	0.125	0.125
EQB86_RS00880		cation transporter	1	62	203	401	0.490196	86.6091	0.0318608	1.37425e-09	6.96744e-06	2.60953e-08	4	1	4	0.125	0.625
merC		organomercurial transporter MerC	8	97	196	366	3.92157	79.0497	0.154008	1.58975e-09	8.06005e-06	3.00748e-08	11	6	6	1	1
J4V52_RS00965		lytic transglycosylase domain-containing protein	11	109	193	354	5.39216	76.4579	0.185102	1.63861e-09	8.30775e-06	3.08838e-08	17	8	9	1	1
IFJ76_RS24010		DUF5431 family protein	2	68	202	395	0.980392	85.3132	0.0575131	1.65667e-09	8.39932e-06	3.11086e-08	9	1	8	0.0390625	0.0390625
G4F93_RS00420		hypothetical protein	150	425	54	38	73.5294	8.20734	0.248366	1.70657e-09	8.65232e-06	3.19274e-08	21	14	10	0.189247	1
HTW00_RS00485		SDR family oxidoreductase	99	113	105	350	48.5294	75.594	2.92035	1.75589e-09	8.90237e-06	3.27293e-08	50	23	39	9.02149e-05	0.671811
IT786_RS22380		hypothetical protein	5	83	199	380	2.45098	82.0734	0.115033	1.79291e-09	9.09004e-06	3.32969e-08	11	4	9	0.0654297	0.548828
LNN29_RS22625		GrpB family protein	100	115	104	348	49.0196	75.162	2.9097	2.00601e-09	1.01705e-05	3.71185e-08	50	22	39	9.02149e-05	0.479888
merG		hypothetical protein	0	53	204	410	0	88.5529	0	2.42413e-09	1.22904e-05	4.43695e-08	4	0	4	0.125	0.125
group_2322	merB	organomercurial lyase MerB	0	53	204	410	0	88.5529	0	2.42413e-09	1.22904e-05	4.43695e-08	4	0	4	0.125	0.125
group_760	merT	mercuric ion transporter MerT	0	53	204	410	0	88.5529	0	2.42413e-09	1.22904e-05	4.43695e-08	2	0	2	0.5	0.5
group_1134	frmR	formaldehyde-responsive transcriptional repressor FrmR	1	60	203	403	0.490196	87.041	0.033087	2.45143e-09	1.24288e-05	4.45475e-08	5	1	4	0.375	0.375
group_1609	fghA	S-formylglutathione hydrolase	1	60	203	403	0.490196	87.041	0.033087	2.45143e-09	1.24288e-05	4.45475e-08	5	1	4	0.375	0.375
H1R14_RS01520		lytic transglycosylase domain-containing protein	127	172	77	291	62.2549	62.851	2.79047	2.5596e-09	1.29772e-05	4.63471e-08	35	20	20	0.49956	0.49956
group_1340	frmA	S-(hydroxymethyl)glutathione dehydrogenase	1	61	203	402	0.490196	86.8251	0.0324639	2.57614e-09	1.3061e-05	4.64806e-08	5	1	4	0.375	0.375
HVY75_RS22655		IS6-like element IS26 family transposase	137	195	67	268	67.1569	57.8834	2.81026	3.09839e-09	1.57088e-05	5.57051e-08	64	34	37	0.260435	0.707981
MJ614_RS01300		DUF3085 domain-containing protein	112	141	92	322	54.902	69.5464	2.78014	3.1115e-09	1.57753e-05	5.57431e-08	50	28	27	0.479888	0.671811
J8617_RS24065		hypothetical protein	122	163	82	300	59.8039	64.7948	2.73829	3.92512e-09	1.99004e-05	7.00718e-08	35	18	24	0.0409596	1
silR		copper/silver response regulator transcription factor SilR	4	76	200	387	1.96078	83.5853	0.101842	4.00659e-09	2.03134e-05	7.12751e-08	16	4	13	0.0212708	0.0768127
NGJ20_RS23525		VOC family protein	1	59	203	404	0.490196	87.257	0.0337313	4.25091e-09	2.15521e-05	7.53571e-08	4	1	3	0.625	0.625
group_2318	merC	organomercurial transporter MerC	0	51	204	412	0	88.9849	0	4.34252e-09	2.20166e-05	7.64464e-08	1	0	1	1	1
NGJ89_RS23040		type II site-specific deoxyribonuclease	0	51	204	412	0	88.9849	0	4.34252e-09	2.20166e-05	7.64464e-08	2	0	2	0.5	0.5
LNN29_RS23125		hypothetical protein	105	128	99	335	51.4706	72.3542	2.7758	4.73218e-09	2.39921e-05	8.30178e-08	54	27	31	0.340891	1
aac(6')-Ib		fluoroquinolone-acetylating aminoglycoside 6'-N-acetyltransferase AAC(6')-Ib-cr5	60	48	144	415	29.4118	89.6328	3.60243	4.98452e-09	2.52715e-05	8.71431e-08	42	21	25	0.279956	1
HTW58_RS00345		HAD domain-containing protein	132	186	72	277	64.7059	59.8272	2.73029	5.33443e-09	2.70456e-05	9.29401e-08	27	15	14	0.701108	1
CE141_RS26105		hypothetical protein	129	390	75	73	63.2353	15.7667	0.321949	5.38305e-09	2.72921e-05	9.34659e-08	47	31	24	0.0399861	1
OO990_RS24170		hypothetical protein	150	423	54	40	73.5294	8.63931	0.262674	5.5253e-09	2.80133e-05	9.56084e-08	19	14	9	0.0635681	1
mobI		conjugative transfer protein MobI(A/C)	146	417	58	46	71.5686	9.93521	0.277681	6.18918e-09	3.13791e-05	1.06732e-07	20	13	9	0.263176	0.823803
LJU36_RS24255		IS5 family transposase	1	57	203	406	0.490196	87.689	0.0350877	7.67021e-09	3.8888e-05	1.31824e-07	9	1	8	0.0390625	0.0390625
HTW23_RS00895		IS30-like element ISApl1 family transposase	40	22	164	441	19.6078	95.2484	4.88914	8.05937e-09	4.0861e-05	1.37875e-07	26	14	16	0.32694	0.845019
HTM95_RS00330		HNH endonuclease signature motif containing protein	111	141	93	322	54.4118	69.5464	2.72569	8.07671e-09	4.09489e-05	1.37875e-07	45	27	25	0.232693	0.551484
LCD40_RS24695		hypothetical protein	147	418	57	45	72.0588	9.71922	0.277638	9.03165e-09	4.57905e-05	1.53659e-07	20	14	8	0.115318	0.503445
MOP53_RS24900		hypothetical protein	147	417	57	46	72.0588	9.93521	0.284488	1.22832e-08	6.22757e-05	2.0828e-07	21	15	8	0.0783539	0.38331
NGK55_RS23455		IS1-like element IS1B family transposase	1	56	203	407	0.490196	87.905	0.0358023	1.30664e-08	6.62464e-05	2.20821e-07	4	1	3	0.625	0.625
group_2325	merB	organomercurial lyase MerB	0	48	204	415	0	89.6328	0	1.38842e-08	7.0393e-05	2.33864e-07	1	0	1	1	1
HBK83_RS22490		heavy metal translocating P-type ATPase	0	49	204	414	0	89.4168	0	1.40871e-08	7.14214e-05	2.35714e-07	8	0	8	0.0078125	0.0078125
NMC34_RS24595		site-specific integrase	0	49	204	414	0	89.4168	0	1.40871e-08	7.14214e-05	2.35714e-07	9	0	9	0.00390625	0.00390625
sul3		sulfonamide-resistant dihydropteroate synthase Sul3	97	115	107	348	47.549	75.162	2.74328	1.61838e-08	8.20517e-05	2.69907e-07	51	21	39	0.000198039	0.262438
I6U41_RS00980		IS3 family transposase	26	8	178	455	12.7451	98.2721	8.30758	1.94307e-08	9.85138e-05	3.22996e-07	24	16	8	0.15159	0.15159
FGU68_RS23290		HNH endonuclease signature motif containing protein	159	257	45	206	77.9412	44.4924	2.83217	2.29473e-08	0.000116343	3.80206e-07	42	29	19	0.0195205	0.643969
L2D47_RS28000		BRCT domain-containing protein	1	54	203	409	0.490196	88.3369	0.0373107	2.38257e-08	0.000120796	3.93473e-07	8	1	7	0.0703125	0.0703125
CA696_RS28710		hypothetical protein	70	68	134	395	34.3137	85.3132	3.03446	2.48311e-08	0.000125894	4.08745e-07	50	17	38	0.000305864	0.0328391
merR		mercury resistance transcriptional regulator MerR	14	112	190	351	6.86275	75.8099	0.230921	2.61538e-08	0.0001326	4.29126e-07	11	3	9	0.0654297	0.226562
IYY09_RS00480		hypothetical protein	51	39	153	424	25	91.5767	3.62393	3.15151e-08	0.000159781	5.15424e-07	25	12	17	0.107752	1
CRG85_RS24595		methyltransferase	93	110	111	353	45.5882	76.2419	2.6887	3.33133e-08	0.000168898	5.43082e-07	52	30	29	0.33175	0.488456
dfrA19		trimethoprim-resistant dihydrofolate reductase DfrA19	1	53	203	410	0.490196	88.5529	0.0381076	3.99072e-08	0.000202329	6.46419e-07	8	1	7	0.0703125	0.0703125
OCV84_RS27160		hypothetical protein	1	53	203	410	0.490196	88.5529	0.0381076	3.99072e-08	0.000202329	6.46419e-07	8	1	7	0.0703125	0.0703125
group_1141	merG	phenylmercury resistance protein MerG	0	45	204	418	0	90.2808	0	4.42885e-08	0.000224543	7.12834e-07	1	0	1	1	1
AXA52_RS24245		extended-spectrum class A beta-lactamase SHV-12	0	45	204	418	0	90.2808	0	4.42885e-08	0.000224543	7.12834e-07	9	0	9	0.00390625	0.00390625
FC625_RS22850		DUF3883 domain-containing protein	14	0	190	463	6.86275	100	inf	4.55582e-08	0.00023098	7.30949e-07	3	3	0	0.25	0.25
Y979_RS25165		hypothetical protein	147	414	57	49	72.0588	10.5832	0.305238	6.71257e-08	0.000340327	1.07359e-06	22	16	8	0.0524788	0.286279
tetR(D)		tetracycline resistance transcriptional repressor TetR(D)	1	52	203	411	0.490196	88.7689	0.0389352	7.03213e-08	0.000356529	1.12116e-06	8	1	7	0.0703125	0.0703125
HS539_RS00800		hypothetical protein	140	403	64	60	68.6275	12.959	0.325682	7.23464e-08	0.000366796	1.14983e-06	31	20	15	0.149613	1
LT980_RS26705		IS1380-like element IS1247 family transposase	0	44	204	419	0	90.4968	0	7.40902e-08	0.000375637	1.16658e-06	7	0	7	0.015625	0.015625
aac(3)-IIg		aminoglycoside N-acetyltransferase AAC(3)-IIg	0	44	204	419	0	90.4968	0	7.40902e-08	0.000375637	1.16658e-06	7	0	7	0.015625	0.015625
group_2216	arr	NAD(+)--rifampin ADP-ribosyltransferase	0	44	204	419	0	90.4968	0	7.40902e-08	0.000375637	1.16658e-06	7	0	7	0.015625	0.015625
DBP88_RS01990		IS5-like element IS903B family transposase	2	57	202	406	0.980392	87.689	0.0705228	7.95181e-08	0.000403157	1.24816e-06	13	2	11	0.0224609	0.0224609
INN77_RS25390		hypothetical protein	41	27	163	436	20.098	94.1685	4.0618	1.03023e-07	0.000522328	1.60846e-06	31	16	18	0.47313	1
JI996_RS25395		hypothetical protein	32	16	172	447	15.6863	96.5443	5.19767	1.03106e-07	0.000522749	1.60846e-06	22	13	12	0.523467	0.831812
cadR		Cd(II)/Pb(II)-responsive transcriptional regulator	1	50	203	413	0.490196	89.2009	0.0406897	1.21086e-07	0.000613906	1.87739e-06	8	1	7	0.0703125	0.0703125
group_2127	lspA	signal peptidase II	1	50	203	413	0.490196	89.2009	0.0406897	1.21086e-07	0.000613906	1.87739e-06	8	1	7	0.0703125	0.0703125
group_2145	frmA	S-(hydroxymethyl)glutathione dehydrogenase/class III alcohol dehydrogenase	1	51	203	412	0.490196	88.9849	0.0397952	1.30866e-07	0.000663492	2.02284e-06	8	1	7	0.0703125	0.0703125
group_110	intI1	class 1 integron integrase IntI1	2	56	202	407	0.980392	87.905	0.071959	1.32675e-07	0.000672663	2.04457e-06	7	2	5	0.453125	0.453125
HTQ43_RS00910		DUF5417 domain-containing protein	113	155	91	308	55.3922	66.5227	2.46749	1.47968e-07	0.000750198	2.27333e-06	34	19	18	0.607591	0.864166
HU826_RS22830		IS5-like element IS903B family transposase	7	79	197	384	3.43137	82.9374	0.172717	1.57044e-07	0.000796211	2.40547e-06	14	6	11	0.057373	0.790527
NGJ78_RS23560		IS6-like element IS26 family transposase	4	66	200	397	1.96078	85.7451	0.120303	1.64046e-07	0.000831712	2.50516e-06	9	4	5	1	1
umuD		translesion error-prone DNA polymerase V autoproteolytic subunit	140	401	64	62	68.6275	13.3909	0.338217	1.6463e-07	0.000834675	2.50653e-06	31	21	15	0.0707555	1
CQP61_RS30795		Tn3 family transposase	5	70	199	393	2.45098	84.8812	0.141062	2.01827e-07	0.00102326	3.06365e-06	19	4	16	0.00442505	0.0192108
NIT05_RS00730		hypothetical protein	41	187	163	276	20.098	59.6112	0.371248	2.34329e-07	0.00118805	3.54641e-06	40	20	25	0.15386	1
CDC27_RS26400		Ig-like domain-containing protein	73	79	131	384	35.7843	82.9374	2.70867	2.50036e-07	0.00126768	3.77287e-06	54	21	38	0.00383827	0.133674
blaOXA		oxacillin-hydrolyzing class D beta-lactamase OXA-1	68	70	136	393	33.3333	84.8812	2.80714	2.59273e-07	0.00131451	3.90064e-06	45	22	27	0.232693	1
HTG91_RS00120		phosphoadenosine phosphosulfate reductase family protein	8	82	196	381	3.92157	82.2894	0.189647	2.60711e-07	0.0013218	3.91066e-06	28	6	22	0.00371917	0.00371917
traF		thioredoxin family protein	115	162	89	301	56.3725	65.0108	2.40082	2.90985e-07	0.0014753	4.3519e-06	43	24	22	0.542384	1
MOP47_RS00435		AAA family ATPase	22	7	182	456	10.7843	98.4881	7.87441	3.61154e-07	0.00183105	5.38544e-06	8	5	4	0.726562	1
MOP57_RS24265		hypothetical protein	23	8	181	455	11.2745	98.2721	7.22721	3.7741e-07	0.00191347	5.61135e-06	9	5	5	1	1
blaLAP		class A beta-lactamase LAP-2	24	9	180	454	11.7647	98.0562	6.72593	3.80578e-07	0.00192953	5.63591e-06	8	5	3	0.726562	0.726562
tet(D)		tetracycline efflux MFS transporter Tet(D)	1	48	203	415	0.490196	89.6328	0.0425903	3.81285e-07	0.00193312	5.63591e-06	8	1	7	0.0703125	0.0703125
H5E94_RS01245		nuclear transport factor 2 family protein	0	40	204	423	0	91.3607	0	3.98366e-07	0.00201972	5.87127e-06	7	0	7	0.015625	0.015625
FC625_RS22155		IS5-like element ISKpn26 family transposase	43	32	161	431	21.0784	93.0886	3.59724	4.14005e-07	0.00209901	6.08408e-06	28	11	19	0.0871586	0.344928
JR341_RS00635		Tn3 family transposase	7	76	197	387	3.43137	83.5853	0.180938	4.22789e-07	0.00214354	6.19521e-06	14	6	9	0.42395	0.790527
group_2035	repHI2	IncHI-type plasmid replication initiator protein RepHI2	53	48	151	415	25.9804	89.6328	3.03463	5.96583e-07	0.00302468	8.71665e-06	56	31	29	0.504404	0.893853
G5B34_RS22585		hypothetical protein	1	46	203	417	0.490196	90.0648	0.0446562	6.19243e-07	0.00313956	9.02173e-06	8	1	7	0.0703125	0.0703125
GEO45_RS23640		thioredoxin fold domain-containing protein	112	158	92	305	54.902	65.8747	2.35003	6.22952e-07	0.00315837	9.04976e-06	45	27	25	0.232693	0.551484
trhH		IncHI-type conjugal transfer protein TrhH	146	407	58	56	71.5686	12.095	0.346353	6.43237e-07	0.00326121	9.31774e-06	26	19	9	0.0289593	0.168638
FC633_RS23230		hypothetical protein	150	414	54	49	73.5294	10.5832	0.328771	6.49493e-07	0.00329293	9.35492e-06	25	18	10	0.0432853	0.424356
repHI2		IncHI-type plasmid replication initiator protein RepHI2	150	414	54	49	73.5294	10.5832	0.328771	6.49493e-07	0.00329293	9.35492e-06	55	27	32	0.28061	1
tnpB		IS66 family insertion sequence element accessory protein TnpB	31	17	173	446	15.1961	96.3283	4.70112	7.30733e-07	0.00370482	1.04952e-05	9	4	7	0.179688	1
hypA		hydrogenase maturation nickel metallochaperone HypA	5	66	199	397	2.45098	85.7451	0.151134	9.34059e-07	0.00473568	1.33776e-05	14	4	10	0.179565	0.179565
E6O76_RS23505		penicillin-binding transpeptidase domain-containing protein	23	9	181	454	11.2745	98.0562	6.41007	9.78295e-07	0.00495996	1.39717e-05	8	5	4	0.726562	1
NGK69_RS25610		hypothetical protein	11	89	193	374	5.39216	80.7775	0.239506	9.98491e-07	0.00506235	1.42201e-05	18	2	16	0.00131226	0.00131226
AXJ76_RS24170		DUF3330 domain-containing protein	6	70	198	393	2.94118	84.8812	0.17013	1.04051e-06	0.00527537	1.47357e-05	13	5	8	0.581055	0.581055
G4F94_RS00290		IS4-like element ISVsa5 family transposase	6	70	198	393	2.94118	84.8812	0.17013	1.04051e-06	0.00527537	1.47357e-05	11	6	7	0.548828	1
group_2314	cadR	Cd(II)/Pb(II)-responsive transcriptional regulator	1	45	203	418	0.490196	90.2808	0.0457581	1.10491e-06	0.00560188	1.55608e-05	3	1	2	1	1
L3071_RS23185		type II toxin-antitoxin system HipA family toxin	1	45	203	418	0.490196	90.2808	0.0457581	1.10491e-06	0.00560188	1.55608e-05	7	1	6	0.125	0.125
DXN11_RS25450		hypothetical protein	149	410	55	53	73.0392	11.4471	0.3502	1.28458e-06	0.00651283	1.79912e-05	17	13	7	0.0490417	0.629059
R2TS_RS23820		hypothetical protein	149	410	55	53	73.0392	11.4471	0.3502	1.28458e-06	0.00651283	1.79912e-05	18	13	8	0.0962524	0.814529
ampR		LysR family transcriptional regulator AmpR	5	64	199	399	2.45098	86.1771	0.156643	1.50439e-06	0.00762726	2.10117e-05	14	4	10	0.179565	0.179565
IFJ76_RS23315		type II toxin-antitoxin system HipA family toxin	49	201	155	262	24.0196	56.5875	0.412069	1.60283e-06	0.00812637	2.23252e-05	44	21	32	0.00365777	0.880396
HTN72_RS00845		DUF4942 domain-containing protein	142	231	62	232	69.6078	50.108	2.30024	2.0345e-06	0.0103149	2.826e-05	60	40	26	0.0134893	0.366294
HPC66_RS23410		hypothetical protein	4	58	200	405	1.96078	87.473	0.139655	2.14088e-06	0.0108543	2.95756e-05	7	2	5	0.453125	0.453125
HTN94_RS01115		hypothetical protein	4	58	200	405	1.96078	87.473	0.139655	2.14088e-06	0.0108543	2.95756e-05	6	2	4	0.6875	0.6875
CA902_RS24250		IS6-like element IS26 family transposase	75	88	129	375	36.7647	80.9935	2.47754	2.16857e-06	0.0109947	2.98768e-05	44	17	33	0.00126003	0.174171
HBA67_RS00735		hypothetical protein	192	372	12	91	94.1176	19.6544	3.91398	2.26199e-06	0.0114683	3.10794e-05	25	16	10	0.229523	0.424356
group_1599	aac(3)-IId	aminoglycoside N-acetyltransferase AAC(3)-IId	22	9	182	454	10.7843	98.0562	6.09768	2.47721e-06	0.0125594	3.39444e-05	9	5	6	0.507812	1
sul1		sulfonamide-resistant dihydropteroate synthase Sul1	58	59	146	404	28.4314	87.257	2.72022	2.54902e-06	0.0129235	3.48343e-05	47	24	29	0.143865	1
gltS		sodium/glutamate symporter	8	75	196	388	3.92157	83.8013	0.211156	2.88787e-06	0.0146415	3.93589e-05	10	6	7	0.34375	0.753906
C3K24_RS26500		recombinase family protein	34	23	170	440	16.6667	95.0324	3.82609	3.06244e-06	0.0155266	4.16262e-05	27	8	20	0.0191573	0.052239
LJN58_RS24480		hypothetical protein	35	25	169	438	17.1569	94.6004	3.6284	3.12389e-06	0.0158381	4.23479e-05	19	13	8	0.167068	0.647606
HTF87_RS00050		hypothetical protein	4	57	200	406	1.96078	87.689	0.142456	3.4479e-06	0.0174808	4.66156e-05	8	3	5	0.726562	0.726562
group_2157	istB	IS21-like element helper ATPase IstB	0	34	204	429	0	92.6566	0	3.70831e-06	0.0188012	5.00031e-05	9	0	9	0.00390625	0.00390625
BN1329_RS01050		ISNCY family transposase	5	61	199	402	2.45098	86.8251	0.165582	4.013e-06	0.0203459	5.3968e-05	11	4	7	0.548828	0.548828
group_85	intI1	class 1 integron integrase IntI1	18	6	186	457	8.82353	98.7041	7.37097	6.41005e-06	0.0324989	8.5976e-05	17	13	5	0.0490417	0.143463
LCD40_RS24120		IS110-like element IS4321 family transposase	6	63	198	400	2.94118	86.3931	0.1924	7.23919e-06	0.0367027	9.68408e-05	13	5	9	0.266846	0.581055
HTK58_RS00555		DUF3330 domain-containing protein	49	48	155	415	24.0196	89.6328	2.7332	8.53233e-06	0.0432589	0.000113839	42	17	29	0.0195205	0.279956
HPC66_RS23090		quinolone resistance pentapeptide repeat protein QnrA1	2	44	202	419	0.980392	90.4968	0.0942844	9.05263e-06	0.0458968	0.000120464	9	1	8	0.0390625	0.0390625
AXJ76_RS27130		hypothetical protein	1	39	203	424	0.490196	91.5767	0.0535556	9.12209e-06	0.046249	0.000121071	12	1	11	0.00634766	0.00634766
NL730_RS24930		recombinase family protein	32	23	172	440	15.6863	95.0324	3.55915	1.0939e-05	0.0554606	0.000144806	18	11	8	0.480682	0.814529
GVI75_RS25435		HNH endonuclease signature motif containing protein	48	190	156	273	23.5294	58.9633	0.442105	1.10088e-05	0.0558145	0.00014535	45	20	33	0.0024589	0.551484
AXA52_RS27120		hypothetical protein	0	31	204	432	0	93.3045	0	1.13187e-05	0.0573858	0.000148668	6	0	6	0.03125	0.03125
GVI76_RS26250		site-specific integrase	0	31	204	432	0	93.3045	0	1.13187e-05	0.0573858	0.000148668	5	0	5	0.0625	0.0625
AXJ76_RS27710		hypothetical protein	8	70	196	393	3.92157	84.8812	0.229155	1.14066e-05	0.0578312	0.000149435	11	6	5	1	1
NHV84_RS00900		ISNCY-like element ISLad2 family transposase	3	48	201	415	1.47059	89.6328	0.129042	1.26e-05	0.0638819	0.000164221	8	2	6	0.289062	0.289062
group_1216	silS	copper/silver sensor histidine kinase SilS	3	48	201	415	1.47059	89.6328	0.129042	1.26e-05	0.0638819	0.000164221	12	3	10	0.0385742	0.145996
MOP53_RS25275		IS66 family transposase	23	12	181	451	11.2745	97.4082	4.77578	1.31354e-05	0.0665966	0.000170761	9	5	6	0.507812	1
HTH40_RS00355		conjugal transfer protein TraG N-terminal domain-containing protein	141	390	63	73	69.1176	15.7667	0.418926	1.61168e-05	0.0817123	0.000208983	38	26	14	0.0335524	0.143307
KH432_RS25650		phosphoethanolamine--lipid A transferase MCR-1.1	17	6	187	457	8.33333	98.7041	6.92424	1.66962e-05	0.0846496	0.000215943	13	7	6	1	1
NGJ92_RS24695		hypothetical protein	5	56	199	407	2.45098	87.905	0.182609	1.74373e-05	0.0884073	0.000224955	16	4	12	0.0768127	0.0768127
MTX01_RS00505		hypothetical protein	74	94	130	369	36.2745	79.6976	2.23453	1.89068e-05	0.0958574	0.000243293	46	19	36	0.000156417	0.301996
NGJ45_RS25835		IS3-like element ISSen4 family transposase	0	30	204	433	0	93.5205	0	1.91812e-05	0.0972485	0.000245577	4	0	4	0.125	0.125
FHN83_RS01105		IS5-like element IS903B family transposase	0	30	204	433	0	93.5205	0	1.91812e-05	0.0972485	0.000245577	6	0	6	0.03125	0.03125
LZK29_RS23040		IS5-like element ISKpn26 family transposase	9	0	195	463	4.41176	100	inf	2.06706e-05	0.1048	0.000263979	2	2	0	0.5	0.5
L1P14_RS25320		chloramphenicol efflux MFS transporter CmlA1	71	89	133	374	34.8039	80.7775	2.2433	2.17764e-05	0.110407	0.000277403	44	19	34	0.000388131	0.451381
dfrA17		trimethoprim-resistant dihydrofolate reductase DfrA17	21	10	183	453	10.2941	97.8402	5.19836	2.27792e-05	0.115491	0.00028945	15	8	7	1	1
INN77_RS25525		pyridoxamine 5'-phosphate oxidase family protein	12	2	192	461	5.88235	99.568	14.4062	2.57739e-05	0.130674	0.000326684	6	4	2	0.6875	0.6875
IYY09_RS01040		hypothetical protein	147	399	57	64	72.0588	13.8229	0.413666	2.84591e-05	0.144287	0.000359819	25	18	10	0.0432853	0.424356
HTQ73_RS00025		methyltransferase	34	27	170	436	16.6667	94.1685	3.22963	2.87285e-05	0.145654	0.000362322	30	13	21	0.0427739	0.584665
JJE78_RS24700		IS3-like element ISKpn18 family transposase	24	14	180	449	11.7647	96.9762	4.27619	3.07846e-05	0.156078	0.00038729	7	4	4	1	1
group_1691	istB	IS21-like element IS21 family helper ATPase IstB	13	3	191	460	6.37255	99.3521	10.4363	3.38386e-05	0.171561	0.000422565	4	2	2	1	1
group_1699	istA	IS21-like element IS21 family transposase	13	3	191	460	6.37255	99.3521	10.4363	3.38386e-05	0.171561	0.000422565	4	2	2	1	1
HEC83_RS24035		replication initiation protein	13	3	191	460	6.37255	99.3521	10.4363	3.38386e-05	0.171561	0.000422565	10	7	3	0.34375	0.34375
FR772_RS26080		DeoR/GlpR family DNA-binding transcription regulator	0	29	204	434	0	93.7365	0	3.42541e-05	0.173668	0.000424617	9	0	9	0.00390625	0.00390625
R2TS_RS23605		type A-2 chloramphenicol O-acetyltransferase CatII	0	29	204	434	0	93.7365	0	3.42541e-05	0.173668	0.000424617	7	0	7	0.015625	0.015625
LJU37_RS23915		IS110 family transposase	0	29	204	434	0	93.7365	0	3.42541e-05	0.173668	0.000424617	6	0	6	0.03125	0.03125
HS677_RS01310		L-threonate dehydrogenase	0	28	204	435	0	93.9525	0	3.45384e-05	0.175109	0.000426057	8	0	8	0.0078125	0.0078125
NGJ46_RS26295		IS5-like element IS903B family transposase	0	28	204	435	0	93.9525	0	3.45384e-05	0.175109	0.000426057	4	0	4	0.125	0.125
HTT58_RS00360		Ig-like domain-containing protein	47	48	157	415	23.0392	89.6328	2.58824	3.49912e-05	0.177405	0.000430596	33	14	26	0.00131873	0.48685
H5E46_RS00760		ANT(3'')-Ia family aminoglycoside nucleotidyltransferase AadA5	21	11	183	452	10.2941	97.6242	4.71535	3.5527e-05	0.180122	0.000435077	14	8	6	0.790527	0.790527
JW961_RS22350		Ig-like domain-containing protein	21	11	183	452	10.2941	97.6242	4.71535	3.5527e-05	0.180122	0.000435077	10	5	5	1	1
CU081_RS25310		FRG domain-containing protein	4	50	200	413	1.96078	89.2009	0.1652	3.97352e-05	0.201458	0.00048544	7	3	4	1	1
qac		quaternary ammonium compound efflux SMR transporter QacL	72	93	132	370	35.2941	79.9136	2.17009	4.07845e-05	0.206777	0.000497061	49	21	37	0.000469757	0.391603
D8M16_RS24045		SprT-like domain-containing protein	1	34	203	429	0.490196	92.6566	0.0621559	4.43193e-05	0.224699	0.000537557	7	1	6	0.125	0.125
ardK		antirestriction protein ArdAB regulator ArdK	1	34	203	429	0.490196	92.6566	0.0621559	4.43193e-05	0.224699	0.000537557	7	1	6	0.125	0.125
CEP97_RS00115		IS4-like element ISVsa5 family transposase	8	65	196	398	3.92157	85.9611	0.249922	4.44889e-05	0.225559	0.000538326	8	3	6	0.289062	0.726562
group_2257	dfrA14	trimethoprim-resistant dihydrofolate reductase DfrA14	27	19	177	444	13.2353	95.8963	3.56467	4.56834e-05	0.231615	0.000551463	10	5	8	0.109375	1
HTV99_RS00680		extended-spectrum class A beta-lactamase CTX-M-14	37	33	167	430	18.1373	92.8726	2.88695	5.09102e-05	0.258114	0.000613098	24	11	17	0.0639147	0.83882
MQH03_RS23195		IS91-like element ISVsa3 family transposase	28	20	176	443	13.7255	95.6803	3.52386	5.77351e-05	0.292717	0.000693643	19	11	9	0.647606	1
KR491_RS00910		nuclease-related domain-containing protein	147	396	57	67	72.0588	14.4708	0.436337	6.01593e-05	0.305007	0.000721058	22	16	8	0.0524788	0.286279
HTV39_RS00760		fosfomycin resistance glutathione transferase FosA3	37	34	167	429	18.1373	92.6566	2.79553	6.35423e-05	0.322159	0.00075981	23	9	18	0.010622	0.404873
dfrA14		trimethoprim-resistant dihydrofolate reductase DfrA14	5	52	199	411	2.45098	88.7689	0.198589	6.89183e-05	0.349416	0.000822155	23	5	19	0.00259948	0.010622
NFH10_RS23875		permease	8	0	196	463	3.92157	100	inf	6.94995e-05	0.352362	0.000827141	1	1	0	1	1
HEC83_RS24080		hypothetical protein	138	380	66	83	67.6471	17.9266	0.456699	7.42426e-05	0.37641	0.000881523	50	34	20	0.0153467	0.202639
NGJ92_RS24490		DUF6012 family protein	40	161	164	302	19.6078	65.2268	0.457506	7.68266e-05	0.389511	0.000910072	53	16	43	5.55052e-06	0.00548634
NGJ50_RS24150		hypothetical protein	125	355	79	108	61.2745	23.3261	0.481369	7.83726e-05	0.397349	0.000926222	39	21	20	0.749259	1
NGK55_RS23025		IS110-like element IS5075 family transposase	11	74	193	389	5.39216	84.0173	0.299608	7.99417e-05	0.405305	0.000942569	9	1	8	0.0390625	0.0390625
JQL78_RS23640		hypothetical protein	11	75	193	388	5.39216	83.8013	0.294853	8.09409e-05	0.41037	0.000952135	13	2	11	0.0224609	0.0224609
IBY99_RS26325		hypothetical protein	174	330	30	133	85.2941	28.7257	2.33758	8.43537e-05	0.427673	0.000989984	30	13	19	0.200488	0.584665
NMU36_RS25160		IS256 family transposase	75	101	129	362	36.7647	78.1857	2.08381	8.58608e-05	0.435314	0.00100535	45	19	35	0.000247088	0.371298
catA		type A-1 chloramphenicol O-acetyltransferase	3	43	201	420	1.47059	90.7127	0.145783	8.82949e-05	0.447655	0.00103146	14	3	12	0.0129395	0.057373
JMM80_RS26390		IS6-like element IS26 family transposase	0	26	204	437	0	94.3844	0	9.99088e-05	0.506538	0.00115913	7	0	7	0.015625	0.015625
DBP88_RS25490		hypothetical protein	0	26	204	437	0	94.3844	0	9.99088e-05	0.506538	0.00115913	6	0	6	0.03125	0.03125
HTN72_RS01345		IS110-like element IS5075 family transposase	0	26	204	437	0	94.3844	0	9.99088e-05	0.506538	0.00115913	6	0	6	0.03125	0.03125
INN77_RS25495		DUF3330 domain-containing protein	13	4	191	459	6.37255	99.1361	7.81021	0.000104885	0.531768	0.00121408	11	7	4	0.548828	0.548828
NGK38_RS25730		helix-turn-helix domain-containing protein	12	77	192	386	5.88235	83.3693	0.313312	0.00010591	0.536964	0.00122315	10	5	8	0.109375	1
NGK42_RS26035		DUF6012 family protein	7	59	197	404	3.43137	87.257	0.243311	0.000110153	0.558476	0.00126926	12	6	6	1	1
group_105	intI1	class 1 integron integrase IntI1	2	37	202	426	0.980392	92.0086	0.113995	0.000111422	0.564912	0.00127808	10	2	8	0.109375	0.109375
D8768_RS25005		restriction endonuclease	2	37	202	426	0.980392	92.0086	0.113995	0.000111422	0.564912	0.00127808	12	2	10	0.0385742	0.0385742
HJI43_RS23245		HNH endonuclease signature motif containing protein	6	54	198	409	2.94118	88.3369	0.229517	0.000114098	0.578477	0.00130582	11	4	7	0.548828	0.548828
HTM95_RS00705		winged helix-turn-helix domain-containing protein	37	35	167	428	18.1373	92.4406	2.70932	0.000116832	0.592339	0.0013341	24	9	19	0.00661075	0.307456
MTW33_RS01260		hypothetical protein	90	132	114	331	44.1176	71.4903	1.97967	0.00011906	0.603634	0.00135648	48	33	27	0.0132833	0.470879
JQL73_RS23290		DUF4942 domain-containing protein	1	31	203	432	0.490196	93.3045	0.0686477	0.000126277	0.640227	0.00142914	11	1	10	0.0117188	0.0117188
JQL76_RS23030		IS110-like element IS4321 family transposase	1	31	203	432	0.490196	93.3045	0.0686477	0.000126277	0.640227	0.00142914	9	1	8	0.0390625	0.0390625
HTY45_RS01535		ISNCY-like element ISKpn21 family transposase	1	32	203	431	0.490196	93.0886	0.0663485	0.000126846	0.643111	0.00142914	8	1	7	0.0703125	0.0703125
NGJ98_RS25335		IS1-like element IS1B family transposase	1	32	203	431	0.490196	93.0886	0.0663485	0.000126846	0.643111	0.00142914	5	1	4	0.375	0.375
HTO89_RS00255		IS5-like element IS903B family transposase	1	32	203	431	0.490196	93.0886	0.0663485	0.000126846	0.643111	0.00142914	16	1	15	0.000518799	0.000518799
group_318	traD	conjugative transfer system coupling protein TraD	3	41	201	422	1.47059	91.1447	0.153622	0.000141523	0.717522	0.00159096	16	2	14	0.00418091	0.00418091
GUU82_RS23225		FidL-like protein	37	36	167	427	18.1373	92.2246	2.62791	0.000142867	0.724335	0.00160251	25	9	20	0.00407732	0.229523
NGK66_RS24855		hypothetical protein	69	230	135	233	33.8235	50.324	0.517778	0.00014401	0.73013	0.00161177	74	36	47	0.0265168	0.907561
A7P63_RS24200		IS6-like element IS26 family transposase	38	37	166	426	18.6275	92.0086	2.63562	0.000155666	0.789227	0.00173839	30	14	17	0.584665	0.855536
GVI70_RS22030		hypothetical protein	168	429	36	34	82.3529	7.34341	0.369852	0.000167578	0.849621	0.0018673	21	15	8	0.0783539	0.38331
GVI76_RS26110		P-loop NTPase fold protein	0	24	204	439	0	94.8164	0	0.000171513	0.869573	0.00190696	8	0	8	0.0078125	0.0078125
EQB81_RS01585		hypothetical protein	172	435	32	28	84.3137	6.04752	0.345977	0.000180839	0.916856	0.00200625	25	14	11	0.690038	0.690038
IN350_RS00750		quinolone resistance pentapeptide repeat protein QnrB1	0	25	204	438	0	94.6004	0	0.000183468	0.930183	0.00201238	6	0	6	0.03125	0.03125
NGK23_RS23045		hypothetical protein	0	25	204	438	0	94.6004	0	0.000183468	0.930183	0.00201238	2	0	2	0.5	0.5
group_2159	istA	IS21-like element ISCfr8 family transposase	0	25	204	438	0	94.6004	0	0.000183468	0.930183	0.00201238	9	0	9	0.00390625	0.00390625
group_2324	merB	organomercurial lyase MerB	0	25	204	438	0	94.6004	0	0.000183468	0.930183	0.00201238	2	0	2	0.5	0.5
NGK38_RS26050		hypothetical protein	0	25	204	438	0	94.6004	0	0.000183468	0.930183	0.00201238	2	0	2	0.5	0.5
HEC83_RS23600		recombinase family protein	11	72	193	391	5.39216	84.4492	0.309514	0.000183774	0.931733	0.00201238	18	8	13	0.0962524	0.814529
group_1029	sul1	sulfonamide-resistant dihydropteroate synthase Sul1	2	36	202	427	0.980392	92.2246	0.117437	0.000184718	0.936521	0.00201402	13	2	12	0.00341797	0.0224609
KZX48_RS24415		IS5 family transposase	2	36	202	427	0.980392	92.2246	0.117437	0.000184718	0.936521	0.00201402	13	2	12	0.00341797	0.0224609
istB		IS21-like element IS100kyp family helper ATPase IstB	22	15	182	448	10.7843	96.7603	3.61026	0.000187582	0.951042	0.00203649	10	5	6	0.753906	1
istA		IS21-like element IS100 family transposase	22	15	182	448	10.7843	96.7603	3.61026	0.000187582	0.951042	0.00203649	10	5	6	0.753906	1
group_2315	cadR	Cd(II)/Pb(II)-responsive transcriptional regulator	1	30	203	433	0.490196	93.5205	0.0711002	0.000205776	1	0.00222924	3	1	3	0.25	1
L0F61_RS26160		type II toxin-antitoxin system RelE/ParE family toxin	172	434	32	29	84.3137	6.2635	0.359159	0.000212552	1	0.00229774	25	14	11	0.690038	0.690038
APS44_RS24390		IS6-like element IS26 family transposase	3	40	201	423	1.47059	91.3607	0.157836	0.000228802	1	0.00246814	18	3	15	0.00753784	0.00753784
HTT69_RS01425		quinolone resistance pentapeptide repeat protein QnrS2	7	0	197	463	3.43137	100	inf	0.000232841	1	0.00250638	1	1	0	1	1
tetC		tetracyline resistance-associated transcriptional repressor TetC	12	74	192	389	5.88235	84.0173	0.328547	0.000236103	1	0.0025361	10	5	8	0.109375	1
estX		alpha/beta fold putative hydrolase EstX	60	76	144	387	29.4118	83.5853	2.12171	0.000237722	1	0.0025481	49	20	36	0.00140269	0.25287
HEC77_RS22965		IS3 family transposase	15	7	189	456	7.35294	98.4881	5.17007	0.000245892	1	0.00263011	17	10	7	0.629059	0.629059
group_1027	sul1	sulfonamide-resistant dihydropteroate synthase Sul1	4	44	200	419	1.96078	90.4968	0.190455	0.000256649	1	0.00273939	16	3	13	0.0212708	0.0212708
JQL76_RS23590		hypothetical protein	147	392	57	71	72.0588	15.3348	0.467105	0.000258287	1	0.00275108	23	17	9	0.0346897	0.404873
N6H17_RS25110		Ig-like domain-containing protein	120	340	84	123	58.8235	26.5659	0.516807	0.000265513	1	0.00282212	66	45	31	0.00427241	0.712231
M5T12_RS25960		aminoglycoside N-acetyltransferase AAC(6')-Ib3	0	23	204	440	0	95.0324	0	0.000292302	1	0.00309388	9	0	9	0.00390625	0.00390625
AXJ76_RS25165		hypothetical protein	0	23	204	440	0	95.0324	0	0.000292302	1	0.00309388	9	0	9	0.00390625	0.00390625
LCD40_RS24150		quaternary ammonium compound efflux SMR transporter QacE delta 1	2	35	202	428	0.980392	92.4406	0.121075	0.000317164	1	0.00335004	12	2	11	0.00634766	0.0385742
ENE68_RS24215		hypothetical protein	25	20	179	443	12.2549	95.6803	3.09358	0.000340321	1	0.00358717	18	10	9	0.814529	1
FHN83_RS01450		recombinase family protein	1	29	203	434	0.490196	93.7365	0.0737218	0.000349135	1	0.00366483	6	1	5	0.21875	0.21875
FR808_RS24450		IS91-like element ISCR1 family transposase	1	29	203	434	0.490196	93.7365	0.0737218	0.000349135	1	0.00366483	6	1	5	0.21875	0.21875
MS7884_RS23680		Tn3-like element Tn3 family transposase	3	39	201	424	1.47059	91.5767	0.162266	0.000381501	1	0.0039963	10	3	7	0.34375	0.34375
dqlB		DinQ-like type I toxin DqlB	22	16	182	447	10.7843	96.5443	3.37706	0.000400599	1	0.00417909	9	4	5	1	1
ENE68_RS22565		hypothetical protein	22	16	182	447	10.7843	96.5443	3.37706	0.000400599	1	0.00417909	8	5	4	0.726562	1
tetR		tetracycline resistance transcriptional repressor TetR	4	43	200	420	1.96078	90.7127	0.195349	0.000419485	1	0.00435817	7	3	4	1	1
H2678_RS24560		shikimate dehydrogenase	4	43	200	420	1.96078	90.7127	0.195349	0.000419485	1	0.00435817	8	3	5	0.726562	0.726562
CPT07_RS25290		IS5 family transposase	30	27	174	436	14.7059	94.1685	2.78416	0.000430467	1	0.00446312	20	6	17	0.00257683	0.115318
D2195_RS24785		HAD family hydrolase	61	81	143	382	29.902	82.5054	2.01174	0.00045774	1	0.00473621	46	18	36	0.000156417	0.183925
AB182_RS02995		hypothetical protein	185	369	19	94	90.6863	20.3024	2.48039	0.000466196	1	0.00481387	33	26	16	0.00131873	1
tetR(A)		tetracycline resistance transcriptional repressor TetR(A)	75	108	129	355	36.7647	76.6739	1.91107	0.000473941	1	0.0048839	52	30	30	0.33175	0.33175
NGK75_RS26410		hypothetical protein	176	438	28	25	86.2745	5.39957	0.358774	0.000508443	1	0.0052079	19	13	8	0.167068	0.647606
NGK41_RS22975		IS1-like element IS1B family transposase	9	60	195	403	4.41176	87.041	0.31	0.000511	1	0.0052079	10	5	9	0.0214844	1
group_819	merR	mercury resistance transcriptional regulator MerR	9	61	195	402	4.41176	86.8251	0.304161	0.000513387	1	0.0052079	13	5	12	0.00341797	0.581055
group_1044	sul1	sulfonamide-resistant dihydropteroate synthase Sul1	0	21	204	442	0	95.4644	0	0.0005136	1	0.0052079	13	0	13	0.000244141	0.000244141
OLI86_RS23805		IS3-like element ISSen4 family transposase	0	21	204	442	0	95.4644	0	0.0005136	1	0.0052079	7	0	7	0.015625	0.015625
JJL14_RS22920		hypothetical protein	0	21	204	442	0	95.4644	0	0.0005136	1	0.0052079	5	0	5	0.0625	0.0625
HTN61_RS00695		hypothetical protein	0	21	204	442	0	95.4644	0	0.0005136	1	0.0052079	5	0	5	0.0625	0.0625
EZJ11_RS24595		restriction endonuclease	0	21	204	442	0	95.4644	0	0.0005136	1	0.0052079	5	0	5	0.0625	0.0625
PCNR95_RS01065		H-NS family nucleoid-associated regulatory protein	0	22	204	441	0	95.2484	0	0.000523832	1	0.00521774	6	0	6	0.03125	0.03125
NGJ59_RS26240		IS3-like element ISSen4 family transposase	0	22	204	441	0	95.2484	0	0.000523832	1	0.00521774	2	0	2	0.5	0.5
group_161	mobH	TraI domain-containing protein	0	22	204	441	0	95.2484	0	0.000523832	1	0.00521774	9	0	9	0.00390625	0.00390625
G5577_RS23670		conjugal transfer protein TraM	0	22	204	441	0	95.2484	0	0.000523832	1	0.00521774	6	0	6	0.03125	0.03125
korA		transcriptional repressor KorA	0	22	204	441	0	95.2484	0	0.000523832	1	0.00521774	6	0	6	0.03125	0.03125
LCD43_RS23525		lytic transglycosylase domain-containing protein	0	22	204	441	0	95.2484	0	0.000523832	1	0.00521774	6	0	6	0.03125	0.03125
G5577_RS23690		hypothetical protein	0	22	204	441	0	95.2484	0	0.000523832	1	0.00521774	6	0	6	0.03125	0.03125
L0195_RS00760		hypothetical protein	0	22	204	441	0	95.2484	0	0.000523832	1	0.00521774	5	0	5	0.0625	0.0625
JW293_RS00725		hypothetical protein	0	22	204	441	0	95.2484	0	0.000523832	1	0.00521774	7	0	7	0.015625	0.015625
LDB27_RS23050		hypothetical protein	42	48	162	415	20.5882	89.6328	2.24151	0.000548424	1	0.00540978	36	12	26	0.011331	0.0652453
NGK26_RS25805		winged helix-turn-helix domain-containing protein	14	77	190	386	6.86275	83.3693	0.369378	0.000548447	1	0.00540978	11	7	7	0.548828	0.548828
NMC33_RS24945		antibiotic biosynthesis monooxygenase	14	77	190	386	6.86275	83.3693	0.369378	0.000548447	1	0.00540978	11	7	7	0.548828	0.548828
tet(B)		tetracycline efflux MFS transporter Tet(B)	14	77	190	386	6.86275	83.3693	0.369378	0.000548447	1	0.00540978	12	7	8	0.387695	0.774414
G4F93_RS00340		hypothetical protein	14	77	190	386	6.86275	83.3693	0.369378	0.000548447	1	0.00540978	11	7	7	0.548828	0.548828
FC640_RS22450		hypothetical protein	21	15	183	448	10.2941	96.7603	3.42732	0.000560944	1	0.0055223	9	4	6	0.507812	1
HTL56_RS00105		phosphoadenosine phosphosulfate reductase family protein	1	27	203	436	0.490196	94.1685	0.0795475	0.000571593	1	0.00560537	4	1	3	0.625	0.625
L3070_RS25175		IS5-like element IS903B family transposase	1	27	203	436	0.490196	94.1685	0.0795475	0.000571593	1	0.00560537	5	1	4	0.375	0.375
HTN72_RS00620		type II toxin-antitoxin system YafQ family toxin	1	28	203	435	0.490196	93.9525	0.0765306	0.00061604	1	0.00602958	6	1	5	0.21875	0.21875
group_1694	istA	IS21-like element IS21 family transposase	13	6	191	457	6.37255	98.7041	5.18412	0.000636594	1	0.00621875	3	2	2	1	1
JFN83_RS23650		hypothetical protein	12	5	192	458	5.88235	98.9201	5.725	0.000682362	1	0.00665303	8	3	5	0.726562	0.726562
HTW34_RS00675		hypothetical protein	36	38	168	425	17.6471	91.7927	2.39662	0.000710316	1	0.00688329	28	11	20	0.0356981	0.344928
tet(A)		tetracycline efflux MFS transporter Tet(A)	75	110	129	353	36.7647	76.2419	1.86575	0.00071141	1	0.00688329	51	29	30	0.262438	0.401062
GEO45_RS23420		EamA family transporter	75	110	129	353	36.7647	76.2419	1.86575	0.00071141	1	0.00688329	49	29	30	0.152408	0.25287
H5E46_RS00575		isochorismatase family cysteine hydrolase	75	110	129	353	36.7647	76.2419	1.86575	0.00071141	1	0.00688329	49	29	30	0.152408	0.25287
JR341_RS00870		IS6-like element IS26 family transposase	27	24	177	439	13.2353	94.8164	2.79025	0.000714408	1	0.00689914	30	15	18	0.361595	1
group_2724	istB	IS21-like element ISEc57 family helper ATPase IstB	6	0	198	463	2.94118	100	inf	0.000777312	1	0.0074358	5	5	0	0.0625	0.0625
group_2943	dqlB	DinQ-like type I toxin DqlB	6	0	198	463	2.94118	100	inf	0.000777312	1	0.0074358	2	2	0	0.5	0.5
NV345_RS23665		recombinase family protein	6	0	198	463	2.94118	100	inf	0.000777312	1	0.0074358	2	2	0	0.5	0.5
NV345_RS23670		ParA family protein	6	0	198	463	2.94118	100	inf	0.000777312	1	0.0074358	2	2	0	0.5	0.5
KTP13_RS23800		plasmid partition protein ParG	6	0	198	463	2.94118	100	inf	0.000777312	1	0.0074358	2	2	0	0.5	0.5
GVI71_RS22420		hypothetical protein	2	31	202	432	0.980392	93.3045	0.137975	0.000789587	1	0.00753899	11	2	9	0.0654297	0.0654297
tetR(B)		tetracycline resistance transcriptional repressor TetR(B)	14	76	190	387	6.86275	83.5853	0.375208	0.000803529	1	0.00765769	11	7	7	0.548828	0.548828
HTV39_RS00875		IS110-like element IS4321 family transposase	8	55	196	408	3.92157	88.121	0.302783	0.000835948	1	0.0079517	29	8	22	0.00813006	0.0241195
HTM60_RS00760		hypothetical protein	103	169	101	294	50.4902	63.4989	1.77409	0.000842461	1	0.00799864	80	44	42	0.434042	0.737554
NGJ00_RS23410		3'-5' exonuclease	54	185	150	278	26.4706	60.0432	0.540973	0.000851215	1	0.00806665	35	15	25	0.0166738	0.49956
HXS78_RS24815		aminoglycoside N-acetyltransferase AAC(6')-Ib3	0	20	204	443	0	95.6803	0	0.000857644	1	0.00808226	8	0	8	0.0078125	0.0078125
LQ125_RS23265		subclass B1 metallo-beta-lactamase VIM-1	0	20	204	443	0	95.6803	0	0.000857644	1	0.00808226	4	0	4	0.125	0.125
HTG91_RS00560		IS3 family transposase	0	20	204	443	0	95.6803	0	0.000857644	1	0.00808226	4	0	4	0.125	0.125
FKO13_RS24610		recombinase family protein	7	51	197	412	3.43137	88.9849	0.287051	0.000909583	1	0.00855581	16	5	12	0.0768127	0.210114
HPC69_RS23130		SMR family transporter	3	35	201	428	1.47059	92.4406	0.182516	0.000926878	1	0.00868627	8	2	6	0.289062	0.289062
ECNIH2_RS25115		IS5-like element IS903B family transposase	3	35	201	428	1.47059	92.4406	0.182516	0.000926878	1	0.00868627	12	2	10	0.0385742	0.0385742
group_1693	istB	IS21-like element IS21 family helper ATPase IstB	14	7	190	456	6.86275	98.4881	4.8	0.000984542	1	0.00920965	4	2	3	0.625	1
HTG91_RS00460		DUF4942 domain-containing protein	46	163	158	300	22.549	64.7948	0.535839	0.00110358	1	0.0103042	47	16	35	0.00108854	0.0399861
J1G49_RS24010		hypothetical protein	142	377	62	86	69.6078	18.5745	0.522461	0.00114999	1	0.0107177	38	32	12	2.43426e-05	0.0335524
aph(6)-Ic		aminoglycoside O-phosphotransferase APH(6)-Ic	7	1	197	462	3.43137	99.784	16.4162	0.00137623	1	0.0127559	3	2	1	1	1
HS539_RS00490		IS91-like element ISCR1 family transposase	7	1	197	462	3.43137	99.784	16.4162	0.00137623	1	0.0127559	3	2	1	1	1
CEP97_RS00720		aminoglycoside O-phosphotransferase APH(3')-IIa	7	1	197	462	3.43137	99.784	16.4162	0.00137623	1	0.0127559	3	2	1	1	1
MF259_RS23970		hypothetical protein	159	303	45	160	77.9412	34.5572	1.86579	0.00139338	1	0.0128913	31	18	18	0.47313	0.47313
NL730_RS24460		quaternary ammonium compound efflux SMR transporter QacE delta 1	6	45	198	418	2.94118	90.2808	0.281481	0.00149757	1	0.0138249	19	5	15	0.0192108	0.0635681
LBP97_RS26010		hypothetical protein	0	19	204	444	0	95.8963	0	0.00150247	1	0.0138249	7	0	7	0.015625	0.015625
JQL71_RS22695		IS6-like element IS26 family transposase	0	19	204	444	0	95.8963	0	0.00150247	1	0.0138249	8	0	8	0.0078125	0.0078125
MTW33_RS00265		hypothetical protein	168	422	36	41	82.3529	8.85529	0.453397	0.00152909	1	0.0140443	25	18	12	0.0432853	1
group_125	intI1	class 1 integron integrase IntI1	39	46	165	417	19.1176	90.0648	2.14269	0.00154319	1	0.0141482	34	11	27	0.000821395	0.0576127
HTI71_RS00825		GNAT family N-acetyltransferase	1	24	203	439	0.490196	94.8164	0.0901067	0.00157057	1	0.0143474	12	1	12	0.000488281	0.00634766
LA318_RS22500		IS110-like element IS5075 family transposase	1	24	203	439	0.490196	94.8164	0.0901067	0.00157057	1	0.0143474	6	1	5	0.21875	0.21875
GVI72_RS20380		Tn3-like element IS3000 family transposase	1	25	203	438	0.490196	94.6004	0.0863054	0.00164922	1	0.0150161	5	1	4	0.375	0.375
E2R47_RS01070		plasmid pRiA4b ORF-3 family protein	11	5	193	458	5.39216	98.9201	5.22073	0.00164969	1	0.0150161	7	2	5	0.453125	0.453125
NFH10_RS24140		IS6-like element IS26 family transposase	9	3	195	460	4.41176	99.3521	7.07692	0.00179777	1	0.0163346	7	5	2	0.453125	0.453125
FC625_RS22675		IS1-like element IS1B family transposase	21	18	183	445	10.2941	96.1123	2.83698	0.00200563	1	0.0181906	15	5	12	0.0351562	0.301758
D0Z05_RS02720		IS5 family transposase	2	28	202	435	0.980392	93.9525	0.153819	0.00205067	1	0.0185328	6	1	5	0.21875	0.21875
HTK35_RS00355		Tn3 family transposase	2	28	202	435	0.980392	93.9525	0.153819	0.00205067	1	0.0185328	8	2	6	0.289062	0.289062
HPC66_RS23085		IS91-like element ISCR1 family transposase	2	29	202	434	0.980392	93.7365	0.148173	0.00210844	1	0.0189872	11	1	10	0.0117188	0.0117188
GVI68_RS22860		IS6-like element IS26 family transposase	2	29	202	434	0.980392	93.7365	0.148173	0.00210844	1	0.0189872	7	2	6	0.125	0.453125
group_2503	istB	IS21-like element IS1326 family helper ATPase IstB	3	33	201	430	1.47059	92.8726	0.194482	0.00235831	1	0.0211622	13	2	11	0.0224609	0.0224609
IT786_RS22650		IS1-like element IS1B family transposase	3	33	201	430	1.47059	92.8726	0.194482	0.00235831	1	0.0211622	7	2	5	0.453125	0.453125
L3070_RS25345		hypothetical protein	4	36	200	427	1.96078	92.2246	0.237222	0.00238025	1	0.0213213	28	4	26	3.03239e-06	0.000179991
DVA44_RS23880		P-loop NTPase fold protein	0	17	204	446	0	96.3283	0	0.00252279	1	0.0224789	8	0	8	0.0078125	0.0078125
LCD43_RS23510		TrbM/KikA/MpfK family conjugal transfer protein	0	17	204	446	0	96.3283	0	0.00252279	1	0.0224789	4	0	4	0.125	0.125
GVI76_RS25460		IS5 family transposase	0	17	204	446	0	96.3283	0	0.00252279	1	0.0224789	3	0	3	0.25	0.25
HTW42_RS00245		hypothetical protein	125	339	79	124	61.2745	26.7819	0.578769	0.00254091	1	0.0226007	38	23	18	0.255875	0.871415
GVI65_RS23920		Tn3-like element ISPa38 family transposase	1	23	203	440	0.490196	95.0324	0.0942386	0.00257598	1	0.02284	7	1	6	0.125	0.125
EB780_RS02735		nucleotide-binding protein	5	0	199	463	2.45098	100	inf	0.00258583	1	0.02284	1	1	0	1	1
HTR92_RS00715		P-loop NTPase fold protein	5	0	199	463	2.45098	100	inf	0.00258583	1	0.02284	1	1	0	1	1
pifC		transcriptional repressor PifC	5	0	199	463	2.45098	100	inf	0.00258583	1	0.02284	1	1	0	1	1
HTW24_RS01365		hypothetical protein	20	17	184	446	9.80392	96.3283	2.85166	0.0027505	1	0.0242523	23	11	14	0.404873	1
DBP88_RS01890		IS91-like element ISCR1 family transposase	0	18	204	445	0	96.1123	0	0.00275897	1	0.0242847	6	0	6	0.03125	0.03125
LQA00_RS01155		aminoglycoside O-phosphotransferase APH(6)-Id	16	12	188	451	7.84314	97.4082	3.19858	0.00300082	1	0.0263677	16	7	9	0.803619	0.803619
HTW30_RS00270		DUF4400 domain-containing protein	140	368	64	95	68.6275	20.5184	0.564708	0.00305201	1	0.0267711	32	21	13	0.110184	0.377086
K0768_RS01270		hypothetical protein	160	406	44	57	78.4314	12.311	0.510524	0.00321057	1	0.0281133	36	23	14	0.132498	0.242985
MTW67_RS00160		recombinase family protein	6	42	198	421	2.94118	90.9287	0.303752	0.0033716	1	0.0294724	21	5	16	0.0266037	0.0266037
NGK56_RS25690		hypothetical protein	9	53	195	410	4.41176	88.5529	0.357039	0.00351228	1	0.0305967	19	6	13	0.167068	0.167068
group_95	intI1	class 1 integron integrase IntI1	9	53	195	410	4.41176	88.5529	0.357039	0.00351228	1	0.0305967	22	6	16	0.0524788	0.0524788
NQV13_RS00465		hypothetical protein	157	303	47	160	76.9608	34.5572	1.76392	0.00357847	1	0.0309639	37	24	17	0.0988717	0.742829
FGU70_RS23540		hypothetical protein	3	31	201	432	1.47059	93.3045	0.207992	0.00357886	1	0.0309639	9	3	6	0.507812	0.507812
group_2502	istA	IS21-like element IS1326 family transposase	3	31	201	432	1.47059	93.3045	0.207992	0.00357886	1	0.0309639	11	2	9	0.0654297	0.0654297
GVI70_RS21150		IS6-like element IS26 family transposase	3	31	201	432	1.47059	93.3045	0.207992	0.00357886	1	0.0309639	7	3	4	1	1
I0Q09_RS01300		GNAT family N-acetyltransferase	4	35	200	428	1.96078	92.4406	0.244571	0.00364533	1	0.0314852	9	3	7	0.179688	0.507812
HTG48_RS00155		hypothetical protein	169	421	35	42	82.8431	9.07127	0.48171	0.00365755	1	0.031537	25	18	11	0.0432853	0.690038
HTV78_RS00005		Ig-like domain-containing protein	12	7	192	456	5.88235	98.4881	4.07143	0.00383558	1	0.0330159	14	8	6	0.790527	0.790527
LQA00_RS01220		broad-spectrum class A beta-lactamase TEM-1	27	29	177	434	13.2353	93.7365	2.28288	0.0038591	1	0.0331621	24	10	15	0.307456	0.541256
HTS62_RS01320		IS91 family transposase	10	5	194	458	4.90196	98.9201	4.72165	0.00388135	1	0.0332968	5	5	1	0.0625	0.375
group_1324	tet(A)	tetracycline efflux MFS transporter Tet(A)	8	49	196	414	3.92157	89.4168	0.344856	0.00398419	1	0.0340638	13	6	8	0.581055	1
group_162	mobH	MobH family relaxase	8	49	196	414	3.92157	89.4168	0.344856	0.00398419	1	0.0340638	24	7	17	0.0639147	0.0639147
HFQ56_RS24195		bleomycin binding protein BLMT	6	1	198	462	2.94118	99.784	14	0.00404414	1	0.0345182	3	2	1	1	1
HK406_RS22560		hypothetical protein	174	429	30	34	85.2941	7.34341	0.459674	0.00413594	1	0.0352423	19	13	8	0.167068	0.647606
mobH		MobH family relaxase	140	367	64	96	68.6275	20.7343	0.572207	0.00420893	1	0.0358041	31	22	12	0.0294494	0.281042
H7681_RS26440		IS110-like element IS4321 family transposase	1	21	203	442	0.490196	95.4644	0.103683	0.00426018	1	0.0361794	9	1	9	0.00390625	0.0390625
H5D44_RS01105		IS4-like element ISVsa5 family transposase	9	4	195	459	4.41176	99.1361	5.29615	0.00429641	1	0.0362266	4	1	3	0.625	0.625
group_1016	tnpB	IS66 family insertion sequence element accessory protein TnpB	0	16	204	447	0	96.5443	0	0.00433004	1	0.0362266	10	0	10	0.00195312	0.00195312
E3N82_RS23490		IS66-like element ISEc23 family transposase	0	16	204	447	0	96.5443	0	0.00433004	1	0.0362266	10	0	10	0.00195312	0.00195312
group_1508	ltrA	group II intron reverse transcriptase/maturase	0	16	204	447	0	96.5443	0	0.00433004	1	0.0362266	8	0	8	0.0078125	0.0078125
KR495_RS00135		DeoR/GlpR family DNA-binding transcription regulator	0	16	204	447	0	96.5443	0	0.00433004	1	0.0362266	5	0	5	0.0625	0.0625
group_2160	istA	IS21-like element ISCfr8 family transposase	0	16	204	447	0	96.5443	0	0.00433004	1	0.0362266	5	0	5	0.0625	0.0625
L3068_RS23960		L-threonate dehydrogenase	0	16	204	447	0	96.5443	0	0.00433004	1	0.0362266	4	0	4	0.125	0.125
GVI75_RS25225		cephalosporin-hydrolyzing class C beta-lactamase ACC-1	0	16	204	447	0	96.5443	0	0.00433004	1	0.0362266	1	0	1	1	1
LF655_RS00500		hypothetical protein	0	16	204	447	0	96.5443	0	0.00433004	1	0.0362266	8	0	8	0.0078125	0.0078125
group_103	intI1	class 1 integron integrase IntI1	1	22	203	441	0.490196	95.2484	0.0987461	0.00437512	1	0.0363637	5	1	4	0.375	0.375
H7681_RS26245		IS1182-like element ISCfr1 family transposase	1	22	203	441	0.490196	95.2484	0.0987461	0.00437512	1	0.0363637	8	1	8	0.0078125	0.0703125
qseC-like		QseC-like sensor histidine kinase	1	22	203	441	0.490196	95.2484	0.0987461	0.00437512	1	0.0363637	4	1	4	0.125	0.625
qseB-like		QseB-like response regulator transcription factor	1	22	203	441	0.490196	95.2484	0.0987461	0.00437512	1	0.0363637	4	1	4	0.125	0.625
KFO54_RS23065		hypothetical protein	165	413	39	50	80.8824	10.7991	0.5122	0.00448167	1	0.0371883	28	18	12	0.184933	0.571588
GEO46_RS23105		IS6-like element IS26 family transposase	8	3	196	460	3.92157	99.3521	6.2585	0.00458111	1	0.0379514	6	3	3	1	1
L0194_RS00825		fluoroquinolone-acetylating aminoglycoside 6'-N-acetyltransferase AAC(6')-Ib-cr5	2	25	202	438	0.980392	94.6004	0.173465	0.00522364	1	0.0431333	8	2	6	0.289062	0.289062
HTX31_RS01235		IS6-like element IS26 family transposase	2	25	202	438	0.980392	94.6004	0.173465	0.00522364	1	0.0431333	5	2	3	1	1
CTI29_RS26745		hypothetical protein	11	6	193	457	5.39216	98.7041	4.34111	0.00526356	1	0.0433922	6	5	2	0.21875	0.6875
OO975_RS22330		IS4-like element IS421 family transposase	2	26	202	437	0.980392	94.3844	0.166413	0.00530847	1	0.0436915	21	1	21	9.53674e-07	2.09808e-05
blaTEM		broad-spectrum class A beta-lactamase TEM-1	13	64	191	399	6.37255	86.1771	0.424329	0.00546854	1	0.044936	25	9	17	0.107752	0.229523
KDN44_RS23845		tetracycline resistance determinant leader peptide	4	33	200	430	1.96078	92.8726	0.260606	0.00557884	1	0.0457681	19	3	18	7.62939e-05	0.00442505
group_1043	sul1	sulfonamide-resistant dihydropteroate synthase Sul1	4	34	200	429	1.96078	92.6566	0.252353	0.00569663	1	0.046659	10	3	7	0.34375	0.34375
HS539_RS00575		IS6-like element IS26 family transposase	8	47	196	416	3.92157	89.8488	0.361268	0.00583163	1	0.0476877	15	2	13	0.00738525	0.00738525
CA901_RS23950		Dam family site-specific DNA-(adenine-N6)-methyltransferase	38	49	166	414	18.6275	89.4168	1.9341	0.0059051	1	0.0482107	29	10	21	0.0241195	0.136046
L0194_RS01415		hypothetical protein	169	419	35	44	82.8431	9.50324	0.507058	0.00621481	1	0.0505764	27	20	11	0.0191573	0.442068
NGK41_RS24010		hypothetical protein	169	419	35	44	82.8431	9.50324	0.507058	0.00621481	1	0.0505764	26	19	11	0.0289593	0.557197
HTG91_RS00050		Ig-like domain-containing protein	99	172	105	291	48.5294	62.851	1.59518	0.00625522	1	0.0508237	61	35	32	0.305677	0.798153
NWH85_RS23835		IS3-like element IS150 family transposase	136	256	68	207	66.6667	44.7084	1.61719	0.00631512	1	0.0512282	46	27	22	0.301996	0.882996
MUY30_RS23290		H-NS family nucleoid-associated regulatory protein	18	16	186	447	8.82353	96.5443	2.70363	0.0065153	1	0.0527677	8	4	6	0.289062	1
AV984_RS26025		S49 family peptidase	7	43	197	420	3.43137	90.7127	0.347066	0.00661098	1	0.0534572	23	6	17	0.0346897	0.0346897
IBZ03_RS25830		hypothetical protein	25	27	179	436	12.2549	94.1685	2.25533	0.0070998	1	0.0573184	25	10	17	0.107752	0.424356
HTW08_RS01425		Dam family site-specific DNA-(adenine-N6)-methyltransferase	161	404	43	59	78.9216	12.743	0.546799	0.00720044	1	0.0580386	33	21	14	0.162756	0.48685
PCNR95_RS00405		hypothetical protein	0	14	204	449	0	96.9762	0	0.00743658	1	0.0587281	7	0	7	0.015625	0.015625
PCNR95_RS00380		helix-turn-helix transcriptional regulator	0	14	204	449	0	96.9762	0	0.00743658	1	0.0587281	7	0	7	0.015625	0.015625
K4907_RS00995		DUF6527 family protein	0	14	204	449	0	96.9762	0	0.00743658	1	0.0587281	7	0	7	0.015625	0.015625
HTL92_RS01095		transposase	0	14	204	449	0	96.9762	0	0.00743658	1	0.0587281	5	0	5	0.0625	0.0625
cydB		cytochrome d ubiquinol oxidase subunit II	0	14	204	449	0	96.9762	0	0.00743658	1	0.0587281	4	0	4	0.125	0.125
E3N82_RS23480		transposase	0	14	204	449	0	96.9762	0	0.00743658	1	0.0587281	8	0	8	0.0078125	0.0078125
PCNR95_RS00400		winged helix-turn-helix transcriptional regulator	0	14	204	449	0	96.9762	0	0.00743658	1	0.0587281	7	0	7	0.015625	0.015625
NGK26_RS25950		hypothetical protein	0	14	204	449	0	96.9762	0	0.00743658	1	0.0587281	2	0	2	0.5	0.5
HVY57_RS22525		IS4-like element ISVsa5 family transposase	0	14	204	449	0	96.9762	0	0.00743658	1	0.0587281	6	0	6	0.03125	0.03125
CPT31_RS23420		NAD(P)/FAD-dependent oxidoreductase	0	14	204	449	0	96.9762	0	0.00743658	1	0.0587281	4	0	4	0.125	0.125
gmtY		gamma-mobile-trio recombinase GmtY	0	14	204	449	0	96.9762	0	0.00743658	1	0.0587281	7	0	7	0.015625	0.015625
NGK30_RS24655		LysR family transcriptional regulator	0	14	204	449	0	96.9762	0	0.00743658	1	0.0587281	5	0	5	0.0625	0.0625
ECNIH2_RS25485		IS110-like element IS4321 family transposase	0	14	204	449	0	96.9762	0	0.00743658	1	0.0587281	9	0	9	0.00390625	0.00390625
group_1135	frmR	formaldehyde-responsive transcriptional repressor FrmR	0	15	204	448	0	96.7603	0	0.00778221	1	0.0608886	4	0	4	0.125	0.125
EQB81_RS26735		hypothetical protein	0	15	204	448	0	96.7603	0	0.00778221	1	0.0608886	5	0	5	0.0625	0.0625
HBK83_RS22620		hypothetical protein	0	15	204	448	0	96.7603	0	0.00778221	1	0.0608886	2	0	2	0.5	0.5
H5G85_RS01205		DUF3330 domain-containing protein	0	15	204	448	0	96.7603	0	0.00778221	1	0.0608886	9	0	9	0.00390625	0.00390625
C5F72_RS25450		IS30-like element ISApl1 family transposase	0	15	204	448	0	96.7603	0	0.00778221	1	0.0608886	7	0	7	0.015625	0.015625
group_97	intI1	class 1 integron integrase IntI1	0	15	204	448	0	96.7603	0	0.00778221	1	0.0608886	10	0	10	0.00195312	0.00195312
KO352_RS00635		GNAT family N-acetyltransferase	5	36	199	427	2.45098	92.2246	0.298018	0.00795878	1	0.0621741	15	4	11	0.118469	0.118469
GVI68_RS23385		phosphoadenosine phosphosulfate reductase family protein	163	323	41	140	79.902	30.2376	1.72317	0.00800466	1	0.0624363	36	25	13	0.0288167	0.132498
HVY52_RS23705		quaternary ammonium compound efflux SMR transporter QacE delta 1	2	24	202	439	0.980392	94.8164	0.181106	0.00817261	1	0.0633565	13	1	12	0.00341797	0.00341797
aadB		aminoglycoside nucleotidyltransferase ANT(2'')-Ia	2	24	202	439	0.980392	94.8164	0.181106	0.00817261	1	0.0633565	4	1	3	0.625	0.625
IN355_RS00640		DNA cytosine methyltransferase	2	24	202	439	0.980392	94.8164	0.181106	0.00817261	1	0.0633565	5	2	3	1	1
AXA59_RS23675		hypothetical protein	2	24	202	439	0.980392	94.8164	0.181106	0.00817261	1	0.0633565	11	2	9	0.0654297	0.0654297
AV984_RS26030		DUF4400 domain-containing protein	8	46	196	417	3.92157	90.0648	0.370009	0.00836512	1	0.0647499	22	7	16	0.0524788	0.133801
KIF99_RS24090		IS6-like element IS26 family transposase	87	148	117	315	42.6471	68.0346	1.58264	0.00841848	1	0.0650635	69	39	37	0.335558	0.630456
MTW34_RS01070		hypothetical protein	4	0	200	463	1.96078	100	inf	0.00857203	1	0.0658488	3	3	0	0.25	0.25
MTW34_RS01170		hypothetical protein	4	0	200	463	1.96078	100	inf	0.00857203	1	0.0658488	3	3	0	0.25	0.25
LZK29_RS23470		penicillin-binding transpeptidase domain-containing protein	4	0	200	463	1.96078	100	inf	0.00857203	1	0.0658488	1	1	0	1	1
KTP13_RS23805		ParA family protein	4	0	200	463	1.96078	100	inf	0.00857203	1	0.0658488	2	2	0	0.5	0.5
KO196_RS01010		hypothetical protein	166	412	38	51	81.3725	11.0151	0.540751	0.00942103	1	0.0722612	27	18	11	0.122078	0.442068
group_321	traD	conjugative transfer system coupling protein TraD	7	42	197	421	3.43137	90.9287	0.356176	0.00950968	1	0.0728309	31	6	27	3.39532e-05	0.00087791
HVY74_RS22930		DUF3085 domain-containing protein	29	35	175	428	14.2157	92.4406	2.02645	0.00984651	1	0.0752969	27	10	20	0.0191573	0.247789
I6U41_RS00835		hypothetical protein	8	4	196	459	3.92157	99.1361	4.68367	0.0101478	1	0.0773674	4	1	3	0.625	0.625
MZW00_RS00770		AAA family ATPase	8	4	196	459	3.92157	99.1361	4.68367	0.0101478	1	0.0773674	4	1	3	0.625	0.625
blaCTX-M		extended-spectrum class A beta-lactamase CTX-M-55	40	55	164	408	19.6078	88.121	1.80931	0.0112919	1	0.0859607	30	15	20	0.0987371	1
group_1783	istA	IS21-like element ISEc57 family transposase	7	3	197	460	3.43137	99.3521	5.44839	0.0113218	1	0.086059	8	6	2	0.289062	0.289062
HBA67_RS01055		IS1380-like element ISEcp1 family transposase	1	18	203	445	0.490196	96.1123	0.121784	0.0113774	1	0.0860813	4	1	3	0.625	0.625
msr(E)		ABC-F type ribosomal protection protein Msr(E)	1	18	203	445	0.490196	96.1123	0.121784	0.0113774	1	0.0860813	7	1	6	0.125	0.125
J3S86_RS02535		ISNCY-like element ISLad2 family transposase	1	19	203	444	0.490196	95.8963	0.115115	0.0114775	1	0.0860813	7	1	6	0.125	0.125
L2D47_RS27805		aminoglycoside O-phosphotransferase APH(3')-Ia	1	19	203	444	0.490196	95.8963	0.115115	0.0114775	1	0.0860813	5	1	4	0.375	0.375
H7681_RS25950		iron-containing alcohol dehydrogenase	1	19	203	444	0.490196	95.8963	0.115115	0.0114775	1	0.0860813	5	1	4	0.375	0.375
H1J86_RS25130		ISNCY-like element ISKpn21 family transposase	1	19	203	444	0.490196	95.8963	0.115115	0.0114775	1	0.0860813	4	1	3	0.625	0.625
HTP82_RS00570		Mph(E) family macrolide 2'-phosphotransferase	1	19	203	444	0.490196	95.8963	0.115115	0.0114775	1	0.0860813	7	1	6	0.125	0.125
HRL54_RS25365		IS6 family transposase	1	19	203	444	0.490196	95.8963	0.115115	0.0114775	1	0.0860813	15	1	14	0.000976562	0.000976562
PCNR95_RS00950		IS110-like element IS5075 family transposase	1	19	203	444	0.490196	95.8963	0.115115	0.0114775	1	0.0860813	9	1	8	0.0390625	0.0390625
MOP46_RS02245		hypothetical protein	5	1	199	462	2.45098	99.784	11.608	0.0116284	1	0.0870844	4	3	1	0.625	0.625
NMU36_RS25060		IS6-like element IS26 family transposase	22	24	182	439	10.7843	94.8164	2.21108	0.0122053	1	0.0912698	32	16	17	0.86005	1
GVI71_RS22930		hypothetical protein	163	406	41	57	79.902	12.311	0.558152	0.0123299	1	0.091886	39	24	17	0.199591	0.522397
MJ614_RS01210		hypothetical protein	170	419	34	44	83.3333	9.50324	0.52506	0.0124473	1	0.091886	26	14	12	0.845019	0.845019
group_1028	sul1	sulfonamide-resistant dihydropteroate synthase Sul1	0	13	204	450	0	97.1922	0	0.0125414	1	0.091886	9	0	9	0.00390625	0.00390625
GVI75_RS25285		IS6-like element IS6100 family transposase	0	13	204	450	0	97.1922	0	0.0125414	1	0.091886	6	0	6	0.03125	0.03125
C5I89_RS24150		S-(hydroxymethyl)glutathione dehydrogenase/class III alcohol dehydrogenase	0	13	204	450	0	97.1922	0	0.0125414	1	0.091886	4	0	4	0.125	0.125
sopA		plasmid-partitioning protein SopA	0	13	204	450	0	97.1922	0	0.0125414	1	0.091886	6	0	6	0.03125	0.03125
JQL79_RS22930		recombinase family protein	0	13	204	450	0	97.1922	0	0.0125414	1	0.091886	3	0	3	0.25	0.25
D1Y71_RS26870		IS4-like element ISVsa5 family transposase	0	13	204	450	0	97.1922	0	0.0125414	1	0.091886	8	0	8	0.0078125	0.0078125
ND013_RS23055		hypothetical protein	0	13	204	450	0	97.1922	0	0.0125414	1	0.091886	6	0	6	0.03125	0.03125
FR808_RS23820		excinuclease ABC subunit UvrA	0	13	204	450	0	97.1922	0	0.0125414	1	0.091886	5	0	5	0.0625	0.0625
H5B13_RS01150		IS3 family transposase	0	13	204	450	0	97.1922	0	0.0125414	1	0.091886	7	0	7	0.015625	0.015625
[truncated: 189 more rows]

## Sheet: Other Taxa
==> Other.results.csv <==
[truncated: 482 more rows]

## Sheet: Geographic Location
==> Africa.results.csv <==
[truncated: 6,324 more rows]

## Sheet: Sample Type
==> Human.results.csv <==
[truncated: 753 more rows]

[truncated: 2 more sheets: Sequence Type, Roary Results]
